# Supplementary material for: Exploring the role of circulating proteins in multiple myeloma risk: a Mendelian randomization study
Source: Sci Rep. 2025 Jan 30;15:3752. doi: 10.1038/s41598-025-86222-5 (PMC11782597; doi:10.1038/s41598-025-86222-5)
Supplement: Supplementary file 1 — Supplementary Information. [file 41598_2025_86222_MOESM1_ESM.xlsx]

## Sheet: ST1
Supplemtary Table 1 - Table of the single nucleotide polymorphisms (SNPs) ued to instrument proteins measured by the SomaScan in DECODE
exposure	Gene	chr.exposure	pos.exposure	SNP	effect_allele.exposure	other_allele.exposure	eaf.exposure	beta.exposure	se.exposure	samplesize.exposure	pval.exposure	pval_origin.exposure	f_stats
10015_119_KCNAB2_KCAB2;DECODE	KCNAB2	1	5992521	rs806109	A	G	0.78487	0.08	0.009576	35372	6.58671e-17	inferred	69.793
10037_98_SIGLEC12_SIG12;DECODE	SIGLEC12	19	51500077	rs6509544	C	G	0.86585	-1.1717	0.008597	35371	5e-08	inferred	18575.4
10042_8_SGK3_SGK3;DECODE	SGK3	8	66846457	rs145451983	C	G	0.01989	0.2281	0.028342	35346	8.40711e-16	inferred	64.7723
10070_22_PLCG2_PLCG2;DECODE	PLCG2	16	81837364	rs12445050	T	C	0.10029	0.1847	0.013338	35361	1.31436e-43	inferred	191.758
10088_37_APRT_APT;DECODE	APRT	16	88810550	rs104894506	A	T	0.01184	-0.9857	0.037797	35310	6.34558e-150	inferred	680.103
10336_3_STUB1_CHIP;DECODE	STUB1	16	681318	rs148553428	A	G	0.0091	-0.3542	0.042067	35300	3.76801e-17	inferred	70.8947
10346_5_STAT3_STAT3;DECODE	STAT3	17	42378745	rs4796791	C	T	0.58862	0.1541	0.008237	35371	4.23933e-78	inferred	349.999
10366_11_PDGFRA_PDGFRA;DECODE	PDGFRA	4	54272481	rs139236922	C	T	0.01052	0.5181	0.03821	35334	6.98202e-42	inferred	183.854
10370_21_STAT1_STAT1;DECODE	STAT1	2	191328808	rs568852475	G	A	0.00367	-0.4282	0.067599	35359	2.38246e-10	inferred	40.1248
10372_18_STAT6_STAT6;DECODE	STAT6	12	57102917	rs770378890	G	A	0.00627	-1.0911	0.0518	35356	1.71239e-98	inferred	443.68
10424_31_NPDC1_NPDC1;DECODE	NPDC1	9	137059328	rs9314872	C	G	0.89915	0.0898	0.013321	35248	1.57045e-11	inferred	45.4443
10440_26_CLMP_ACAM;DECODE	CLMP	11	123197533	rs7946718	G	A	0.5921	0.2113	0.008322	35355	3.2086e-142	inferred	644.679
10442_1_TMEM190_TM190;DECODE	TMEM190	19	55376727	rs4806666	T	C	0.45691	-1.0062	0.005374	35371	5e-08	inferred	35056.9
10445_20_APOM_ApoM;DECODE	APOM	6	31707520	rs805295	T	C	0.03958	-0.4845	0.02098	35427	5.39115e-118	inferred	533.306
10451_11_NUCB1_NUCB1;DECODE	NUCB1	19	48898187	rs3826817	T	C	0.26776	-0.145	0.009147	35367	1.35762e-56	inferred	251.292
10462_14_INSL5_INSL5;DECODE	INSL5	1	66804222	rs11809759	G	A	0.45118	0.0574	0.008099	35337	1.36759e-12	inferred	50.2297
10511_10_COL6A3_Collagen_alpha_3_VI_;DECODE	COL6A3	2	237381274	rs139498556	T	C	0.00713	-0.7524	0.046558	35342	9.58003e-59	inferred	261.161
10512_13_CSF2RB_IL3RB;DECODE	CSF2RB	22	36935263	rs2239749	G	A	0.44269	-0.5667	0.006693	35352	5e-08	inferred	7169.1
10514_5_PTGDS_PGD2_synthase;DECODE	PTGDS	9	136964561	rs7040970	C	T	0.4943	0.141	0.008163	35250	7.50533e-67	inferred	298.359
10521_10_MXRA8_MXRA8;DECODE	MXRA8	1	1355705	rs181929025	T	C	0.01519	-0.3449	0.035471	35295	2.39558e-22	inferred	94.5452
10554_23_GLB1_BGAL;DECODE	GLB1	3	33058265	rs779023917	G	T	0.00517	-0.361	0.051663	35341	2.79643e-12	inferred	48.8265
10558_26_PCDH9_PCDH9;DECODE	PCDH9	13	67220270	rs5804316	AT	A	0.8856	-0.2933	0.013358	35347	7.44382e-107	inferred	482.105
10561_5_PGLYRP3_PGRP_I_alpha;DECODE	PGLYRP3	1	153343308	rs1865234	C	T	0.89902	-0.0834	0.013375	35349	4.50297e-10	inferred	38.8816
10565_19_SLITRK3_SLIK3;DECODE	SLITRK3	3	165194166	rs62282372	G	C	0.11075	-0.4964	0.009344	35330	5e-08	inferred	2822.27
10571_14_MGAT1_MGAT1;DECODE	MGAT1	5	180791668	rs634501	G	A	0.74201	0.0628	0.008987	35309	2.79088e-12	inferred	48.8303
10603_1_HTN3_HIS3;DECODE	HTN3	4	70032094	rs78169960	G	A	0.0181	-0.7541	0.03071	35345	3.77602e-133	inferred	602.974
10605_22_APMAP_APMAP;DECODE	APMAP	20	24921032	rs6036977	T	C	0.88079	-0.1558	0.01203	35354	2.32046e-38	inferred	167.727
10613_33_CASC4_CASC4;DECODE	CASC4	15	44288755	rs372115513	CGCTG	C	0.00739	0.3394	0.046125	35351	1.86315e-13	inferred	54.1441
10627_87_APLP2_APLP2;DECODE	APLP2	11	130069495	rs73583419	A	C	0.06312	0.2786	0.016588	35359	2.64283e-63	inferred	282.081
10666_7_GNPTG_GNPTG;DECODE	GNPTG	16	1390384	rs9923746	G	C	0.92056	-0.5184	0.014942	35305	9.65259e-264	inferred	1203.68
10668_5_STX4_STX4;DECODE	STX4	16	31038534	rs141062694	T	C	0.0017	-1.1151	0.100863	35355	2.05977e-28	inferred	122.226
10672_75_SFTPB_SP_B;DECODE	SFTPB	2	85666618	rs1130866	A	G	0.47918	-0.3953	0.006683	35332	5e-08	inferred	3498.73
10714_7_ACE_ACE;DECODE	ACE	17	63497131	rs4363	A	G	0.50211	-0.6254	0.005857	35356	5e-08	inferred	11401.6
10722_13_SYK_KSYK;DECODE	SYK	9	90819332	rs75505307	T	C	0.13282	-0.1269	0.011844	35346	8.7228e-27	inferred	114.796
10737_96_SERPINB1_Serpin_B1;DECODE	SERPINB1	6	2835597	rs2293772	G	A	0.59603	0.0792	0.008228	35348	6.23005e-22	inferred	92.6535
10754_113_PROK2_Prokineticin_2;DECODE	PROK2	3	71780316	rs7634474	G	A	0.80063	-0.6555	0.007676	35333	5e-08	inferred	7292.48
10772_21_CSGALNACT2_CGAT2;DECODE	CSGALNACT2	10	43181651	rs2435382	T	A	0.33153	-0.1148	0.008361	35316	6.67501e-43	inferred	188.524
10800_15_SERPINH1_Collagen_binding_protein;DECODE	SERPINH1	11	75581004	rs514887	A	G	0.55914	0.1232	0.008064	35360	1.07546e-52	inferred	233.41
10809_14_KLRB1_KLRB1;DECODE	KLRB1	12	9598073	rs1135816	G	A	0.37818	-0.2296	0.008094	35372	5.21076e-177	inferred	804.669
10832_24_B4GALT6_B4GT6;DECODE	B4GALT6	18	31624513	rs117750096	G	T	0.03757	-1.1007	0.016779	35338	5e-08	inferred	4303.34
10833_64_HHIP_HHIP;DECODE	HHIP	4	144737912	rs11727676	C	T	0.10368	0.2352	0.013296	35350	5.04942e-70	inferred	312.919
10835_25_A4GNT_A4GCT;DECODE	A4GNT	3	138142761	rs7632402	G	T	0.69941	-0.065	0.008533	35350	2.58666e-14	inferred	58.0261
10851_77_EBI3_IL27B;DECODE	EBI3	19	4242508	rs353696	C	T	0.27551	-1.1236	0.005119	35341	5e-08	inferred	48178.5
10892_8_OSMR_OSMR;DECODE	OSMR	5	39039653	rs77326070	G	A	0.65511	0.1159	0.00841	35356	3.3067e-43	inferred	189.922
10903_50_STX8_STX8;DECODE	STX8	17	9433928	rs11078801	C	G	0.21153	0.0681	0.009708	35359	2.30224e-12	inferred	49.2079
10908_2_GALNT13_GLT13;DECODE	GALNT13	2	153873982	rs16834610	T	C	0.04952	0.1275	0.018824	35338	1.25905e-11	inferred	45.8772
10917_40_GNGT2_GBGT2;DECODE	GNGT2	17	49937906	rs776044056	G	A	0.00982	-0.2663	0.039008	35352	8.68267e-12	inferred	46.6053
10924_258_CYB5D2_NEUFC;DECODE	CYB5D2	17	4156939	rs118123280	A	G	0.01552	-1.0117	0.030952	35362	2.46169e-234	inferred	1068.38
10938_13_CD58_sLFA_3;DECODE	CD58	1	116537006	rs61789227	G	A	0.02109	0.6656	0.027448	35344	6.69459e-130	inferred	588.038
10940_25_SRL_SRCA;DECODE	SRL	16	4214222	rs11640587	G	C	0.61902	-0.1185	0.00833	35348	6.34749e-46	inferred	202.37
10948_14_PLD3_PLD3;DECODE	PLD3	19	40378025	rs762590435	T	C	0.00028	-1.5334	0.219348	35365	2.73483e-12	inferred	48.8701
10974_20_SPINK7_ISK7;DECODE	SPINK7	5	148337418	rs9784645	T	G	0.25293	0.1322	0.009459	35349	2.18095e-44	inferred	195.332
10977_55_UCMA_UCMA;DECODE	UCMA	10	13241177	rs1537771	T	C	0.12874	-0.3965	0.012199	35364	9.77761e-232	inferred	1056.42
11098_1_PDXK_PDXK;DECODE	PDXK	21	43746121	rs77734576	T	C	0.00354	-1.6809	0.070445	35261	7.75434e-126	inferred	569.355
11102_22_REG4_REG4;DECODE	REG4	1	119836055	rs3009182	T	C	0.77884	-0.1428	0.00999	35352	2.37501e-46	inferred	204.327
11104_13_CHI3L1_YKL_40;DECODE	CHI3L1	1	203182297	rs12141494	A	G	0.5572	-1.0055	0.004983	35357	5e-08	inferred	40717.6
11105_171_ENO1_Alpha_enolase;DECODE	ENO1	1	8866415	rs11544513	T	G	0.00515	-0.3315	0.053007	35379	4.0035e-10	inferred	39.1112
11117_2_SPATA20_SPT20;DECODE	SPATA20	17	50548567	rs8076632	G	C	0.40822	-0.3215	0.007116	35353	5e-08	inferred	2041.22
11134_30_MTRF1L_RF1ML;DECODE	MTRF1L	6	152999591	rs2038332	G	A	0.2119	-0.1934	0.009618	35370	6.26405e-90	inferred	404.337
11142_11_ANGPTL1_ANGL1;DECODE	ANGPTL1	1	178548181	rs4650995	T	C	0.49232	-0.3017	0.007993	35348	5e-08	inferred	1424.72
11145_72_KIAA1549L_K154L;DECODE	KIAA1549L	11	33378145	rs2753408	A	G	0.4799	-0.3242	0.006912	35347	5e-08	inferred	2199.98
11152_46_KLK13_kallikrein_13;DECODE	KLK13	19	51035305	rs3760739	T	G	0.35015	-0.4443	0.007028	35354	5e-08	inferred	3996.59
11177_16_KRT5_K2C5;DECODE	KRT5	12	52519125	rs641615	T	G	0.2322	-0.1558	0.009418	35363	1.80466e-61	inferred	273.664
11187_11_CLEC12A_CL12A;DECODE	CLEC12A	12	9984697	rs476844	C	T	0.6173	-1.2272	0.003585	35378	5e-08	inferred	117180
11196_31_COL6A3_Collagen_alpha_3_VI_;DECODE	COL6A3	2	237315312	rs11677932	A	G	0.29364	-0.0691	0.008988	35365	1.4942e-14	inferred	59.1058
11208_15_NAGPA_NAGPA;DECODE	NAGPA	16	5029465	rs12599777	G	A	0.18221	-0.4777	0.008245	35357	5e-08	inferred	3356.83
11211_7_TBCE_TBCE;DECODE	TBCE	1	235423298	rs903347	T	C	0.61337	-0.1006	0.008345	35356	1.82261e-33	inferred	145.326
11214_40_DNAJB9_DNJB9;DECODE	DNAJB9	7	108571730	rs61749953	A	G	0.01288	-0.3192	0.036449	35356	1.99731e-18	inferred	76.6928
11219_95_FGFBP3_FGFP3;DECODE	FGFBP3	10	91906592	rs11186737	T	C	0.26326	-0.2914	0.009057	35366	4.07745e-227	inferred	1035.17
11241_8_ASL_ARLY;DECODE	ASL	7	65930838	rs568609979	C	T	0.00503	-1.2611	0.059398	35349	4.90288e-100	inferred	450.77
11248_43_UROS_HEM4;DECODE	UROS	10	125816857	rs1935451	A	G	0.88973	-0.2956	0.013006	35365	2.37035e-114	inferred	516.561
11265_8_ALDH1A1_Retinal_dehydrogenase_1;DECODE	ALDH1A1	9	72938469	rs348452	T	C	0.23989	0.1035	0.009509	35348	1.36759e-27	inferred	118.471
11266_8_SELPLG_SELPL;DECODE	SELPLG	12	108620180	rs73191242	A	G	0.2105	-0.2819	0.010228	35364	3.21365e-167	inferred	759.642
11277_23_ATF6_ATF6A;DECODE	ATF6	1	161912381	rs775002441	T	G	0.00073	-1.5083	0.132718	35352	6.26808e-30	inferred	129.156
11287_14_CYB5A_Cytochrome_b5;DECODE	CYB5A	18	74316132	rs17806420	T	C	0.19046	-0.1014	0.01007	35369	7.53499e-24	inferred	101.395
11288_26_NT5C2_5NTC;DECODE	NT5C2	10	101331145	rs764048834	T	C	0.00183	1.563	0.095563	35358	3.96114e-60	inferred	267.509
11302_237_TNR_TENR;DECODE	TNR	1	175599911	rs2235256	G	A	0.4708	-0.1315	0.008083	35340	1.64583e-59	inferred	264.671
11308_8_CREB3L4_CR3L4;DECODE	CREB3L4	1	153971312	rs6671362	G	A	0.45722	0.1992	0.008016	35356	2.56667e-136	inferred	617.537
11313_100_PCBD1_PHS;DECODE	PCBD1	10	70885163	rs200188190	T	C	0.00626	-1.1575	0.05151	35367	7.91222e-112	inferred	504.962
11333_82_ARHGAP25_RHG25;DECODE	ARHGAP25	2	68769536	rs13413887	G	A	0.76808	0.1736	0.009428	35352	1.02885e-75	inferred	339.047
11351_233_NHEJ1_NHEJ1;DECODE	NHEJ1	2	219158193	rs61753339	T	C	0.00809	-0.8144	0.043113	35360	1.38123e-79	inferred	356.828
11356_19_DGCR14_DGC14;DECODE	DGCR14	22	19146092	rs715544	A	G	0.05468	-0.1782	0.017478	35337	2.073e-24	inferred	103.952
11358_15_GRB10_GRB10;DECODE	GRB10	7	50750150	rs771965102	T	C	0.01406	-0.2692	0.03497	35331	1.38183e-14	inferred	59.2596
11360_39_RRM1_RRM1;DECODE	RRM1	11	4153145	rs11031142	T	C	0.56174	-0.055	0.008113	35366	1.20807e-11	inferred	45.9581
11377_19_ADH7_ADH7;DECODE	ADH7	4	99428512	rs1573496	G	C	0.0721	-0.4233	0.015258	35334	2.12695e-169	inferred	769.664
11378_37_SYK_KSYK;DECODE	SYK	9	90813267	rs72729008	A	G	0.14326	-0.1204	0.011458	35348	7.94074e-26	inferred	110.417
11382_5_BLVRA_BIEA;DECODE	BLVRA	7	43791281	rs1050916	G	A	0.01125	-0.2858	0.036866	35347	9.01714e-15	inferred	60.0997
11387_3_ATF6B_ATF6B;DECODE	ATF6B	6	32116482	rs145410874	C	T	0.00532	-1.2225	0.052195	35432	2.56395e-121	inferred	548.58
11388_75_WFDC2_HE4;DECODE	WFDC2	20	45481252	rs2272953	C	T	0.07783	-0.1072	0.015087	35358	1.19927e-12	inferred	50.4875
11390_24_CA8_Carbonic_Anhydrase_VIII;DECODE	CA8	8	60276129	rs35552143	A	G	0.4112	0.4196	0.006705	35350	5e-08	inferred	3916.28
11424_4_FAH_FAAA;DECODE	FAH	15	80180184	rs11555096	T	C	0.02305	-1.4758	0.021891	35347	5e-08	inferred	4544.89
11428_31_PDLIM1_PDLI1;DECODE	PDLIM1	10	95294018	rs1328599	T	G	0.94248	-0.1318	0.017448	35358	4.22498e-14	inferred	57.061
11441_11_PYGL_PYGL;DECODE	PYGL	14	50916642	rs768273303	G	C	0.00214	-1.308	0.080707	35361	4.51673e-59	inferred	262.659
11480_1_ALDH3A1_Aldehyde_dehydrogenase__class_3;DECODE	ALDH3A1	17	19745936	rs4646787	G	A	0.66419	0.1267	0.008277	35353	6.81553e-53	inferred	234.319
11493_169_DYNLL2_DYL2;DECODE	DYNLL2	17	58077650	rs7225351	A	G	0.66541	0.0553	0.008561	35356	1.05032e-10	inferred	41.7255
11510_31_APOL1_Apo_L1;DECODE	APOL1	22	36256885	rs136148	T	C	0.7514	0.3517	0.007031	35358	5e-08	inferred	2502.13
11514_196_CD59_CD59;DECODE	CD59	11	33721473	rs831630	T	C	0.32663	-0.1828	0.008567	35356	5.07391e-101	inferred	455.297
11516_7_FABP1_FABPL;DECODE	FABP1	2	88124547	rs2241883	C	T	0.32536	-0.1095	0.008602	35342	4.0492e-37	inferred	162.043
11540_37_FOXO3_FOXO3A;DECODE	FOXO3	6	108622962	rs3813498	T	C	0.81958	-0.0634	0.010373	35365	9.83769e-10	inferred	37.3568
11551_16_HMG20B_HM20B;DECODE	HMG20B	19	3579863	rs11672541	C	A	0.10853	-0.1344	0.012863	35332	1.48746e-25	inferred	109.173
11568_2_FKBP1B_FKB1B;DECODE	FKBP1B	2	24045851	rs55788848	T	C	0.20849	-0.2587	0.009962	35360	1.11878e-148	inferred	674.372
11606_22_DNAJB6_DNJB6;DECODE	DNAJB6	7	157352780	rs12668458	C	T	0.43846	0.051	0.008081	35323	2.77059e-10	inferred	39.83
11615_16_DAPP1_DAPP1;DECODE	DAPP1	4	100139137	rs761822913	T	C	0.00347	-0.8486	0.066244	35333	1.43732e-37	inferred	164.102
11649_3_SMAP1_SMAP1;DECODE	SMAP1	6	70634174	rs2842061	A	G	0.25515	-0.3223	0.009275	35323	1.41886e-264	inferred	1207.52
11656_110_EVL_EVL;DECODE	EVL	14	99955092	rs75416067	CT	C	0.21217	0.2895	0.009672	35371	7.60083e-197	inferred	895.91
11659_31_CLINT1_EPN4;DECODE	CLINT1	5	157863943	rs62389053	T	C	0.14639	-0.076	0.011337	35348	2.03188e-11	inferred	44.9398
11681_8_AGFG1_NUPL;DECODE	AGFG1	2	227576443	rs397826729,rs56147940	GC	G	0.64733	-0.0965	0.008292	35346	2.64996e-31	inferred	135.437
11696_7_CRABP2_RABP2;DECODE	CRABP2	1	156707877	rs79054104,rs79160890	A	AGAT	0.56933	0.2969	0.008288	35349	4.86476e-281	inferred	1283.28
11699_16_PTP4A2_TP4A2;DECODE	PTP4A2	1	31866749	rs147197357	G	A	0.00664	-0.3812	0.049118	35363	8.43273e-15	inferred	60.2316
11708_2_LCN1_LCN1;DECODE	LCN1	9	135514751	rs56307603	C	T	0.15132	-0.0917	0.011035	35293	9.57642e-17	inferred	69.0548
11969_5_S100A2_S100A2;DECODE	S100A2	1	153561364	rs75282796	C	T	0.01112	-0.414	0.038293	35351	3.04076e-27	inferred	116.886
12008_3_CD7_CD7;DECODE	CD7	17	82314615	rs3176831	T	C	0.04122	-0.4495	0.019569	35011	9.30039e-117	inferred	527.621
12334_25_SHMT1_cSHMT;DECODE	SHMT1	17	18365627	rs651234	C	T	0.6621	0.6635	0.005986	35350	5e-08	inferred	12285.9
12338_27_EGFLAM_EGFLA;DECODE	EGFLAM	5	38406149	rs113400125	T	C	0.02654	0.6904	0.026494	35367	1.07128e-149	inferred	679.057
12343_14_ACAP2_CENB2;DECODE	ACAP2	3	195469445	rs62285629	A	T	0.23426	-0.0584	0.00934	35202	4.03477e-10	inferred	39.096
12347_29_CCM2_CCM2;DECODE	CCM2	7	44980215	rs6958168	G	T	0.17184	0.0729	0.01072	35343	1.04349e-11	inferred	46.2451
12348_46_SARS2_SYSM;DECODE	SARS2	19	38926800	rs7508539	A	G	0.64014	-0.1091	0.008178	35365	1.34247e-40	inferred	177.973
12356_65_SRI_Sorcin;DECODE	SRI	7	88311266	rs77500696	A	T	0.19499	0.1349	0.010203	35344	6.58469e-40	inferred	174.811
12357_41_SNAP29_SNP29;DECODE	SNAP29	22	20688681	rs192565874	A	G	0.10328	-0.1519	0.013067	35359	3.08663e-31	inferred	135.134
12358_6_IGBP1_IGBP1;DECODE	IGBP1	23	70182500	rs111257840	T	G	0.14398	-0.1201	0.010419	30431	9.64261e-31	inferred	132.872
12366_16_CRYGD_CRGD;DECODE	CRYGD	2	208114213	rs34570682	A	G	0.33429	-0.1165	0.00837	35347	4.87302e-44	inferred	193.732
12370_30_APOF_Apo_F;DECODE	APOF	12	56349583	rs2020854	C	T	0.09012	-0.3125	0.014558	35358	3.24683e-102	inferred	460.783
12386_11_RNPEP_AMPB;DECODE	RNPEP	1	201985696	rs6702334	A	T	0.3535	0.2934	0.008602	35346	5.54748e-255	inferred	1163.38
12387_7_PDLIM4_PDLI4;DECODE	PDLIM4	5	132271243	rs2292260	A	G	0.07367	-0.2589	0.015087	35343	5.24878e-66	inferred	294.482
12395_86_DARS2_SYDM;DECODE	DARS2	1	173839539	rs141298312	A	G	0.02987	-0.2373	0.022813	35343	2.42875e-25	inferred	108.201
12396_19_HIBCH_HIBCH;DECODE	HIBCH	2	190319749	rs291466	G	A	0.61083	0.3279	0.00695	35369	5e-08	inferred	2225.94
12401_3_STAMBPL1_STALP;DECODE	STAMBPL1	10	88860435	rs1147604	A	G	0.49168	0.1047	0.008029	35348	7.22396e-39	inferred	170.048
12408_333_RAB22A_RB22A;DECODE	RAB22A	20	58427370	rs35933296	A	G	0.36378	-0.0648	0.008352	35371	8.5858e-15	inferred	60.1962
12411_60_MAX_MAX;DECODE	MAX	14	65088994	rs8181938	G	A	0.39418	-0.1794	0.008181	35351	1.37839e-106	inferred	480.875
12424_107_THYN1_THYN1;DECODE	THYN1	11	134252402	rs12278812	C	A	0.20778	-0.0627	0.009721	35144	1.11884e-10	inferred	41.6019
12428_2_LYPLAL1_LYPL1;DECODE	LYPLAL1	1	219172269	rs75060212	G	T	0.1337	0.1481	0.011724	35349	1.40287e-36	inferred	159.573
12436_84_GSTO1_GST_omega_1;DECODE	GSTO1	10	104268396	rs45596840	A	G	0.32183	-0.8222	0.005776	35364	5e-08	inferred	20262.9
12437_18_ULK3_ULK3;DECODE	ULK3	15	74839823	rs936228	C	T	0.74344	-0.0869	0.009018	35352	5.61857e-22	inferred	92.8579
12438_127_MPG_3MG;DECODE	MPG	16	74696	rs2562156	A	C	0.01971	0.281	0.028837	35307	1.94878e-22	inferred	94.9538
12445_50_ANKRD27_ANR27;DECODE	ANKRD27	19	32634149	rs17693106	G	A	0.59773	0.0522	0.00812	35360	1.28809e-10	inferred	41.3265
12449_16_PPIH_PPIH;DECODE	PPIH	1	42796364	rs187613485	G	C	0.00149	-1.3935	0.099382	35356	1.14905e-44	inferred	196.607
12450_42_PMVK_PMVK;DECODE	PMVK	1	154929049	rs139248801	G	A	0.01701	-0.7013	0.03192	35355	5.50956e-107	inferred	482.705
12457_10_ADI1_MTND;DECODE	ADI1	2	3519553	rs10179340	G	A	0.86784	-0.1107	0.011526	35323	7.66231e-22	inferred	92.244
12459_13_PLEKHA1_PKHA1;DECODE	PLEKHA1	10	122301287	rs10788274	A	G	0.5663	-0.282	0.007999	35372	2.93692e-272	inferred	1242.87
12469_19_MAPRE1_MARE1;DECODE	MAPRE1	20	32830490	rs20654	G	A	0.31162	-0.0669	0.008847	35356	3.97268e-14	inferred	57.1821
12475_48_CLIC5_CLIC5;DECODE	CLIC5	6	45949262	rs35822882	T	G	0.02268	-1.1262	0.022309	35350	5e-08	inferred	2548.42
12486_8_GLRX2_GLRX2;DECODE	GLRX2	1	193105381	rs148212596	G	A	0.0324	0.7681	0.022642	35336	2.98197e-252	inferred	1150.82
12488_9_MCTS1_MCTS1;DECODE	MCTS1	23	120606129	rs148197434	A	G	0.00364	0.5394	0.062679	30460	7.58173e-18	inferred	74.059
12498_12_TAX1BP3_TX1B3;DECODE	TAX1BP3	17	3681164	rs222773	G	C	0.53855	0.0891	0.008137	35355	6.64611e-28	inferred	119.902
12522_6_RAD23B_RD23B;DECODE	RAD23B	9	107327437	rs35827173	C	T	0.20991	0.0628	0.009727	35358	1.07325e-10	inferred	41.6832
12549_33_HPGDS_PTGD2;DECODE	HPGDS	4	94352508	rs7657805	T	C	0.64716	0.462	0.006333	35334	5e-08	inferred	5321.88
12558_3_UBASH3B_UBS3B;DECODE	UBASH3B	11	122652542	rs11218735	A	G	0.2852	-0.133	0.009022	35369	3.47697e-49	inferred	217.319
12563_2_TNFAIP8_TFIP8;DECODE	TNFAIP8	5	119312555	rs1035376	A	G	0.84076	0.2207	0.010836	35353	3.26211e-92	inferred	414.827
12569_25_CCT5_TCP_1_epsilon;DECODE	CCT5	5	10256060	rs11557652	T	A	0.03389	-0.1539	0.0227	35358	1.20396e-11	inferred	45.9648
12571_14_ARL3_ARL3;DECODE	ARL3	10	102676884	rs8354	T	C	0.10626	-0.238	0.013261	35361	5.03224e-72	inferred	322.108
12573_80_TRIM3_TRIM3;DECODE	TRIM3	11	6462533	rs35717222	A	G	0.18311	-0.1392	0.01062	35370	2.98881e-39	inferred	171.802
12575_30_MTHFD1_C1TC;DECODE	MTHFD1	14	64439116	rs757012830	C	T	0.00393	-1.0901	0.068937	35348	2.53166e-56	inferred	250.051
12591_27_OPHN1_Oligophrenin_1;DECODE	OPHN1	23	68443415	rs145954821	T	C	0.01729	-0.2083	0.027969	30402	9.51031e-14	inferred	55.4657
12594_5_GCA_GRAN;DECODE	GCA	2	162352383	rs17783344	G	T	0.09544	-0.4329	0.013586	35333	8.50863e-223	inferred	1015.29
12612_37_PSMB1_PSB1;DECODE	PSMB1	6	170553212	rs12717	C	G	0.45866	-0.3119	0.006959	34950	5e-08	inferred	2008.8
12633_3_PTPN9_PTN9;DECODE	PTPN9	15	75459420	rs111647176	A	G	0.27386	-0.0702	0.008811	35352	1.62161e-15	inferred	63.4781
12637_7_CRAT_CACP;DECODE	CRAT	9	129092024	rs6478861	T	C	0.68387	0.0903	0.008624	35355	1.1767e-25	inferred	109.637
12641_3_INPP5B_I5P2;DECODE	INPP5B	1	37827489	rs139477416	G	C	0.12529	-0.3047	0.012348	35370	1.93315e-134	inferred	608.908
12643_4_ARRB1_ARRB1;DECODE	ARRB1	11	75340189	rs504683	G	A	0.30388	0.0805	0.008855	35358	9.82144e-20	inferred	82.6446
12646_2_RPE_RPE;DECODE	RPE	2	210015768	rs2723211	A	G	0.43273	0.0757	0.008089	35345	8.09625e-21	inferred	87.5794
12656_1_KLC1_KLC1;DECODE	KLC1	14	103628983	rs12884809	A	G	0.3519	0.0886	0.008655	35225	1.35569e-24	inferred	104.793
12662_82_ECH1_ECH1;DECODE	ECH1	19	38816463	rs2229259	T	C	0.08774	0.4478	0.013793	35366	3.24782e-231	inferred	1054.02
12670_15_RAD1_RAD1;DECODE	RAD1	5	34911779	rs2308957	T	C	0.00832	-0.2863	0.043021	35371	2.83513e-11	inferred	44.2876
12677_164_FLII_FLII;DECODE	FLII	17	18261705	rs138865936	T	C	0.02428	0.2508	0.026195	35348	1.02504e-21	inferred	91.6681
12682_5_CCBL2_KAT3;DECODE	CCBL2	1	88937277	rs12729558	G	C	0.49448	-0.2861	0.008091	35332	6.96953e-274	inferred	1250.35
12686_15_MPST_THTM;DECODE	MPST	22	37024382	rs201058049	T	G	0.01113	-0.8295	0.038283	35363	4.14993e-104	inferred	469.484
12687_2_DECR1_DECR;DECODE	DECR1	8	89957162	rs182522126	A	G	0.00421	-0.8178	0.062312	35339	2.39051e-39	inferred	172.247
12703_6_NEK7_NEK7;DECODE	NEK7	1	198135628	rs17584278	G	A	0.00376	-0.6967	0.064373	35335	2.68271e-27	inferred	117.134
12718_43_PIN4_PIN4;DECODE	PIN4	23	72186451	rs6525591	C	T	0.28476	-0.2625	0.007972	30441	8.81064e-238	inferred	1084.24
12727_7_PTGFRN_FPRP;DECODE	PTGFRN	1	116947639	rs4233450	T	G	0.82563	0.838	0.007873	35349	5e-08	inferred	11329.4
12731_12_PLEKHA7_PKHA7;DECODE	PLEKHA7	11	16856962	rs446518	T	C	0.10607	0.658	0.010887	35361	5e-08	inferred	3652.88
12764_3_ELMO1_ELMO1;DECODE	ELMO1	7	37407090	rs7782999	T	A	0.18282	-0.1054	0.010171	35349	3.661e-25	inferred	107.388
12786_61_GPCPD1_GDE5;DECODE	GPCPD1	20	5571430	rs6133228	G	A	0.6113	-0.0704	0.008325	35363	2.75625e-17	inferred	71.5117
12812_25_ACYP2_ACYP2;DECODE	ACYP2	2	54129660	rs7559380	T	A	0.44987	-0.2198	0.008009	35338	8.16495e-166	inferred	753.18
12820_1_GRAP_GRAP;DECODE	GRAP	17	19092836	rs764640269	C	T	0.06957	-0.1005	0.015942	35349	2.89869e-10	inferred	39.7417
12851_5_POLM_DPOLM;DECODE	POLM	7	44074256	rs142059440	C	G	0.02101	0.4602	0.027837	35347	2.16026e-61	inferred	273.305
12855_16_CASS4_CT032;DECODE	CASS4	20	56451641	rs2426628	A	G	0.07908	-0.105	0.014851	35376	1.54676e-12	inferred	49.9882
12859_33_ECI2_PECI;DECODE	ECI2	6	4114013	rs634698	A	T	0.29039	-0.4295	0.007269	35378	5e-08	inferred	3491.22
12893_159_IFI16_IP16;DECODE	IFI16	1	159031714	rs856053	A	G	0.83245	0.0685	0.010729	35349	1.71885e-10	inferred	40.7627
12940_35_ALDH3B1_AL3B1;DECODE	ALDH3B1	11	68017592	rs475325	T	C	0.23363	0.135	0.009383	35354	6.17976e-47	inferred	207.007
12975_11_KRT20_Keratin_20;DECODE	KRT20	17	41522464	rs4796667	C	T	0.64081	-0.0586	0.008303	35371	1.69293e-12	inferred	49.811
13044_5_TSG101_TS101;DECODE	TSG101	11	18526636	rs1395319	G	T	0.32694	0.1473	0.008558	35374	2.15976e-66	inferred	296.252
13062_4_GMFG_GMFG;DECODE	GMFG	19	39336104	rs543085239	A	C	0.00533	-0.3531	0.055858	35360	2.59227e-10	inferred	39.9599
13068_139_CCS_CCS;DECODE	CCS	11	66595526	rs498045	G	A	0.55162	0.1131	0.008053	35354	8.33062e-45	inferred	197.247
13082_9_UNC45A_UN45A;DECODE	UNC45A	15	91165518	rs149968734	T	A	0.00112	-0.8395	0.121984	35367	5.89973e-12	inferred	47.3626
13088_397_BTC_BTC;DECODE	BTC	4	74794307	rs28549760	C	A	0.09469	-0.2084	0.013673	35342	1.86893e-52	inferred	232.31
13090_17_S100A6_S100A6;DECODE	S100A6	1	153535333	rs146161869	G	A	0.01509	-0.4467	0.033725	35353	4.7993e-40	inferred	175.44
13093_6_SECTM1_SECTM1;DECODE	SECTM1	17	82331408	rs4789763	G	A	0.48038	0.1848	0.008118	35014	1.03745e-114	inferred	518.21
13102_1_FAM3D_FAM3D;DECODE	FAM3D	3	58664251	rs12493131	G	T	0.92527	0.4529	0.015112	35351	2.44709e-197	inferred	898.175
13107_9_LYPD3_LYPD3;DECODE	LYPD3	19	43455236	rs35681564	A	G	0.20779	0.1413	0.010056	35350	7.56193e-45	inferred	197.439
13112_179_FSTL1_FSTL1;DECODE	FSTL1	3	120450401	rs1147707	T	C	0.37455	-0.1507	0.008488	35352	1.59146e-70	inferred	315.221
13113_7_SPP1_Osteopontin;DECODE	SPP1	4	87980045	rs139555315	A	G	0.0066	-1.094	0.048085	35350	1.39064e-114	inferred	517.625
13116_25_CD177_CD177;DECODE	CD177	19	43322950	rs199806191	G	GC	0.01383	2.0869	0.020827	35351	5e-08	inferred	10040.4
13118_5_SMOC1_SMOC1;DECODE	SMOC1	14	69888141	rs1958078	C	A	0.86723	0.2457	0.012014	35348	5.86872e-93	inferred	418.249
13122_19_FLRT2_FLRT2;DECODE	FLRT2	14	85343485	rs36101989	T	G	0.28128	-0.2728	0.009053	35348	1.75637e-199	inferred	908.037
13130_150_HK2_HXK2;DECODE	HK2	2	74891195	rs3732298	G	A	0.01983	0.2583	0.028544	35343	1.44036e-19	inferred	81.8878
13132_14_SEMA5A_SEM5A;DECODE	SEMA5A	5	9547721	rs56015217	T	C	0.08748	1.415	0.009641	35367	5e-08	inferred	21541.1
13133_73_LTBP4_LTBP4;DECODE	LTBP4	19	40608501	rs199875504	T	C	0.0023	0.9138	0.083519	35365	7.32057e-28	inferred	119.71
13381_49_B4GALT1_B4GT1;DECODE	B4GALT1	9	33113324	rs7019909	T	C	0.09232	0.2948	0.01396	35340	5.49508e-99	inferred	445.948
13388_57_PCSK1_NEC1;DECODE	PCSK1	5	96393194	rs6235	G	C	0.28591	-0.8815	0.006031	35342	5e-08	inferred	21363.2
13397_88_DEFB4A_HBD_2;DECODE	DEFB4A	8	7462743	rs138861652	A	G	0.23079	0.2778	0.010841	35345	8.04563e-145	inferred	656.638
13405_61_SPINK2_ISK2;DECODE	SPINK2	4	56823077	rs11941268	T	C	0.02611	0.807	0.025237	35350	2.28762e-224	inferred	1022.52
13423_94_FAM213A_CJ058;DECODE	FAM213A	10	80436305	rs10887871	G	A	0.44209	-0.0928	0.007874	35362	4.62981e-32	inferred	138.901
13438_115_CHRD_CHRD;DECODE	CHRD	3	184381262	rs34095724	T	C	0.05375	-0.1876	0.017478	35349	7.08653e-27	inferred	115.208
13450_49_USP8_UBP8;DECODE	USP8	15	50433826	rs62019074	C	T	0.16136	0.1017	0.010906	35355	1.10835e-20	inferred	86.9583
13460_4_CHAD_CHAD;DECODE	CHAD	17	50465353	rs144030994	T	G	0.00353	-0.6923	0.075739	35356	6.21061e-20	inferred	83.5506
13463_1_PXDN_PXDN;DECODE	PXDN	2	1744125	rs73182757	G	A	0.28172	0.1467	0.009093	35298	1.48876e-58	inferred	260.283
13465_5_RCAN1_CCP1;DECODE	RCAN1	21	34560626	rs192726277	C	T	0.01249	0.3049	0.036258	35374	4.12892e-17	inferred	70.7143
13473_55_ITPKA_IP3KA;DECODE	ITPKA	15	41503702	rs316617	C	T	0.37787	0.0715	0.008245	35358	4.24885e-18	inferred	75.2022
13481_24_TCEA2_TCEA2;DECODE	TCEA2	20	64068875	rs6011275	G	T	0.32709	-0.1453	0.008573	34864	1.97227e-64	inferred	287.254
13488_3_ARFIP1_ARFP1;DECODE	ARFIP1	4	152779978	rs4619875	T	C	0.37238	0.2215	0.008385	35371	8.92255e-154	inferred	697.817
13499_30_F8_Coagulation_Factor_VIII;DECODE	F8	23	155013426	rs5945273	C	T	0.22719	-0.0601	0.008747	30600	6.3786e-12	inferred	47.2096
13519_112_ARHGEF25_ARHGP;DECODE	ARHGEF25	12	57610139	rs10437954	A	G	0.88442	-0.1808	0.012343	35360	1.38783e-48	inferred	214.563
13534_20_MYOM2_MYOM2;DECODE	MYOM2	8	2106287	rs117165873	G	A	0.01374	-0.3193	0.035441	35282	2.07301e-19	inferred	81.1682
13536_56_POLI_POLI;DECODE	POLI	18	54237200	rs117050326	C	G	0.0172	-0.2678	0.03126	35348	1.06346e-17	inferred	73.3911
13544_9_HMHA1_HMHA1;DECODE	HMHA1	19	1077986	rs7251797	G	A	0.3543	0.1293	0.008549	35316	1.11517e-51	inferred	228.753
13552_7_SWAP70_SWP70;DECODE	SWAP70	11	9748015	rs415895	G	C	0.64493	-0.4229	0.006754	35368	5e-08	inferred	3920.61
13578_98_ABLIM3_ABLM3;DECODE	ABLIM3	5	149154161	rs114464628	A	G	0.0443	-0.2726	0.019185	35354	8.05477e-46	inferred	201.896
13580_2_UAP1_Sperm_associated_antigen_2;DECODE	UAP1	1	162590492	rs61747497	T	C	0.0025	0.7686	0.079235	35352	3.00735e-22	inferred	94.095
13590_1_REXO2_ORN;DECODE	REXO2	11	114445054	rs145909170,rs397972186	GA	G	0.12511	-0.1551	0.012149	35365	2.523e-37	inferred	162.983
13603_7_RFESD_RFESD;DECODE	RFESD	5	95628553	rs75044039	C	G	0.03692	-0.1607	0.021283	35338	4.33167e-14	inferred	57.012
13618_15_MAD1L1_MD1L1;DECODE	MAD1L1	7	2225428	rs143579216	A	G	0.00322	0.5438	0.072219	35328	5.07891e-14	inferred	56.699
13621_31_AP2A2_AP2A2;DECODE	AP2A2	11	972603	rs7482118	G	A	0.65763	-0.0619	0.008322	35352	1.02131e-13	inferred	55.3256
13632_10_ZYX_Zyxin;DECODE	ZYX	7	143490004	rs12539742	A	G	0.29322	0.0789	0.008911	35373	8.42672e-19	inferred	78.3973
13634_209_PIR_PIR;DECODE	PIR	23	15490906	rs925653	G	A	0.68786	0.4071	0.006011	30717	5e-08	inferred	4586.79
13642_90_IFIT3_CIG49;DECODE	IFIT3	10	89332801	rs10509571	A	T	0.26379	-0.0904	0.008977	35356	7.48415e-24	inferred	101.409
13657_2_PNKP_PNKP;DECODE	PNKP	19	49860889	rs190357958	A	G	0.00371	-0.9329	0.066893	35378	3.32039e-44	inferred	194.495
13666_222_CA10_Carbonic_Anhydrase_X;DECODE	CA10	17	52136371	rs117399000	A	G	0.02683	-0.5585	0.025551	35360	6.48925e-106	inferred	477.783
13669_6_FGFR3_FGFR_3;DECODE	FGFR3	4	1752788	rs2403274	G	C	0.25262	-0.1729	0.009303	35272	4.21823e-77	inferred	345.417
13671_40_ELANE_Elastase;DECODE	ELANE	19	850733	rs10409474	G	C	0.13906	0.4542	0.01245	35317	2.14551e-291	inferred	1330.93
13682_47_CSF1R_M_CSF_R;DECODE	CSF1R	5	150080979	rs56048668	C	A	0.00226	-1.465	0.087151	35358	2.06503e-63	inferred	282.573
13686_2_IL5RA_IL_5_Ra;DECODE	IL5RA	3	3109280	rs77400868	G	A	0.1532	0.5478	0.008559	35371	5e-08	inferred	4096.36
13692_154_WISP1_WISP_1;DECODE	WISP1	8	133186058	rs7843546	T	C	0.26961	0.5249	0.006952	35374	5e-08	inferred	5700.77
13697_51_GPD1_GPDA;DECODE	GPD1	12	50106334	rs199902085	C	T	0.00122	-0.9181	0.102568	35367	3.51846e-19	inferred	80.1228
13720_95_PRTN3_Proteinase_3;DECODE	PRTN3	19	845535	rs6510982	G	C	0.75479	0.4917	0.00758	35313	5e-08	inferred	4207.87
13733_5_IL12B_IL_12_p40;DECODE	IL12B	5	159340325	rs10043720	G	A	0.68488	0.409	0.006907	35366	5e-08	inferred	3506.45
13740_51_FRZB_sFRP_3;DECODE	FRZB	2	182838608	rs288326	A	G	0.08446	0.5349	0.014929	35358	3.82358e-281	inferred	1283.76
13929_27_CROT_OCTC;DECODE	CROT	7	87409825	rs31658	C	T	0.86392	0.5532	0.009552	35350	5e-08	inferred	3354.1
13930_3_APOBEC3G_ABC3G;DECODE	APOBEC3G	22	39076172	rs6519166	A	C	0.63728	-0.119	0.008596	35364	1.38971e-43	inferred	191.647
13931_22_PSMD9_PSMD9;DECODE	PSMD9	12	121923506	rs10770186	G	A	0.54934	0.1173	0.008011	35366	1.50729e-48	inferred	214.399
13934_3_MCF2L_MCF2L;DECODE	MCF2L	13	112924107	rs3011487	C	T	0.48488	0.2089	0.008039	34900	7.16325e-149	inferred	675.263
13939_14_UGP2_UGPA1;DECODE	UGP2	2	63966130	rs752147211	T	A	0.00099	1.6503	0.135636	35349	4.65187e-34	inferred	148.039
13943_38_DPY30_DPY30;DECODE	DPY30	2	31861868	rs221205	C	T	0.88482	-0.1017	0.0123	35363	1.35891e-16	inferred	68.3647
13944_3_SULT1A3_SULT_1A3;DECODE	SULT1A3	16	30311847	rs148788997	C	G	0.14089	0.1957	0.011976	35372	5.04064e-60	inferred	267.029
13954_9_GNPNAT1_GNA1;DECODE	GNPNAT1	14	52807986	rs200792178,rs201379520	TTATA	T	0.10512	0.106	0.013243	35367	1.20218e-15	inferred	64.0677
13969_24_KPNA6_IMA7;DECODE	KPNA6	1	31977167	rs140904849	T	C	0.02788	0.1795	0.024067	35368	8.76157e-14	inferred	55.6269
13972_4_HSD17B14_DHB14;DECODE	HSD17B14	19	48815123	rs35299026	A	G	0.0538	-0.1574	0.017551	35377	3.01536e-19	inferred	80.4277
13973_62_TTL_TTL;DECODE	TTL	2	112479304	rs10194022	T	C	0.15912	0.0803	0.011121	35366	5.17687e-13	inferred	52.1367
13982_33_RGS18_RGS18;DECODE	RGS18	1	192158507	rs4495675	G	T	0.54964	-0.0548	0.008013	35343	7.98109e-12	inferred	46.7704
13983_27_CRYZ_QOR;DECODE	CRYZ	1	74726654	rs28796647	G	C	0.52621	-0.7176	0.005248	35352	5e-08	inferred	18697.2
13986_6_LANCL1_LANC1;DECODE	LANCL1	2	210441382	rs141236725	T	C	0.00409	-1.1938	0.061118	35354	5.78878e-85	inferred	381.527
13988_67_NMRAL1_NMRL1;DECODE	NMRAL1	16	4469438	rs11557236	A	G	0.10184	-0.8722	0.010596	35359	5e-08	inferred	6775.61
13998_26_ADSSL1_PURA1;DECODE	ADSSL1	14	104759283	rs10142660	T	G	0.13266	0.3675	0.01209	35109	6.01391e-203	inferred	923.979
14006_36_GNMT_GNMT;DECODE	GNMT	6	42957194	rs6940814	G	A	0.6292	-0.2195	0.0081	35368	1.01818e-161	inferred	734.343
14009_65_TNFAIP3_TNFAIP3;DECODE	TNFAIP3	6	137874014	rs5029937	T	G	0.02537	0.3992	0.025471	35362	2.32395e-55	inferred	245.634
14048_7_IL1RAP_IL_1_R_AcP;DECODE	IL1RAP	3	190628679	rs2885373	C	T	0.85728	-1.417	0.006731	35375	5e-08	inferred	44318
14066_49_MAGI2_MAGI2;DECODE	MAGI2	7	79428907	rs59169073	C	T	0.15967	0.5676	0.008842	35348	5e-08	inferred	4120.82
14067_6_PKP2_PKP2;DECODE	PKP2	12	32821677	rs9919823	C	T	0.04516	0.243	0.019309	35352	2.55974e-36	inferred	158.377
14076_74_CST4_Cystatin_S;DECODE	CST4	20	23695261	rs8121100	G	A	0.09341	-0.4338	0.013883	35363	2.46379e-214	inferred	976.366
14100_63_C1QC_C1QC;DECODE	C1QC	1	22617716	rs78865058	A	G	0.04341	1.0336	0.015466	35369	5e-08	inferred	4466.31
14101_2_CNTFR_CNTFR_alpha;DECODE	CNTFR	9	34593088	rs10972159	A	G	0.0311	-0.5581	0.023487	35350	8.24198e-125	inferred	564.637
14107_1_MTHFS_MTHFS;DECODE	MTHFS	15	79900425	rs11632589	C	T	0.37229	-0.3625	0.006841	35358	5e-08	inferred	2807.87
14112_40_RELT_RELT;DECODE	RELT	11	73302315	rs12293998	G	T	0.28804	0.0602	0.008873	35369	1.16386e-11	inferred	46.0312
14116_129_S100A4_S100A4;DECODE	S100A4	1	153547662	rs41265162	T	C	0.04463	0.2134	0.019763	35359	3.51952e-27	inferred	116.596
14131_37_EFNB2_EFNB2;DECODE	EFNB2	13	106637559	rs113216595	GGGCTC	G	0.12727	0.0912	0.012165	35363	6.53361e-14	inferred	56.2038
14133_93_IL1R2_IL_1_sRII;DECODE	IL1R2	2	101993894	rs4851521	T	C	0.42895	-0.4144	0.006314	35368	5e-08	inferred	4307.55
14134_49_AMIGO2_AMGO2;DECODE	AMIGO2	12	47133506	rs143988788	A	G	0.00109	-1.6737	0.122965	35365	3.43602e-42	inferred	185.264
14136_234_CD93_C1QR1;DECODE	CD93	20	23084967	rs1000470607	T	C	0.00036	-1.6337	0.195387	35368	6.20022e-17	inferred	69.9123
14151_4_ISG15_UCRP;DECODE	ISG15	1	1014228	rs1921	A	G	0.45719	0.3075	0.00698	35281	5e-08	inferred	1940.79
14153_8_EFNA3_Ephrin_A3;DECODE	EFNA3	1	155085570	rs67333363	G	A	0.08685	-0.0914	0.014312	35365	1.70004e-10	inferred	40.7842
14158_17_ANXA5_Annexin_V;DECODE	ANXA5	4	121694605	rs9995591	A	G	0.06845	0.2632	0.015567	35353	3.95752e-64	inferred	285.866
14208_3_RBP7_RET7;DECODE	RBP7	1	9941922	rs1220424	A	T	0.7808	0.1295	0.009703	35390	1.24333e-40	inferred	178.126
14273_19_PREP_PPCE;DECODE	PREP	6	105329503	rs12192369	G	A	0.14036	-0.2123	0.011446	35359	8.46994e-77	inferred	344.027
14618_26_VOPP1_ECOP;DECODE	VOPP1	7	55555698	rs117042408	A	G	0.01999	-0.2917	0.029687	35339	8.71361e-23	inferred	96.5473
14623_26_SUMO3_SUMO3;DECODE	SUMO3	21	44836982	rs741949	G	T	0.24797	0.0648	0.009299	35257	3.20358e-12	inferred	48.5599
14688_6_PTPN7_PTN7;DECODE	PTPN7	1	202160077	rs147176673	A	G	0.00929	-0.3595	0.041306	35354	3.22268e-18	inferred	75.7481
14747_9_CRLF1_CRLF1;DECODE	CRLF1	19	18604272	rs7246833	G	C	0.21574	0.264	0.009675	35353	6.08059e-164	inferred	744.571
15298_199_NETO1_NETO1;DECODE	NETO1	18	73564150	rs7242889	G	C	0.18006	0.0673	0.01027	35375	5.63671e-11	inferred	42.9427
15300_66_CCDC134_CC134;DECODE	CCDC134	22	41802533	rs5996067	A	G	0.39515	0.1038	0.008152	35379	3.87297e-37	inferred	162.131
15316_262_TXNL4B_TXN4B;DECODE	TXNL4B	16	72071661	rs116891509	T	C	0.07588	0.2501	0.015269	35375	2.67529e-60	inferred	268.291
15321_8_CPLX2_CPLX2;DECODE	CPLX2	5	175960203	rs76735111	T	A	0.78573	-0.0637	0.009714	35371	5.47005e-11	inferred	43.0014
15322_35_CRADD_CRADD;DECODE	CRADD	12	93837506	rs60169972	C	G	0.17309	-0.0682	0.010543	35369	9.88189e-11	inferred	41.8447
15324_58_FTL_Ferritin_light_chain;DECODE	FTL	19	48927887	rs192331981	T	G	0.01687	0.2648	0.032712	35378	5.73167e-16	inferred	65.5272
15326_64_GBP1_GBP1;DECODE	GBP1	1	89054714	rs150057659	A	C	0.0049	-1.7904	0.058088	35341	1.32127e-208	inferred	950.008
15339_32_CFL2_COF2;DECODE	CFL2	14	34716139	rs6571678	G	A	0.14396	0.1538	0.0111	35363	1.17251e-43	inferred	191.985
15368_3_BMPER_BMPER;DECODE	BMPER	7	34153398	rs1162040187,rs68052795,rs72248195	GTA	G	0.27086	-0.1219	0.009203	35344	4.77928e-40	inferred	175.448
15375_49_CPB1_Carboxypeptidase_B1;DECODE	CPB1	3	148840660	rs2291671	A	G	0.24902	0.2378	0.009702	35360	1.14406e-132	inferred	600.76
15384_15_KL_KLOTHO;DECODE	KL	13	32955126	rs10467359	G	A	0.04031	-0.3185	0.020808	35364	6.90684e-53	inferred	234.292
15387_44_NRP2_Neuropilin_2;DECODE	NRP2	2	205727919	rs150064130	T	C	0.00558	-0.9633	0.055522	35352	1.97659e-67	inferred	301.018
15391_114_GAS6_GAS_6;DECODE	GAS6	13	113849020	rs6602909	C	T	0.33811	-0.26	0.008718	34860	1.94579e-195	inferred	889.432
15394_79_UNC5B_UNC5B;DECODE	UNC5B	10	71302386	rs117120062	T	C	0.01856	0.4764	0.030973	35373	2.19062e-53	inferred	236.579
15398_2_GFER_HERV1;DECODE	GFER	16	2000345	rs3743846	G	A	0.20389	-0.0661	0.010033	35317	4.45015e-11	inferred	43.4052
15414_316_LDHA_LDHA;DECODE	LDHA	11	18390175	rs111294128	G	A	0.02752	-0.2458	0.024639	35382	1.9403e-23	inferred	99.5217
15417_3_SERPINB5_Maspin;DECODE	SERPINB5	18	63484141	rs7244879	G	A	0.62777	0.1391	0.008298	35365	4.54494e-63	inferred	281.001
15426_5_NEU1_NEUR1;DECODE	NEU1	6	31862092	rs756193196	A	G	0.00048	-2.0251	0.200319	35440	5.02032e-24	inferred	102.199
15427_35_LOXL3_LOXL3;DECODE	LOXL3	2	74534412	rs17010021	A	T	0.05903	-0.2156	0.016993	35352	6.92964e-37	inferred	160.975
15431_31_OTC_OTCase;DECODE	OTC	23	38408967	rs1800328	G	A	0.0437	-0.3986	0.018345	30479	1.11577e-104	inferred	472.106
15435_4_PNP_PNP;DECODE	PNP	14	20472447	rs1049564	A	G	0.16518	-0.1732	0.011018	35333	1.10792e-55	inferred	247.11
15440_57_PCSK2_NEC2;DECODE	PCSK2	20	17249972	rs6044699	G	A	0.50142	-0.0819	0.007998	35378	1.31155e-24	inferred	104.859
15441_6_GM2A_SAP3;DECODE	GM2A	5	151239432	rs72794132	T	C	0.16385	0.3212	0.011098	35353	3.52296e-184	inferred	837.648
15444_45_SERPINB4_SCCA2;DECODE	SERPINB4	18	63655746	rs12953909	T	C	0.02404	0.7814	0.025481	35369	1.61795e-206	inferred	940.403
15447_45_SORD_Sorbitol_dehydrogenase;DECODE	SORD	15	44966007	rs72722045	T	A	0.15854	0.2954	0.011218	35362	8.10493e-153	inferred	693.41
15462_28_CD8A_CD8A;DECODE	CD8A	2	86789383	rs3020726	G	A	0.19565	0.4011	0.007976	35345	5e-08	inferred	2528.92
15466_30_COL9A1_CO9A1;DECODE	COL9A1	6	70277423	rs543674622	G	A	0.0035	1.2107	0.067545	35338	7.61396e-72	inferred	321.282
15470_11_HEXB_Hexosaminidase_B;DECODE	HEXB	5	74734513	rs13164140	A	G	0.27062	0.2719	0.009084	35358	7.60394e-197	inferred	895.91
15471_29_PNLIPRP2_LIPR2;DECODE	PNLIPRP2	10	116638535	rs7910135	A	C	0.52744	1.0139	0.004951	35377	5e-08	inferred	41937.7
15476_6_REG3G_REG3G;DECODE	REG3G	2	79026024	rs369967	G	A	0.21909	0.54	0.007317	35353	5e-08	inferred	5446.55
15480_2_VNN2_VNN2;DECODE	VNN2	6	132752994	rs9493423	A	G	0.30394	-0.6991	0.006017	35363	5e-08	inferred	13499.5
15482_12_A2ML1_A2ML1;DECODE	A2ML1	12	8857224	rs1558526	A	G	0.21815	-0.2436	0.009618	35386	1.5902e-141	inferred	641.483
15483_377_AGRN_Agrin;DECODE	AGRN	1	1027511	rs4970394	T	C	0.54118	0.239	0.008395	35278	2.80951e-178	inferred	810.503
15486_126_AOC1_ABP1;DECODE	AOC1	7	150826456	rs10452848	G	A	0.49521	0.7612	0.00514	35377	5e-08	inferred	21931.7
15491_20_CD248_CD248;DECODE	CD248	11	66314744	rs182547559	G	C	0.0013	-0.8279	0.1085	35363	2.34e-14	inferred	58.2232
15499_11_ATRN_Attractin;DECODE	ATRN	20	3582219	rs118065662	G	A	0.01839	-1.6833	0.02494	35378	5e-08	inferred	4555.44
15509_2_NAGLU_NAG;DECODE	NAGLU	17	42463743	rs112629880	T	C	0.03648	1.3163	0.011269	35382	5e-08	inferred	13643.9
15511_37_NPTXR_NPTXR;DECODE	NPTXR	22	38844712	rs12628473	G	A	0.01493	1.5487	0.028057	35364	5e-08	inferred	3046.86
15521_4_CLSTN1_Alcadein_alpha_1;DECODE	CLSTN1	1	9744257	rs150943878	T	C	0.0085	2.3589	0.035168	35391	5e-08	inferred	4499.08
15522_2_GLIPR2_GAPR1;DECODE	GLIPR2	9	36153440	rs4878643	C	G	0.29073	-0.2766	0.00905	35355	3.73749e-205	inferred	934.13
15523_9_ALAD_HEM2;DECODE	ALAD	9	113391611	rs1800435	G	C	0.08677	-0.4172	0.014596	35359	1.08763e-179	inferred	816.998
15525_294_ADH1C_ADH1G;DECODE	ADH1C	4	99349450	rs283415	T	C	0.48612	0.1279	0.008163	35344	2.49315e-55	inferred	245.494
15527_90_DLD_DLDH;DECODE	DLD	7	107915609	rs145670503	A	G	0.00278	-0.5168	0.074142	35371	3.16023e-12	inferred	48.5866
15530_33_EPHB4_EphB4;DECODE	EPHB4	7	100818887	rs314366	A	G	0.50864	0.1105	0.008151	35367	7.23971e-42	inferred	183.782
15535_3_PRSS27_Marapsin;DECODE	PRSS27	16	2717893	rs71386687	T	G	0.09392	0.3074	0.013936	35320	8.0081e-108	inferred	486.554
15539_15_SLITRK1_SLIK1;DECODE	SLITRK1	13	83794650	rs2876803	A	T	0.15307	0.0821	0.010976	35358	7.43473e-14	inferred	55.9497
15540_6_VIM_Vimentin;DECODE	VIM	10	16904820	rs796667	T	G	0.57042	-0.0763	0.008063	35365	2.99292e-21	inferred	89.548
15544_25_KLK14_kallikrein_14;DECODE	KLK14	19	51097514	rs36120499,rs398059815	T	TGA	0.56722	0.1976	0.008641	35374	9.73821e-116	inferred	522.933
15558_63_ENPEP_AMPE;DECODE	ENPEP	4	110510288	rs33966350	A	G	0.01592	-1.6451	0.026285	35354	5e-08	inferred	3917.14
15565_102_MUC16_CA125;DECODE	MUC16	19	8882342	rs61742668	A	G	0.09744	-0.2546	0.013823	35375	9.32209e-76	inferred	339.244
15566_10_CNN1_Calponin_1;DECODE	CNN1	19	11513538	rs112737376,rs34079154	GAGGA	G	0.04318	-0.256	0.02044	35377	5.48622e-36	inferred	156.862
15570_99_CR2_Complement_receptor_type_2;DECODE	CR2	1	207450585	rs61240730	C	T	0.14193	-0.2527	0.01227	35377	3.0462e-94	inferred	424.152
15573_110_NCAN_CSPG3;DECODE	NCAN	19	19219115	rs2228603	T	C	0.07397	-0.3337	0.016232	35351	6.5058e-94	inferred	422.638
15576_158_RNASE3_ECP;DECODE	RNASE3	14	20917832	rs147307766	T	C	0.03506	0.7615	0.022299	35340	1.35957e-255	inferred	1166.19
15579_26_ENPP6_ENPP6;DECODE	ENPP6	4	184217948	rs78293932	T	C	0.02708	0.1724	0.024815	35387	3.72051e-12	inferred	48.2665
15585_304_FBLN5_fibulin_5;DECODE	FBLN5	14	91882631	rs2430349	G	A	0.73282	-0.0839	0.009193	35363	7.07435e-20	inferred	83.2932
15587_20_FOLR2_FOLR2;DECODE	FOLR2	11	72217966	rs536192362	A	G	0.00253	-0.787	0.080533	35374	1.47919e-22	inferred	95.4996
15588_17_GLA_galactosidase__alpha;DECODE	GLA	23	101401752	rs104894845	T	C	0.00984	-0.9162	0.034704	30489	1.35522e-153	inferred	696.982
15589_1_GC_Gc_Globulin__Mixed_Type;DECODE	GC	4	71755063	rs758537485	T	A	0.00123	2.2781	0.11517	35353	4.39849e-87	inferred	391.261
15594_47_HTRA1_HTRA1;DECODE	HTRA1	10	122310940	rs61871680	A	G	0.19538	0.1095	0.01041	35381	7.08202e-26	inferred	110.644
15604_18_MAPK9_JNK2;DECODE	MAPK9	5	180307312	rs3763131	C	T	0.20055	0.1846	0.010028	35330	1.1238e-75	inferred	338.871
15613_16_PNLIP_LIPP;DECODE	PNLIP	10	116568887	rs113558089	T	C	0.00821	-0.4039	0.044552	35376	1.23681e-19	inferred	82.1889
15614_168_LILRA2_LIRA2;DECODE	LILRA2	19	54573515	rs28384500	G	A	0.12265	-0.6254	0.009822	35377	5e-08	inferred	4054.3
15615_8_LILRB3_LIRB3;DECODE	LILRB3	19	54217027	rs3745410	G	A	0.06616	1.6345	0.010086	35369	5e-08	inferred	26262.2
15617_8_XCL2_lymphotactin_beta;DECODE	XCL2	1	168542083	rs4501820	T	C	0.20457	0.0744	0.009799	35364	3.13522e-14	inferred	57.6477
15620_4_NLGN1_NLGN1;DECODE	NLGN1	3	173395769	rs557382	G	T	0.29581	0.1333	0.009029	35346	2.51715e-49	inferred	217.962
15626_223_HSPG2_Perlecan;DECODE	HSPG2	1	21855402	rs2229475	T	C	0.06056	0.5138	0.017412	35375	2.24734e-191	inferred	870.745
15633_6_RBP4_RBP;DECODE	RBP4	10	93593847	rs116887052	T	G	0.00045	3.2252	0.192283	35372	3.8334e-63	inferred	281.34
15635_4_SMOC2_SMOC2;DECODE	SMOC2	6	168463127	rs56296467	C	T	0.26123	-0.3125	0.009359	35335	1.89476e-244	inferred	1114.91
15636_49_SORCS1_SORC1;DECODE	SORCS1	10	107273264	rs2210969	A	G	0.56657	-0.0639	0.008163	35367	4.95675e-15	inferred	61.2777
15640_54_TAGLN_TAGL;DECODE	TAGLN	11	117128542	rs572839232	C	CT	0.01205	0.2848	0.036399	35378	5.10121e-15	inferred	61.2211
15644_1_BTD_Biotinidase;DECODE	BTD	3	15645186	rs13078881	C	G	0.0288	-1.355	0.019113	35369	5e-08	inferred	5025.98
15653_9_COL10A1_COAA1;DECODE	COL10A1	6	116123005	rs9488842	C	A	0.26724	-0.2512	0.008777	35354	3.76077e-180	inferred	819.119
16035_8_FLT4_VEGF_sR3;DECODE	FLT4	5	180630293	rs34221241	C	T	0.13509	-0.1872	0.011642	35329	3.54024e-58	inferred	258.557
16057_6_IGF2R_IGF_II_receptor;DECODE	IGF2R	6	160092761	rs3777399	A	G	0.10781	0.5865	0.010551	35389	5e-08	inferred	3089.93
16060_99_NID2_NID2;DECODE	NID2	14	52021048	rs2516600	C	T	0.57784	0.4901	0.006303	35369	5e-08	inferred	6046.09
16070_7_WIF1_WIF_1;DECODE	WIF1	12	64937575	rs466104	C	T	0.43494	-0.0584	0.008101	35368	5.63698e-13	inferred	51.9695
16079_2_TEC_TEC;DECODE	TEC	4	48215229	rs58762758	A	G	0.50736	-0.1092	0.008136	35340	4.50457e-41	inferred	180.145
16288_17_EPHA4_EPHA4;DECODE	EPHA4	2	221540211	rs768988278	T	C	0.00261	-2.2803	0.089865	35370	4.79494e-142	inferred	643.877
16300_4_TREM2_TREM2;DECODE	TREM2	6	41161469	rs143332484	T	C	0.00868	-1.4387	0.041988	35366	2.64815e-257	inferred	1174.06
16302_11_BPIFA2_SPLC2;DECODE	BPIFA2	20	33225117	rs3818222	A	G	0.5075	-0.0768	0.008193	35367	6.99302e-21	inferred	87.8692
16307_22_UNC5D_UNC5H4;DECODE	UNC5D	8	35261107	rs2405810	C	T	0.47435	-0.0992	0.008153	35369	4.64182e-34	inferred	148.043
16318_12_ACVRL1_ALK_1;DECODE	ACVRL1	12	51912437	rs2277382	T	C	0.09029	0.3163	0.013873	35375	4.61847e-115	inferred	519.826
16322_10_PACAP_PACAP;DECODE	PACAP	5	139390083	rs140248321,rs55633667	AGAT	A	0.06738	0.2902	0.016795	35358	6.77681e-67	inferred	298.562
16324_38_TLR1_TLR1;DECODE	TLR1	4	38797694	rs200264939	A	G	0.00276	1.3544	0.074474	35365	6.6371e-74	inferred	330.738
16558_2_MYOC_MYOC;DECODE	MYOC	1	171648625	rs7547721	A	G	0.08521	-0.4858	0.01472	35362	7.42507e-239	inferred	1089.18
16594_44_FAIM_FAIM1;DECODE	FAIM	3	138629146	rs13043	C	T	0.02521	-0.9978	0.02241	35362	5e-08	inferred	1982.45
16596_25_GLRX3_GLRX3;DECODE	GLRX3	10	130146988	rs12248841	C	T	0.41819	-0.0791	0.008285	35340	1.33024e-21	inferred	91.1524
16605_2_C1QTNF9_C1T9A;DECODE	C1QTNF9	13	24359488	rs11840418	T	C	0.29443	-0.209	0.008677	35377	3.44867e-128	inferred	580.167
16606_85_AKR1B1_Aldose_reductase;DECODE	AKR1B1	7	134442795	rs199519799	C	T	0.0084	-0.4354	0.044162	35356	6.25738e-23	inferred	97.2029
16609_106_KIRREL2_KIRR2;DECODE	KIRREL2	19	35860403	rs143257786	T	G	0.02421	-1.2928	0.021873	35373	5e-08	inferred	3493.38
16610_13_LRP10_LRP10;DECODE	LRP10	14	22875388	rs781073232	A	G	0.00129	-1.6982	0.121839	35375	3.71882e-44	inferred	194.27
16613_3_CDH17_CAD17;DECODE	CDH17	8	94169950	rs7833351	A	G	0.68819	-0.2677	0.00861	35351	3.11334e-212	inferred	966.697
16614_27_RSPO1_RSPO1;DECODE	RSPO1	1	37613845	rs36043533	G	T	0.04142	0.4421	0.020563	35382	1.56424e-102	inferred	462.241
16620_26_LY75_LY75;DECODE	LY75	2	159861821	rs72955755	G	C	0.46857	0.8438	0.004299	35348	5e-08	inferred	38525.1
16621_77_APOA1BP_AIBP;DECODE	APOA1BP	1	156586529	rs10796961	A	G	0.98055	0.5361	0.028402	35363	1.81635e-79	inferred	356.282
16753_46_COL6A2_CO6A2;DECODE	COL6A2	21	46132295	rs35548026	A	G	0.09329	-0.3871	0.013832	34733	2.41702e-172	inferred	783.207
16763_11_LECT2_LECT2;DECODE	LECT2	5	135952943	rs62623707	G	A	0.05551	-1.39	0.012336	35357	5e-08	inferred	12696.4
16773_29_SCUBE3_SCUB3;DECODE	SCUBE3	6	35170473	rs3800403	G	A	0.86204	0.2734	0.011634	35353	4.07049e-122	inferred	552.254
16781_2_ENGASE_ENASE;DECODE	ENGASE	17	79074958	rs56107536	A	C	0.13679	0.6103	0.009574	35384	5e-08	inferred	4063.5
16785_45_DEFA5_HD_5;DECODE	DEFA5	8	7055504	rs7839771	T	C	0.01773	-0.2965	0.031852	35386	1.29434e-20	inferred	86.6515
16803_4_CALB2_CALB2;DECODE	CALB2	16	72117248	rs35769636,rs796290710	A	AT	0.31427	0.0521	0.008413	35375	5.91059e-10	inferred	38.3507
16818_200_CDCP1_CDCP1;DECODE	CDCP1	3	45146293	rs2276862	G	C	0.17419	-0.2934	0.010682	35346	4.38156e-166	inferred	754.423
16825_20_ATXN3_ATX3;DECODE	ATXN3	14	91993754	rs2273185	A	C	0.3681	-0.2439	0.008247	35361	3.19059e-192	inferred	874.645
16828_8_COL6A1_Collagen_a1_VI_;DECODE	COL6A1	21	46003475	rs1053312	A	G	0.35257	-1.2324	0.0039	34808	5e-08	inferred	99856
16851_50_SCO2_SCO2;DECODE	SCO2	22	50525476	rs74479613	T	C	0.08871	-0.1597	0.013843	35338	8.63517e-31	inferred	133.091
16853_5_NRK1_NRK1;DECODE	NRK1	9	75092384	rs11144225	T	A	0.37121	-0.1551	0.008228	35354	2.92361e-79	inferred	355.333
16872_248_GSTZ1_MAAI;DECODE	GSTZ1	14	77326864	rs7975	A	G	0.31277	1.1519	0.004391	35356	5e-08	inferred	68818.1
16882_27_PHPT1_PHP14;DECODE	PHPT1	9	136875889	rs4880150	T	C	0.74159	-0.2085	0.009122	35257	1.24983e-115	inferred	522.435
16890_37_ADAMTSL1_ATL1;DECODE	ADAMTSL1	9	18639745	rs702208	G	A	0.04681	0.5542	0.019732	35359	1.43785e-173	inferred	788.843
16900_29_MDGA1_MDGA1;DECODE	MDGA1	6	37695848	rs9349050	C	T	0.52644	-1.0586	0.004414	35360	5e-08	inferred	57517.4
16908_5_OMG_OMGP;DECODE	OMG	17	31084555	rs12449302	C	T	0.16538	-0.1193	0.011035	35361	3.05138e-27	inferred	116.879
16915_153_SEMA4A_SEM4A;DECODE	SEMA4A	1	156177535	rs7695	C	T	0.37641	0.1667	0.008701	35361	8.18658e-82	inferred	367.056
16916_19_SLITRK6_SLIK6;DECODE	SLITRK6	13	85342038	rs9547175	T	C	0.21459	-0.2052	0.009735	35346	1.25074e-98	inferred	444.307
17148_7_BLVRB_BLVRB;DECODE	BLVRB	19	40458157	rs149698066	A	G	0.00373	-1.6302	0.066985	35374	8.00021e-131	inferred	592.279
17150_8_HSPE1_HSP_10;DECODE	HSPE1	2	197503236	rs768477167	G	A	0.00054	-0.9566	0.156521	35370	9.86125e-10	inferred	37.3521
17151_84_IRF3_IRF_3;DECODE	IRF3	19	49661133	rs10415576	C	T	0.38466	-0.0715	0.008322	35373	8.57033e-18	inferred	73.817
17156_72_DCLK1_DCAK1;DECODE	DCLK1	13	36070005	rs1926318	T	C	0.21111	0.2174	0.009853	35364	6.95675e-108	inferred	486.835
17161_1_DDOST_OST48;DECODE	DDOST	1	20652643	rs145940009	A	G	0.00488	-1.0085	0.055603	35381	1.61168e-73	inferred	328.969
17170_15_CALCB_CALCB;DECODE	CALCB	11	15070774	rs10766205	A	G	0.7247	0.2492	0.008738	35369	6.78876e-179	inferred	813.34
17195_43_BAG1_BAG_1;DECODE	BAG1	9	33261124	rs201889975	G	A	0.00074	-1.0119	0.155801	35348	8.31308e-11	inferred	42.1827
17210_2_TCL1A_TCL1A;DECODE	TCL1A	14	95696081	rs78986913	A	G	0.0414	-0.453	0.020597	35381	3.32383e-107	inferred	483.714
17231_1_LCP1_L_plastin;DECODE	LCP1	13	46158935	rs117014375	A	G	0.00381	-1.8767	0.065532	35357	2.26692e-180	inferred	820.13
17325_10_GUK1_KGUA;DECODE	GUK1	1	228111751	rs61825157	T	C	0.06717	0.3558	0.016093	35358	2.58992e-108	inferred	488.808
17329_2_BDH2_BDH2;DECODE	BDH2	4	103102410	rs2711897	T	C	0.387	0.201	0.008038	35345	5.23153e-138	inferred	625.311
17331_138_KREMEN1_KREM1;DECODE	KREMEN1	22	29144600	rs16987164	G	A	0.0064	-1.7296	0.054088	35372	2.23989e-224	inferred	1022.56
17332_3_ADPRHL2_ARHL2;DECODE	ADPRHL2	1	36025106	rs766063732	C	A	0.00556	-1.3633	0.053738	35377	5.49236e-142	inferred	643.606
17341_89_ACAT2_THIC;DECODE	ACAT2	6	159775311	rs25683	G	A	0.57004	-0.2664	0.008124	35389	7.72504e-236	inferred	1075.3
17345_12_ZADH2_ZADH2;DECODE	ZADH2	18	75198732	rs9240	C	T	0.42799	-0.0937	0.008005	35377	1.19898e-31	inferred	137.011
17357_33_SEPSECS_SPCS;DECODE	SEPSECS	4	25115419	rs6448333	T	C	0.03656	-0.1556	0.020634	35363	4.66553e-14	inferred	56.866
17377_1_AKR1C3_Aldose_reductase_like_C3;DECODE	AKR1C3	10	5257749	rs753622030	G	A	0.00499	-1.1479	0.058497	35374	9.79315e-86	inferred	385.071
17383_4_STARD5_STAR5;DECODE	STARD5	15	81274272	rs11634869	T	A	0.24868	-0.2125	0.009265	35362	2.04315e-116	inferred	526.05
17384_110_PFKM_K6PF;DECODE	PFKM	12	48118502	rs4760682	A	C	0.80686	0.2044	0.010165	35364	6.25347e-90	inferred	404.34
17396_23_ADH1A_ADH1A;DECODE	ADH1A	4	99185386	rs77326813	T	C	0.01069	-0.6052	0.039849	35345	4.29028e-52	inferred	230.655
17398_55_HMOX1_HO_1;DECODE	HMOX1	22	35386515	rs540828131	G	A	0.00694	-0.7717	0.049555	35367	1.11777e-54	inferred	242.506
17403_14_ACADSB_acyl_Coenzyme_A_dehydrogenase;DECODE	ACADSB	10	123039167	rs7913063	T	A	0.09324	0.1687	0.013449	35382	4.30509e-36	inferred	157.344
17410_5_CETN3_CETN3;DECODE	CETN3	5	90407824	rs4873	G	C	0.28903	-0.0794	0.008817	35343	2.15017e-19	inferred	81.096
17419_17_TES_TES;DECODE	TES	7	116211123	rs143664050	A	G	0.01363	-0.2761	0.034748	35347	1.92971e-15	inferred	63.1354
17435_43_ETFA_ETFA;DECODE	ETFA	15	76317894	rs78185702	T	C	0.11241	0.0867	0.012656	35361	7.35894e-12	inferred	46.9294
17447_52_SFRP4_SFRP4;DECODE	SFRP4	7	37937514	rs2598105	C	T	0.84489	-0.2693	0.011389	35361	1.30928e-123	inferred	559.115
17454_15_EGFL6_EGFL6;DECODE	EGFL6	23	13582123	rs5935624	T	C	0.46222	-0.3106	0.005771	30714	5e-08	inferred	2896.68
17460_51_MX1_Mx1;DECODE	MX1	21	41426246	rs464138	C	A	0.47685	-0.3265	0.006889	35367	5e-08	inferred	2246.23
17513_11_ANXA11_ANX11;DECODE	ANXA11	10	80146628	rs2152546	T	G	0.45437	-0.147	0.007941	35368	1.66721e-76	inferred	342.676
17514_48_RAB21_RAB21;DECODE	RAB21	12	71785666	rs61754230	T	C	0.01602	-0.3263	0.031455	35361	3.27143e-25	inferred	107.611
17515_6_HSPA13_STCH;DECODE	HSPA13	21	14371141	rs754526828	C	T	0.00092	1.9281	0.143334	35277	3.00476e-41	inferred	180.951
17675_17_ACOT13_ACO13;DECODE	ACOT13	6	24667289	rs139018301	A	G	0.00071	2.2444	0.158814	35380	2.40323e-45	inferred	199.721
17676_13_TRIP10_CIP4;DECODE	TRIP10	19	6740156	rs75269317	A	G	0.0066	-0.3109	0.049934	35368	4.77827e-10	inferred	38.7658
17677_47_CD160_BY55;DECODE	CD160	1	145716953	rs3753436	C	T	0.46088	-0.1313	0.007922	35361	1.07261e-61	inferred	274.701
17680_12_EPHB1_EPHB1;DECODE	EPHB1	3	134953443	rs185257	A	C	0.47662	0.2774	0.007941	35362	2.37723e-267	inferred	1220.29
17682_1_CD46_CD46;DECODE	CD46	1	207770727	rs10746399	C	T	0.54745	-0.2398	0.008173	35370	3.15774e-189	inferred	860.866
17685_9_APOA4_Apo_A_IV;DECODE	APOA4	11	116821577	rs12721043	A	C	0.00919	-0.6329	0.043419	35377	3.95927e-48	inferred	212.476
17686_27_TBCB_TBCB;DECODE	TBCB	19	36114973	rs2231569	T	G	0.03419	0.1586	0.022527	35375	1.91633e-12	inferred	49.5678
17691_1_TPP1_TPP1;DECODE	TPP1	11	6617040	rs119455955	A	G	0.00291	-1.9252	0.072635	35379	8.45896e-155	inferred	702.522
17694_32_PSME2_PSME2;DECODE	PSME2	14	24144015	rs147705721	T	C	0.00363	-1.3307	0.065793	35375	5.83293e-91	inferred	409.073
17697_2_OVCA2_OVCA2;DECODE	OVCA2	17	2042060	rs145234879	A	C	0.00891	0.4066	0.043483	35360	8.70031e-21	inferred	87.4371
17706_4_PPP1R1A_PPR1A;DECODE	PPP1R1A	12	54590778	rs10876568	C	G	0.1877	0.0648	0.010359	35372	3.96422e-10	inferred	39.1304
17712_7_IDI1_IDI1;DECODE	IDI1	10	1039632	rs4880758	G	C	0.06869	-0.1062	0.016237	35177	6.12655e-11	inferred	42.7797
17722_5_FKBP4_FKBP52_protein;DECODE	FKBP4	12	2816423	rs34728283	A	G	0.05914	-0.1659	0.017247	35319	6.64328e-22	inferred	92.5264
17724_3_WWOX_WWOX;DECODE	WWOX	16	78386878	rs11545029	A	G	0.6174	-0.0695	0.008057	35366	6.35131e-18	inferred	74.4086
17726_3_SAR1A_SAR1A;DECODE	SAR1A	10	70169990	rs870801	A	C	0.3952	0.1499	0.008296	35372	5.59699e-73	inferred	326.487
17728_61_CHMP2A_CHM2A;DECODE	CHMP2A	19	58552429	rs773474943	T	G	0.00328	-0.5637	0.0726	35161	8.1992e-15	inferred	60.2869
17737_7_IVD_IVD;DECODE	IVD	15	40423228	rs12902310	C	T	0.36207	0.1105	0.008218	35363	3.2457e-41	inferred	180.797
17738_7_CRNN_CRNN;DECODE	CRNN	1	152419091	rs10494275	A	G	0.08129	-0.2261	0.013958	35363	5.15917e-59	inferred	262.395
17739_1_HADH_HCDH;DECODE	HADH	4	108029993	rs62311449	A	G	0.06497	-0.1396	0.016169	35355	5.93439e-18	inferred	74.5426
17746_77_FIS1_FIS1;DECODE	FIS1	7	101253420	rs75487681	T	A	0.05897	-0.3207	0.016818	35367	4.5823e-81	inferred	363.621
17748_21_TP53I3_QORX;DECODE	TP53I3	2	24119662	rs1134516	A	G	0.1212	-0.5259	0.010086	35369	5e-08	inferred	2718.74
17751_68_CRYBB1_CRBB1;DECODE	CRYBB1	22	26616930	rs4822754	G	A	0.60672	-0.1728	0.008431	35380	2.34749e-93	inferred	420.077
17755_5_UGDH_UGDH;DECODE	UGDH	4	39535532	rs10008031	G	A	0.5726	0.2969	0.008219	35364	9.66022e-286	inferred	1304.92
17756_69_DCTD_DCTD;DECODE	DCTD	4	183030757	rs2603350	G	A	0.37266	0.0846	0.008468	35384	1.67644e-23	inferred	99.8111
17758_79_DCXR_DCXR;DECODE	DCXR	17	82037657	rs759164616	T	C	0.00113	-1.4365	0.124756	35030	1.11535e-30	inferred	132.583
17761_2_NUDT5_NUDT5;DECODE	NUDT5	10	12173181	rs2399786	C	T	0.45012	-0.0714	0.008047	35378	7.12833e-19	inferred	78.7279
17765_3_SNUPN_SPN1;DECODE	SNUPN	15	75426328	rs8028182	T	G	0.16573	0.1519	0.010843	35361	1.37251e-44	inferred	196.253
17766_5_NCF1_NCF_1;DECODE	NCF1	7	74772150	rs368358726	T	C	0.06425	0.6886	0.013809	35343	5e-08	inferred	2486.62
17769_28_PCNP_PCNP;DECODE	PCNP	3	101631980	rs13060373	G	A	0.51368	0.0816	0.008142	35331	1.21876e-23	inferred	100.443
17773_26_NAPG_SNAG;DECODE	NAPG	18	10526416	rs7241196	C	T	0.48895	-0.0727	0.008177	35369	6.06753e-19	inferred	79.0462
17776_15_PECR_PECR;DECODE	PECR	2	216008671	rs73072196	C	T	0.10387	-0.1544	0.013046	35353	2.57205e-32	inferred	140.068
17777_31_SDSL_SDSL;DECODE	SDSL	12	113429268	rs113152874	C	G	0.01745	0.7747	0.029994	35364	4.24425e-147	inferred	667.111
17781_191_MAP1LC3A_MLP3A;DECODE	MAP1LC3A	20	34454238	rs6059848	T	C	0.49488	0.0534	0.008378	35367	1.84357e-10	inferred	40.6258
17782_23_ACAA1_THIK;DECODE	ACAA1	3	38125604	rs2229528	G	A	0.0765	-0.6028	0.012914	35357	5e-08	inferred	2178.84
17785_11_RCL_RCL;DECODE	RCL	6	43218400	rs144767533	C	T	0.09241	-0.1574	0.013777	35368	3.14239e-30	inferred	130.527
17786_5_GGPS1_GGPPS;DECODE	GGPS1	1	235346698	rs7534175	G	A	0.13429	0.1288	0.01168	35365	2.81906e-28	inferred	121.603
17787_1_ECHS1_Enoyl_CoA_hydratase;DECODE	ECHS1	10	133373302	rs10466126	G	A	0.74729	-0.0586	0.009042	35286	9.1197e-11	inferred	42.0016
17791_25_HPCAL1_HPCL1;DECODE	HPCAL1	2	10334724	rs6737972	C	T	0.17255	0.1624	0.010618	35366	8.28372e-53	inferred	233.93
17794_6_PMM2_Phosphomannomutase_2;DECODE	PMM2	16	8811153	rs28936415	A	G	0.00581	-0.9974	0.054166	35380	1.01887e-75	inferred	339.067
17799_9_PGLS_6PGL;DECODE	PGLS	19	17521065	rs756992249	A	AG	0.00546	-1.2578	0.056509	35347	9.35234e-110	inferred	495.436
17802_4_NANS_SIAS;DECODE	NANS	9	98076920	rs143387431	A	G	0.00912	-0.6713	0.041778	35344	4.25835e-58	inferred	258.189
17808_37_NIT2_NIT2;DECODE	NIT2	3	99820005	rs776432845	A	G	0.00348	-1.1488	0.074223	35332	4.90841e-54	inferred	239.559
17813_21_BPHL_BPHL;DECODE	BPHL	6	3143886	rs9503407	C	T	0.07547	0.2067	0.015216	35376	4.95679e-42	inferred	184.536
17814_8_BPNT1_BPNT1;DECODE	BPNT1	1	220062757	rs762659033	T	C	0.00127	-1.1551	0.113528	35355	2.57502e-24	inferred	103.522
17821_20_NMT2_NMT2;DECODE	NMT2	10	15199924	rs4237446	C	T	0.19649	0.0756	0.010191	35366	1.18624e-13	inferred	55.0313
17832_12_IDI2_IDI2;DECODE	IDI2	10	1015706	rs61830965	C	T	0.46953	0.1394	0.007878	35176	4.59481e-70	inferred	313.108
17843_30_PPCS_PPCS;DECODE	PPCS	1	42441912	rs2152315	G	A	0.358	-0.1025	0.008431	35366	5.2327e-34	inferred	147.805
17856_23_NT5M_NT5M;DECODE	NT5M	17	17303358	rs192436452	C	G	0.0425	0.2945	0.019608	35359	5.48182e-51	inferred	225.582
18173_11_AKR7A3_ARK73;DECODE	AKR7A3	1	19288547	rs145878095	T	C	0.0084	-1.1778	0.043535	35378	3.41848e-161	inferred	731.924
18174_79_PDCD6IP_PDC6I;DECODE	PDCD6IP	3	33799573	rs9876986	G	A	0.26504	-0.1121	0.009086	35353	5.67806e-35	inferred	152.218
18175_65_VAT1_VAT1;DECODE	VAT1	17	43018676	rs143297645	T	C	0.00118	-0.9778	0.112337	35373	3.19916e-18	inferred	75.7625
18180_58_RTN4IP1_RT4I1;DECODE	RTN4IP1	6	106635743	rs9373885	T	C	0.27213	-0.0721	0.008871	35373	4.37849e-16	inferred	66.058
18181_2_TSSC4_TSSC4;DECODE	TSSC4	11	2402315	rs11555995	G	A	0.12508	0.0795	0.012246	35352	8.47517e-11	inferred	42.145
18183_3_LDLRAP1_ARH;DECODE	LDLRAP1	1	25551001	rs75446219	T	C	0.03208	0.2673	0.023894	35369	4.72624e-29	inferred	125.147
18188_12_GATM_GATM;DECODE	GATM	15	45360505	rs1153858	T	C	0.25282	-0.1811	0.009223	35371	7.66277e-86	inferred	385.56
18213_30_UBE2F_UBE2F;DECODE	UBE2F	2	237955596	rs59412705	A	T	0.41211	0.0683	0.008154	35342	5.46375e-17	inferred	70.1617
18214_2_GCLM_GSH0;DECODE	GCLM	1	93919068	rs12563495	A	G	0.43666	-0.0852	0.008128	35352	1.04197e-25	inferred	109.878
18215_5_THG1L_THG1;DECODE	THG1L	5	157737954	rs2270812	C	T	0.6639	0.3708	0.007154	35357	5e-08	inferred	2686.47
18216_22_IL11RA_IL_11_RA;DECODE	IL11RA	9	34646575	rs111033640,rs1275569312	C	CCAGT	0.0723	0.6422	0.012797	35350	5e-08	inferred	2518.4
18218_48_CNRIP1_CB032;DECODE	CNRIP1	2	68352799	rs7578047	G	A	0.13642	-0.6565	0.009465	35362	5e-08	inferred	4810.92
18220_141_SRA1_SRA1;DECODE	SRA1	5	140582582	rs2563253	G	A	0.58379	-0.1156	0.008118	35363	5.17562e-46	inferred	202.776
18222_34_SH3GLB2_SHLB2;DECODE	SH3GLB2	9	129025850	rs7870053	G	C	0.44594	-0.3438	0.006869	35362	5e-08	inferred	2505.1
18225_13_HEBP1_HEBP1;DECODE	HEBP1	12	12975329	rs1941	G	C	0.02743	-1.3694	0.020383	35374	5e-08	inferred	4513.61
18236_3_HSPC159_LEGL;DECODE	HSPC159	2	64366325	rs78459351	A	G	0.04614	0.1651	0.019587	35350	3.48453e-17	inferred	71.0491
18241_18_CPOX_HEM6;DECODE	CPOX	3	98589854	rs1675513	G	A	0.13903	-0.1881	0.011719	35330	5.63796e-58	inferred	257.63
18243_9_CMPK1_Cytidylate_kinase;DECODE	CMPK1	1	47368537	rs35687416	T	G	0.06493	-0.1668	0.015955	35367	1.39877e-25	inferred	109.295
18280_29_DTD2_DTD2;DECODE	DTD2	14	31438588	rs56183134	C	T	0.11109	-0.1573	0.012956	35360	6.39659e-34	inferred	147.406
18307_71_PPA2_PPase_2;DECODE	PPA2	4	105474024	rs4699179	A	G	0.26466	0.1054	0.009075	35353	3.4853e-31	inferred	134.893
18313_4_ASRGL1_Asparaginase_like_protein_1;DECODE	ASRGL1	11	62322339	rs12275541	A	G	0.31592	-0.2112	0.008638	35364	5.01956e-132	inferred	597.808
18315_38_RTP4_RTP4;DECODE	RTP4	3	187375904	rs1878861	A	G	0.58328	-0.3259	0.007125	35367	5e-08	inferred	2092.18
18319_7_PDHX_ODPX;DECODE	PDHX	11	34978135	rs35560997	C	G	0.01117	-0.457	0.036834	35377	2.39412e-35	inferred	153.934
18330_7_PGM2_PGM2;DECODE	PGM2	4	37846957	rs187076049	G	A	0.00519	1.3994	0.053705	35364	1.11597e-149	inferred	678.976
18332_17_CPLX1_CPLX1;DECODE	CPLX1	4	818891	rs7687101	T	G	0.433	0.0568	0.008011	35277	1.33869e-12	inferred	50.2717
18338_26_IDH1_IDH;DECODE	IDH1	2	208243577	rs34599179	C	T	0.00755	-1.0718	0.046918	35356	1.67228e-115	inferred	521.853
18340_2_PSMB4_Proteasome_beta_chain;DECODE	PSMB4	1	151431472	rs4246527	T	C	0.86359	0.6383	0.00979	35360	5e-08	inferred	4250.93
18342_2_PSAT1_SERC;DECODE	PSAT1	9	78297199	rs2277148	C	G	0.7815	0.1495	0.009813	35359	2.07468e-52	inferred	232.102
18386_36_GLRX_GLRX1;DECODE	GLRX	5	95825737	rs6556885	A	G	0.25611	-0.0845	0.00908	35349	1.32528e-20	inferred	86.6048
18396_10_AES_AES;DECODE	AES	19	3062859	rs11539938	C	T	0.43588	-0.0526	0.008018	35328	5.37214e-11	inferred	43.0367
18401_18_ALKBH3_ALKB3;DECODE	ALKBH3	11	43927458	rs2434484	G	T	0.33932	-0.2406	0.008594	35372	1.80354e-172	inferred	783.791
18413_24_ARL4D_ARL4D;DECODE	ARL4D	17	43073637	rs5820482	T	TA	0.15144	0.0722	0.011086	35372	7.38026e-11	inferred	42.4155
18422_41_MVD_ERG19;DECODE	MVD	16	88662698	rs374753109	T	C	0.0024	-0.7665	0.079384	35325	4.65435e-22	inferred	93.2306
18435_40_UBXN2B_UBX2B;DECODE	UBXN2B	8	58004774	rs7000685	C	G	0.37311	-0.0604	0.008255	35356	2.53996e-13	inferred	53.5352
18458_4_PTGES2_PGES2;DECODE	PTGES2	9	128122474	rs13283456	T	C	0.18239	-0.0979	0.010428	35355	6.10427e-21	inferred	88.138
18819_21_PPIC_PPIC;DECODE	PPIC	5	123024708	rs17388251	C	T	0.38977	-0.423	0.006313	35354	5e-08	inferred	4489.62
18831_6_LRIG1_LRIG1;DECODE	LRIG1	3	66384219	rs2306272	C	T	0.32781	-0.6683	0.0063	35351	5e-08	inferred	11252.8
18841_1_SERPINB13_SPB13;DECODE	SERPINB13	18	63586727	rs77157727	A	G	0.04297	-0.4352	0.019515	35368	3.63e-110	inferred	497.325
18871_24_AIF1L_AIF1L;DECODE	AIF1L	9	131059144	rs113409341	T	C	0.69616	-0.5418	0.007075	35370	5e-08	inferred	5864.42
18873_8_CEACAM8_CEAM8;DECODE	CEACAM8	19	41759235	rs12459454	G	A	0.32116	-0.0737	0.008787	35374	4.97052e-17	inferred	70.3483
18875_125_COL2A1_Chondrocalcin;DECODE	COL2A1	12	48023754	rs10875723	G	A	0.34875	-0.7002	0.00543	35364	5e-08	inferred	16628.2
18876_77_CHST4_CHST4;DECODE	CHST4	16	71492188	rs58134724	T	C	0.2516	0.0838	0.009171	35376	6.39135e-20	inferred	83.4939
18878_15_GREM1_GREM1;DECODE	GREM1	15	32718211	rs2293582	A	G	0.15749	0.8193	0.008715	35398	5e-08	inferred	8837.94
18880_81_COL3A1_Collagen_Type_III;DECODE	COL3A1	2	189377017	rs72914144	T	C	0.18304	0.0772	0.010858	35368	1.16072e-12	inferred	50.5516
18881_7_CD97_CD97;DECODE	CD97	19	14397745	rs548656990	A	G	0.0031	-1.6931	0.069117	35370	1.62373e-132	inferred	600.061
18882_7_CLSTN2_CSTN2;DECODE	CLSTN2	3	139904479	rs35220837	A	G	0.07582	0.4115	0.015247	35363	1.99419e-160	inferred	728.402
18884_22_DNAJB4_DNJB4;DECODE	DNAJB4	1	78038580	rs6699769	G	A	0.18483	-0.1915	0.010269	35355	1.30213e-77	inferred	347.761
18893_26_GPR56_GPR56;DECODE	GPR56	16	57655473	rs1801257	G	C	0.49131	0.0814	0.00817	35367	2.20659e-23	inferred	99.267
18896_23_HS6ST3_H6ST3;DECODE	HS6ST3	13	96110589	rs9562027	T	A	0.40686	0.0954	0.008271	35370	8.86293e-31	inferred	133.04
18899_82_HDGFRP3_HDGR3;DECODE	HDGFRP3	15	83080047	rs9919979	A	C	0.06425	0.1776	0.015921	35365	6.76333e-29	inferred	124.436
18916_25_ITPA_Inosine_triphosphatase;DECODE	ITPA	20	3213196	rs1127354	A	C	0.08308	-1.3321	0.010187	35378	5e-08	inferred	17099.4
18921_30_PHEX_PHEX;DECODE	PHEX	23	22022237	rs178677	T	C	0.36528	-0.2143	0.007358	30569	1.74436e-186	inferred	848.252
18930_28_SLIT2_SLIT2;DECODE	SLIT2	4	20202934	rs33981021,rs398092214	C	CA	0.67977	-0.1035	0.008806	35353	6.78737e-32	inferred	138.141
18933_4_TGM4_TGM4;DECODE	TGM4	3	44901577	rs1995640	T	C	0.41121	-0.0511	0.008062	35346	2.32197e-10	inferred	40.175
19113_66_SH3BGRL2_SH3L2;DECODE	SH3BGRL2	6	79616293	rs2812679	T	C	0.54595	0.1019	0.008278	35334	8.02847e-35	inferred	151.53
19124_9_UBLCP1_UBCP1;DECODE	UBLCP1	5	159306365	rs13171129	A	C	0.03035	-0.5065	0.023672	35367	1.43755e-101	inferred	457.814
19129_15_MTHFSD_MTHFSD;DECODE	MTHFSD	16	86534448	rs3950702	C	T	0.60096	0.3176	0.006967	35379	5e-08	inferred	2078.11
19130_81_SERPINB8_SPB8;DECODE	SERPINB8	18	63987229	rs3826616	G	A	0.58582	-0.1817	0.008217	35366	2.38598e-108	inferred	488.971
19143_38_CYB5R2_NB5R2;DECODE	CYB5R2	11	7661453	rs12362956	C	T	0.62476	0.2229	0.008562	35376	2.06143e-149	inferred	677.75
19153_53_MPPED2_MPPD2;DECODE	MPPED2	11	30586586	rs11031140	A	G	0.17848	-0.1597	0.01039	35369	2.57975e-53	inferred	236.254
19161_1_USP15_UBP15;DECODE	USP15	12	62337470	rs73136831	T	A	0.09696	0.1998	0.013615	35372	9.32282e-49	inferred	215.355
19176_27_FAM49B_FA49B;DECODE	FAM49B	8	130088714	rs6470800	T	G	0.55649	-0.0491	0.00795	35374	6.57041e-10	inferred	38.1442
19183_164_RPL12_RL12;DECODE	RPL12	9	127371358	rs140830837	T	C	0.01272	-0.2584	0.034338	35365	5.26434e-14	inferred	56.6285
19187_21_STAMBP_STABP;DECODE	STAMBP	2	73889990	rs559935910	A	G	0.00428	-0.7074	0.062988	35351	2.88152e-29	inferred	126.129
19194_9_DTD1_Histidyl_tRNA_synthetase_related;DECODE	DTD1	20	18590320	rs6081231	A	G	0.34926	-0.2005	0.008314	35380	1.70066e-128	inferred	581.579
19206_20_NUDT1_8ODP;DECODE	NUDT1	7	2217167	rs1637732	C	T	0.00783	-0.3717	0.04604	35334	6.83591e-16	inferred	65.18
19213_1_SPINK4_ISK4;DECODE	SPINK4	9	33234041	rs1630171	G	A	0.15268	0.2788	0.011113	35348	6.76897e-139	inferred	629.394
19223_6_RAB1A_RAB1A;DECODE	RAB1A	2	65143632	rs2422441	G	A	0.76606	0.0607	0.009369	35353	9.24469e-11	inferred	41.975
19230_12_GSTT1_GSTT1;DECODE	GSTT1	22	24001379	rs1439613518	G	A	0.53084	0.6814	0.006458	35368	5e-08	inferred	11132.9
19237_17_DDT_D_dopachrome_decarboxylase;DECODE	DDT	22	24005171	rs41277305	C	A	0.03485	0.3432	0.022527	35369	2.06965e-52	inferred	232.107
19241_31_RBP5_RBP_III;DECODE	RBP5	12	7123655	rs2290239	A	G	0.68166	0.169	0.008758	35390	5.73138e-83	inferred	372.36
19251_56_SRGN_Platelet_proteoglycan;DECODE	SRGN	10	69097207	rs67852477	G	C	0.00795	-0.965	0.042869	35361	3.28008e-112	inferred	506.72
19262_219_ACADVL_ACADV;DECODE	ACADVL	17	7215003	rs507506	G	A	0.55807	-0.0482	0.00792	35376	1.15869e-09	inferred	37.0377
19267_14_HAGH_GLO2;DECODE	HAGH	16	1826618	rs116869551	T	C	0.13901	0.2125	0.011765	35321	6.34247e-73	inferred	326.238
19270_26_YARS_SYYC;DECODE	YARS	1	32786957	rs748322977	G	A	0.00133	-0.7655	0.104466	35373	2.34061e-13	inferred	53.6958
19273_3_GSR_Glutathione_reductase;DECODE	GSR	8	30749350	rs191237215	A	G	0.00155	-2.1828	0.102533	35358	1.44308e-100	inferred	453.211
19277_4_TSTD1_KAT;DECODE	TSTD1	1	161038745	rs10908821	G	C	0.10261	0.4921	0.013328	35366	2.03003e-298	inferred	1363.25
19279_42_RBP1_CRBP;DECODE	RBP1	3	139538761	rs2071387	G	A	0.20571	0.0901	0.009768	35364	2.86228e-20	inferred	85.0821
19289_29_UROD_DCUP;DECODE	UROD	1	45012761	rs12749939	T	C	0.28789	-0.2709	0.008624	35366	1.37286e-216	inferred	986.735
19293_6_VPS26A_VP26A;DECODE	VPS26A	10	69201349	rs10998638	C	G	0.23826	-0.1841	0.009461	35362	2.45317e-84	inferred	378.646
19297_4_G6PD_G6PD;DECODE	G6PD	23	154410919	rs147967693	T	C	0.07235	-0.1069	0.014037	30583	2.62495e-14	inferred	57.9972
19303_64_PET117_PT117;DECODE	PET117	20	18138002	rs760097917	T	C	0.00027	1.9119	0.26538	35378	5.83059e-13	inferred	51.9032
19338_3_LZIC_LZIC;DECODE	LZIC	1	10065497	rs4265433	G	A	0.97762	0.1684	0.026857	35391	3.60478e-10	inferred	39.316
19367_34_DCI_D3D2;DECODE	DCI	16	2251519	rs11541763	C	G	0.1648	-0.1925	0.010878	35316	4.48034e-70	inferred	313.158
19376_74_NNMT_NNMT;DECODE	NNMT	11	114308380	rs2604277	A	T	0.94813	0.1274	0.018188	35369	2.4766e-12	inferred	49.0647
19377_14_OLFM2_NOE2;DECODE	OLFM2	19	9948131	rs11669788	T	C	0.33554	0.6292	0.006461	35370	5e-08	inferred	9483.7
19383_131_CINP_CINP;DECODE	CINP	14	102365480	rs3759562	G	A	0.26759	-0.0555	0.008867	35378	3.87049e-10	inferred	39.1771
19446_1_GMPR2_GMPR2;DECODE	GMPR2	14	24238273	rs34354104	A	G	0.05894	-0.4966	0.017108	35379	2.97232e-185	inferred	842.587
19448_104_UPP1_UPP1;DECODE	UPP1	7	47990536	rs6950051	T	C	0.06977	0.1593	0.015503	35350	9.09375e-25	inferred	105.584
19482_11_HDHD3_HDHD3;DECODE	HDHD3	9	113373918	rs1043836	T	C	0.62962	0.1773	0.008364	35362	9.966e-100	inferred	449.355
19488_1_PDCD6_PDCD6;DECODE	PDCD6	5	306692	rs111451538	A	G	0.0053	-1.3364	0.05592	35292	3.18033e-126	inferred	571.135
19496_1_NPL_NPL;DECODE	NPL	1	182909529	rs74646646	C	T	0.0233	0.4351	0.026566	35359	2.74277e-60	inferred	268.241
19504_22_DTYMK_KTHY;DECODE	DTYMK	2	241686732	rs756929774	T	C	0.00199	-1.4883	0.090413	35117	6.97873e-61	inferred	270.969
19560_23_PLXNA4_PLXA4;DECODE	PLXNA4	7	132553252	rs6467443	T	G	0.18543	0.0997	0.010275	35355	2.92294e-22	inferred	94.1514
19563_3_SEZ6L_SEZ6L;DECODE	SEZ6L	22	26302786	rs73158619	A	G	0.03803	0.2238	0.021299	35381	7.97503e-26	inferred	110.408
19581_15_IGFBP5_IGFBP_5;DECODE	IGFBP5	2	216813276	rs7598172	T	G	0.50104	-0.0504	0.007966	35370	2.50153e-10	inferred	40.0295
19590_46_SFTPD_SP_D;DECODE	SFTPD	10	79995964	rs12357764	A	C	0.35184	0.5311	0.005424	35367	5e-08	inferred	9587.67
19602_36_JUND_jun_D;DECODE	JUND	19	18291332	rs10406080	G	C	0.65134	-0.0596	0.008297	35354	6.8039e-13	inferred	51.6001
19614_8_TCN1_Holo_TC_I;DECODE	TCN1	11	59855905	rs34324219	A	C	0.10898	-0.4887	0.013236	35365	2.04796e-298	inferred	1363.24
19615_213_NT5C3A_5NT3;DECODE	NT5C3A	7	33041902	rs4316067	G	A	0.27768	-0.0843	0.0088	35343	9.7473e-22	inferred	91.7677
2190_55_F11_Coagulation_Factor_XI;DECODE	F11	4	186286227	rs2289252	T	C	0.38863	0.3333	0.006754	35389	5e-08	inferred	2435.28
2201_17_COL18A1_Endostatin;DECODE	COL18A1	21	45510178	rs144147445	A	G	0.00853	-0.9745	0.044056	35247	2.04849e-108	inferred	489.276
2211_9_TIMP1_TIMP_1;DECODE	TIMP1	23	47586621	rs141512610	A	G	0.0004	-1.9429	0.182601	30394	1.9384e-26	inferred	113.213
2212_69_PLAT_tPA;DECODE	PLAT	8	42187447	rs2020921	A	G	0.03337	-0.5883	0.023011	35353	3.64237e-144	inferred	653.622
2278_61_TIMP2_TIMP_2;DECODE	TIMP2	17	78865858	rs9894212	G	C	0.2268	-0.0816	0.009887	35388	1.54129e-16	inferred	68.1163
2436_49_CXCL16_CXCL16__soluble;DECODE	CXCL16	17	4738857	rs770178424	A	G	0.00267	-2.3501	0.087217	35377	6.45209e-160	inferred	726.056
2474_54_APCS_SAP;DECODE	APCS	1	159574733	rs146174215	C	A	0.03105	-0.5373	0.023542	35357	2.70809e-115	inferred	520.891
2515_14_GFRA2_GFRa_2;DECODE	GFRA2	8	21693256	rs15881	C	A	0.50488	0.3086	0.00843	35371	2.18461e-293	inferred	1340.1
2567_5_CFI_Factor_I;DECODE	CFI	4	109737700	rs13117504	G	C	0.3832	0.1976	0.008335	35357	3.03482e-124	inferred	562.034
2571_12_IGFBP3_IGFBP_3;DECODE	IGFBP3	7	45914866	rs145188037	A	G	0.0176	1.0281	0.031093	35347	9.3702e-240	inferred	1093.32
2579_17_MMP9_MMP_9;DECODE	MMP9	20	46013767	rs2250889	C	G	0.95342	-0.1687	0.020335	35369	1.07638e-16	inferred	68.8243
2590_69_ROR1_ROR1;DECODE	ROR1	1	64146145	rs61765448	T	C	0.17112	-0.3004	0.010848	35355	8.77943e-169	inferred	766.832
2602_2_ANGPT2_Angiopoietin_2;DECODE	ANGPT2	8	6421990	rs1968586	T	C	0.3488	-0.1308	0.00886	35377	2.53815e-49	inferred	217.946
2614_28_EFNA4_Ephrin_A4;DECODE	EFNA4	1	155066965	rs143886639	A	C	0.00022	-2.2129	0.337326	35364	5.37635e-11	inferred	43.0352
2617_56_ERBB3_ERBB3;DECODE	ERBB3	12	56095610	rs75526830	G	A	0.00107	2.1719	0.118371	35369	3.40954e-75	inferred	336.658
2620_4_IL6ST_gp130__soluble;DECODE	IL6ST	5	55970684	rs7730934	A	G	0.12361	0.3693	0.012608	35361	1.35335e-188	inferred	857.958
2631_50_IL10RB_IL_10_Rb;DECODE	IL10RB	21	33281729	rs4455239	C	T	0.43466	0.0705	0.008117	35376	3.77163e-18	inferred	75.4375
2632_5_IL12RB1_IL_12_Rb1;DECODE	IL12RB1	19	18075942	rs429774	C	T	0.30493	-0.0791	0.008594	35351	3.4456e-20	inferred	84.7154
2635_61_LAYN_Layilin;DECODE	LAYN	11	111550211	rs4938792	C	T	0.37645	-0.0523	0.008322	35364	3.28811e-10	inferred	39.4955
2637_77_MRC1_Macrophage_mannose_receptor;DECODE	MRC1	10	17849736	rs71497225	C	G	0.79882	-0.6136	0.007694	35352	5e-08	inferred	6360.14
2644_11_PRKCA_PKC_A;DECODE	PRKCA	17	66302564	rs61762372	A	G	0.36962	0.0808	0.00848	35368	1.59877e-21	inferred	90.7885
2654_19_TNFRSF1A_TNF_sR_I;DECODE	TNFRSF1A	12	6333477	rs4149584	T	C	0.02047	-0.4263	0.029113	35380	1.49456e-48	inferred	214.416
2665_26_TNFRSF17_BCMA;DECODE	TNFRSF17	16	11964975	rs11570136	A	T	0.35441	-0.1343	0.008724	35380	1.78708e-53	inferred	236.985
2677_1_EGFR_ERBB1;DECODE	EGFR	7	55124563	rs13244925	C	A	0.58318	-0.102	0.008323	35339	1.57567e-34	inferred	150.19
2692_74_PLA2G2A_NPS_PLA2;DECODE	PLA2G2A	1	19979653	rs11573156	C	G	0.25614	0.7671	0.00707	35378	5e-08	inferred	11772.4
2700_56_PROS1_Protein_S;DECODE	PROS1	3	94256084	rs930814	C	G	0.03123	-0.1855	0.023519	35327	3.08943e-15	inferred	62.2086
2705_5_CCL25_TECK;DECODE	CCL25	19	8056212	rs74959615	A	G	0.08393	-1.1212	0.010606	35378	5e-08	inferred	11175.4
2730_58_MICA_MICA;DECODE	MICA	6	31409942	rs2523496	C	T	0.44371	-1.0586	0.00406	35439	5e-08	inferred	67984.8
2731_29_POR_NADPH_P450_Oxidoreductase;DECODE	POR	7	76009103	rs59882870	A	G	0.16061	0.193	0.010811	35350	2.77933e-71	inferred	318.701
2742_68_SIGLEC7_Siglec_7;DECODE	SIGLEC7	19	51142883	rs140185670	C	G	0.08558	-0.5453	0.015097	35372	1.11056e-285	inferred	1304.64
2743_5_SHH_Sonic_Hedgehog;DECODE	SHH	7	156380544	rs10225292	C	T	0.34802	-0.0928	0.008731	35337	2.18925e-26	inferred	112.971
2771_35_IGFBP1_IGFBP_1;DECODE	IGFBP1	7	45889209	rs3828998	C	T	0.38793	-0.0769	0.008144	35346	3.6387e-21	inferred	89.1615
2774_10_IL16_IL_16;DECODE	IL16	15	81304211	rs17875523	T	C	0.08693	-1.0639	0.010912	35364	5e-08	inferred	9505.89
2778_10_IL22_IL_22;DECODE	IL22	12	68267650	rs139977220	A	G	0.05234	0.1259	0.017808	35366	1.55094e-12	inferred	49.9829
2781_63_CCL4L1_LAG_1;DECODE	CCL4L1	17	36160818	rs76450054	A	C	0.60409	0.1299	0.008373	35365	2.78284e-54	inferred	240.689
2789_26_MMP7_MMP_7;DECODE	MMP7	11	102530902	rs11568819	A	G	0.0663	0.5694	0.016823	35365	4.08333e-251	inferred	1145.59
2797_56_APOB_Apo_B;DECODE	APOB	2	21065354	rs563290	A	G	0.85985	0.0874	0.012143	35373	6.12985e-13	inferred	51.8049
2816_50_BCAM_BCAM;DECODE	BCAM	19	44813447	rs28399656	A	T	0.01537	1.4812	0.026205	35367	5e-08	inferred	3194.91
2819_23_CDH5_Cadherin_5;DECODE	CDH5	16	66395395	rs11649312	A	G	0.68547	0.1525	0.008668	35367	2.76532e-69	inferred	309.529
2826_53_EDA_EDA;DECODE	EDA	23	70023268	rs2274469	A	T	0.16983	0.4641	0.008151	30445	5e-08	inferred	3241.91
2827_23_CX3CL1_Fractalkine_CX3CL_1;DECODE	CX3CL1	16	57379748	rs62037084	T	C	0.00481	0.7445	0.059089	35373	2.12116e-36	inferred	158.751
2831_29_KLK11_Kallikrein_11;DECODE	KLK11	19	51024108	rs1048328	A	G	0.06427	-1.4812	0.012429	35368	5e-08	inferred	14202.2
2834_54_KLK8_kallikrein_8;DECODE	KLK8	19	51001552	rs74705037	A	G	0.02708	0.8629	0.025492	35371	3.6495e-251	inferred	1145.81
2836_68_LCN2_Lipocalin_2;DECODE	LCN2	9	128148408	rs3814526	G	A	0.03943	-0.1541	0.02132	35358	4.90321e-13	inferred	52.2433
2837_3_MET_Met;DECODE	MET	7	116785439	rs10435378	A	G	0.55983	0.1309	0.008365	35343	3.39953e-55	inferred	244.877
2844_53_TIE1_sTie_1;DECODE	TIE1	1	43305084	rs769027877	A	G	0.00384	2.215	0.067394	35365	6.6358e-237	inferred	1080.2
2849_49_AIF1_AIF1;DECODE	AIF1	6	31635814	rs2261033	G	A	0.45141	-0.1252	0.008006	35439	3.99425e-55	inferred	244.556
2851_63_C5_C5a;DECODE	C5	9	121025721	rs17220750	A	G	0.10741	0.186	0.012762	35376	4.07991e-48	inferred	212.417
2888_49_C7_C7;DECODE	C7	5	40972109	rs74480769	G	A	0.02191	-1.2803	0.022097	35357	5e-08	inferred	3357.04
2890_59_CCL28_CCL28;DECODE	CCL28	5	43420061	rs7703662	G	T	0.52394	-0.0551	0.008212	35361	1.95034e-11	inferred	45.02
2900_53_CCL14_HCC_1;DECODE	CCL14	17	36008654	rs7222922	T	C	0.08158	-0.8559	0.011749	35370	5e-08	inferred	5306.94
2911_27_MDK_Midkine;DECODE	MDK	11	46506102	rs77817298	A	G	0.01498	0.381	0.034364	35376	1.44773e-28	inferred	122.926
2913_1_CCL23_MPIF_1;DECODE	CCL23	17	35983666	rs41341749	G	A	0.03665	0.6056	0.022038	35367	3.06072e-166	inferred	755.14
2948_58_GHR_Growth_hormone_receptor;DECODE	GHR	5	42634119	rs4610468	C	T	0.22985	-0.2092	0.009739	35357	2.36205e-102	inferred	461.418
2950_57_IGFBP4_IGFBP_4;DECODE	IGFBP4	17	40447297	rs4890114	G	A	0.45287	0.0556	0.008068	35374	5.52371e-12	inferred	47.4917
2960_66_CFP_Properdin;DECODE	CFP	23	47634335	rs2765815	A	G	0.29019	0.0835	0.008021	30409	2.22816e-25	inferred	108.372
2961_1_PROC_Protein_C;DECODE	PROC	2	127407902	rs61185143	C	T	0.57164	0.1422	0.008011	35366	1.70544e-70	inferred	315.084
2962_50_PTHLH_PTHrP;DECODE	PTHLH	12	28138401	rs11049365	A	C	0.27057	0.1225	0.008925	35354	7.14443e-43	inferred	188.389
2968_61_TNFSF15_TNFSF15;DECODE	TNFSF15	9	114798680	rs56339337	G	A	0.13304	-0.0718	0.011737	35362	9.51105e-10	inferred	37.4227
2973_15_CD36_CD36_ANTIGEN;DECODE	CD36	7	80672015	rs757518184	ATAGGACATACTTGGATATTGAACC	A	0.0023	-2.3306	0.08587	35346	3.23141e-162	inferred	736.635
2974_61_CNTN1_contactin_1;DECODE	CNTN1	12	40802428	rs1838343	T	C	0.45962	-0.1995	0.0083	35348	1.16545e-127	inferred	577.736
2979_8_CXCL5_ENA_78;DECODE	CXCL5	4	73998970	rs352045	G	T	0.84676	-0.1975	0.010906	35351	2.69161e-73	inferred	327.947
2982_82_LGALS4_Galectin_4;DECODE	LGALS4	19	38714973	rs883394	T	C	0.47527	-0.0533	0.008071	35375	4.00505e-11	inferred	43.6114
2985_35_CXCL1_Gro_a;DECODE	CXCL1	4	73874452	rs10007826	G	C	0.17884	0.7845	0.007737	35350	5e-08	inferred	10281.1
2991_9_IL1R1_IL_1_sRI;DECODE	IL1R1	2	102129816	rs7588201	C	A	0.27984	-0.1891	0.009009	35366	8.074e-98	inferred	440.585
2992_59_IL17RA_IL_17_sR;DECODE	IL17RA	22	17105693	rs2241047	G	C	0.51795	0.9682	0.004638	35336	5e-08	inferred	43578.1
2993_1_IL18RAP_IL_18_Rb;DECODE	IL18RAP	2	102439667	rs4851010	T	A	0.32583	0.0815	0.008514	35366	1.04383e-21	inferred	91.6322
2994_71_IL1RL2_IL_1Rrp2;DECODE	IL1RL2	2	102162001	rs3917265	C	T	0.56001	-0.1573	0.008132	35363	2.31976e-83	inferred	374.165
2999_6_LSAMP_LSAMP;DECODE	LSAMP	3	116383969	rs1541871	C	T	0.84864	0.2016	0.01141	35364	7.30461e-70	inferred	312.183
3004_67_PDCD1LG2_PD_L2;DECODE	PDCD1LG2	9	5510644	rs16923189	G	A	0.2871	0.347	0.007393	35367	5e-08	inferred	2203.02
3009_3_TGFBR3_TGF_b_R_III;DECODE	TGFBR3	1	91719322	rs769783512	C	T	0.00133	-1.6724	0.112144	35353	2.71411e-50	inferred	222.397
3028_36_CCL23_Ck_b_8_1;DECODE	CCL23	17	35999179	rs712048	A	C	0.09333	-0.7401	0.011037	35368	5e-08	inferred	4496.54
3029_52_CD209_DC_SIGN;DECODE	CD209	19	7707287	rs4804774	C	G	0.21725	-0.3583	0.009517	35369	5e-08	inferred	1417.4
3033_57_LGALS2_Galectin_2;DECODE	LGALS2	22	37574182	rs5756736	A	G	0.56253	-0.2069	0.00798	35365	3.27758e-148	inferred	672.226
3041_55_MRC2_MRC2;DECODE	MRC2	17	62664946	rs113859572	T	C	0.02075	0.719	0.028538	35367	4.6047e-140	inferred	634.762
3043_49_SPARC_ON;DECODE	SPARC	5	151667469	rs200777949	A	G	0.00215	-1.1816	0.08533	35351	1.31871e-43	inferred	191.751
3045_72_PTN_PTN;DECODE	PTN	7	137353346	rs320682	C	T	0.44714	0.1905	0.008063	35378	2.06195e-123	inferred	558.209
3046_31_RETN_resistin;DECODE	RETN	19	7670411	rs3745368	A	G	0.03859	-0.6658	0.022532	35368	6.74713e-192	inferred	873.148
3049_61_PRSS1_Trypsin;DECODE	PRSS1	7	142771005	rs62473563	T	C	0.0828	0.1184	0.015391	35373	1.43941e-14	inferred	59.1793
3050_7_VWF_vWF;DECODE	VWF	12	6019222	rs1800382	T	C	0.0072	-1.265	0.047127	35376	1.03571e-158	inferred	720.512
3066_12_LGALS3_Galectin_3;DECODE	LGALS3	14	55129494	rs118083722	A	G	0.08895	-0.5703	0.011608	35359	5e-08	inferred	2413.75
3073_51_IL18BP_IL_18_BPa;DECODE	IL18BP	11	71700749	rs548617381	T	C	0.00436	-0.3935	0.064258	35369	9.13976e-10	inferred	37.5003
3079_62_RARRES2_TIG2;DECODE	RARRES2	7	150345704	rs883138	C	A	0.26058	0.2491	0.009258	35371	1.84544e-159	inferred	723.958
3083_71_EDA2R_XEDAR;DECODE	EDA2R	23	66484095	rs73219571	T	C	0.01603	-0.213	0.028298	30423	5.1906e-14	inferred	56.6562
3132_1_VEGFC_VEGF_C;DECODE	VEGFC	4	176729712	rs41278571	T	C	0.02002	0.404	0.02849	35364	1.2113e-45	inferred	201.084
3143_3_CD4_sCD4;DECODE	CD4	12	6781356	rs61916271	A	G	0.20984	-0.0607	0.009746	35391	4.71836e-10	inferred	38.7904
3166_92_CD33_Siglec_3;DECODE	CD33	19	51225221	rs12459419	T	C	0.34971	-1.0779	0.004956	35373	5e-08	inferred	47303.6
3168_8_ADAMTS5_ADAMTS_5;DECODE	ADAMTS5	21	26939253	rs151058	C	T	0.87921	0.5607	0.010472	35366	5e-08	inferred	2866.83
3169_70_IDUA_IDUA;DECODE	IDUA	4	959405	rs34931738,rs397880261,rs398082814	T	TC	0.55425	0.4497	0.005968	35274	5e-08	inferred	5677.91
3171_57_APP_amyloid_precursor_protein;DECODE	APP	21	26156328	rs439826	G	T	0.68291	-0.0779	0.008786	35366	7.55634e-19	inferred	78.6127
3172_28_ARSB_ARSB;DECODE	ARSB	5	78880898	rs11743362	A	G	0.49507	-0.1293	0.007782	35357	5.40346e-62	inferred	276.067
3173_49_NAAA_ASAHL;DECODE	NAAA	4	75919627	rs55967764	T	C	0.27007	-0.6054	0.006038	35354	5e-08	inferred	10053.1
3175_51_ADAMTS13_ATS13;DECODE	ADAMTS13	9	133440409	rs28647808	G	C	0.10599	-0.8811	0.009132	35372	5e-08	inferred	9309.33
3184_25_F7_Coagulation_Factor_VII;DECODE	F7	13	113118845	rs6046	A	G	0.11253	-1.2451	0.009631	34869	5e-08	inferred	16713.4
3191_50_WFIKKN1_WFKN1;DECODE	WFIKKN1	16	619708	rs55798945	G	T	0.36015	0.1487	0.008403	35313	4.49681e-70	inferred	313.151
3195_50_GNLY_Granulysin;DECODE	GNLY	2	85705880	rs12151742	T	C	0.21861	0.8116	0.006738	35344	5e-08	inferred	14508.5
3198_4_IDS_IDS;DECODE	IDS	23	149456568	rs985081	C	T	0.16409	-0.0757	0.009611	30743	3.36971e-15	inferred	62.0375
3199_54_KLK12_kallikrein_12;DECODE	KLK12	19	51031874	rs3745540	G	A	0.58149	-0.1384	0.008253	35365	4.06833e-63	inferred	281.221
3206_4_LYVE1_LYVE1;DECODE	LYVE1	11	10597218	rs116055980	G	A	0.04906	0.4138	0.019411	35377	7.76069e-101	inferred	454.449
3210_1_METAP1_METAP1;DECODE	METAP1	4	99021498	rs7676259	G	A	0.61295	-0.0655	0.008345	35345	4.1933e-15	inferred	61.607
3212_30_ASAH2_ASAH2;DECODE	ASAH2	10	50270141	rs4444026	T	A	0.82074	0.5357	0.008123	35353	5e-08	inferred	4349.21
3216_2_PIGR_PIGR;DECODE	PIGR	1	206936501	rs748844	A	G	0.39793	-0.1423	0.008399	35373	2.18658e-64	inferred	287.048
3220_40_RET_RET;DECODE	RET	10	43084567	rs2435359	G	A	0.73745	0.3379	0.009151	35330	1.84017e-298	inferred	1363.45
3221_54_SFRP1_SARP_2;DECODE	SFRP1	8	41309674	rs72643819	T	G	0.41814	-0.1577	0.008493	35354	5.80835e-77	inferred	344.779
3232_28_ACP5_TrATPase;DECODE	ACP5	19	11595843	rs10403399	G	C	0.28099	0.2349	0.009326	35383	5.4707e-140	inferred	634.418
3234_23_CCDC80_URB;DECODE	CCDC80	3	112654969	rs3083372,rs398062697	G	GCC	0.62926	-0.094	0.008477	35358	1.42137e-28	inferred	122.962
3235_50_WFIKKN2_WFKN2;DECODE	WFIKKN2	17	50830473	rs11079936	C	T	0.71027	-0.5313	0.006983	35360	5e-08	inferred	5788.89
3280_49_ACAN_Aggrecan;DECODE	ACAN	15	88843421	rs34949187	A	G	0.16378	-0.1415	0.010752	35355	1.48412e-39	inferred	173.195
3284_75_BGN_BGN;DECODE	BGN	23	153508696	rs743641	T	A	0.0864	-0.1445	0.013259	30698	1.17485e-27	inferred	118.772
3290_50_CD109_CD109;DECODE	CD109	6	73804430	rs4708089	G	A	0.43125	0.5242	0.005756	35346	5e-08	inferred	8293.78
3291_30_FCER2_CD23;DECODE	FCER2	19	7696926	rs2277989	G	A	0.44988	-0.2702	0.00856	35372	1.10165e-218	inferred	996.376
3292_75_CD48_CD48;DECODE	CD48	1	160681231	rs150735389	A	G	0.00549	-2.1105	0.04352	35350	5e-08	inferred	2351.76
3293_2_CD5L_CD5L;DECODE	CD5L	1	157834858	rs2765501	A	G	0.46691	0.2995	0.008306	35364	1.02328e-284	inferred	1300.2
3296_92_CNTN2_CNTN2;DECODE	CNTN2	1	205043070	rs2071533	G	T	0.90299	-0.9554	0.009975	35372	5e-08	inferred	9173.7
3298_52_CNTN4_Contactin_4;DECODE	CNTN4	3	3056357	rs163352	C	G	0.80105	-0.2871	0.010793	35365	6.68497e-156	inferred	707.591
3302_58_CST7_CYTF;DECODE	CST7	20	24926225	rs142751091	G	C	0.23801	-0.6841	0.006854	35365	5e-08	inferred	9962.1
3305_6_DLL4_DLL4;DECODE	DLL4	15	40935116	rs35748882	T	C	0.02345	0.1821	0.026372	35364	5.01855e-12	inferred	47.6797
3309_2_FCGR2A_FCG2A;DECODE	FCGR2A	1	161509955	rs1801274	G	A	0.5595	1.2362	0.003876	35351	5e-08	inferred	101721
3310_62_FCGR2B_FCG2B;DECODE	FCGR2B	1	161673537	rs1674777	G	C	0.24617	1.2867	0.004709	35351	5e-08	inferred	74661.6
3314_74_GFRA1_GFRa_1;DECODE	GFRA1	10	116226964	rs4550150	A	G	0.27399	0.1978	0.009184	35380	6.94152e-103	inferred	463.862
3316_58_SERPIND1_Heparin_cofactor_II;DECODE	SERPIND1	22	20960427	rs117226528	A	C	0.00107	-2.217	0.148461	35361	2.00369e-50	inferred	223.001
3322_52_LRIG3_LRIG3;DECODE	LRIG3	12	58886808	rs768716699	T	A	0.00658	2.5501	0.039485	35364	5e-08	inferred	4171.1
3325_2_MATN2_MATN2;DECODE	MATN2	8	98052647	rs78548919	T	C	0.19661	0.1376	0.010382	35356	4.29447e-40	inferred	175.661
3326_58_CADM1_Nectin_like_protein_2;DECODE	CADM1	11	115194362	rs11215406	C	T	0.31628	0.1517	0.008662	35371	1.13471e-68	inferred	306.715
3327_27_NTN4_NET4;DECODE	NTN4	12	95787307	rs34114770	A	G	0.00446	1.3419	0.061626	35364	4.01344e-105	inferred	474.146
3329_14_PGLYRP1_PGRP_S;DECODE	PGLYRP1	19	46023390	rs2072563	A	G	0.31858	-0.1912	0.008708	35369	7.45341e-107	inferred	482.102
3331_8_RGMB_RGMB;DECODE	RGMB	5	98439496	rs61048056	G	A	0.56042	0.1424	0.008251	35344	9.65639e-67	inferred	297.856
3336_50_TFPI_TFPI;DECODE	TFPI	2	187479035	rs116350534	G	T	0.00984	-0.273	0.042176	35364	9.61551e-11	inferred	41.8981
3340_53_THBS4_TSP4;DECODE	THBS4	5	80074424	rs13167730	T	G	0.08121	0.3753	0.015294	35343	5.6632e-133	inferred	602.164
3343_1_ACY1_Aminoacylase_1;DECODE	ACY1	3	51988821	rs121912698	T	C	0.00704	-1.4667	0.048714	35335	3.76306e-199	inferred	906.515
3344_60_SERPINC1_Antithrombin_III;DECODE	SERPINC1	1	173976500	rs757753543	T	C	0.00081	-1.8363	0.14308	35351	1.05652e-37	inferred	164.714
3352_80_CA6_Carbonic_anhydrase_6;DECODE	CA6	1	8974539	rs3765963	G	A	0.43131	0.5851	0.005748	35386	5e-08	inferred	10361.6
3366_51_ECM1_ECM1;DECODE	ECM1	1	150510879	rs3737240	T	C	0.34057	-0.6725	0.005963	35361	5e-08	inferred	12719.1
3367_8_FETUB_FETUB;DECODE	FETUB	3	186642466	rs114780909	A	T	0.00479	-1.8645	0.058464	35368	3.51142e-223	inferred	1017.06
3378_49_KLK7_Kallikrein_7;DECODE	KLK7	19	50983919	rs1624358	G	T	0.91465	0.5287	0.015174	35369	5.53172e-266	inferred	1214
3389_7_SERPINA5_PCI;DECODE	SERPINA5	14	94587675	rs6119	G	A	0.10115	0.3471	0.013344	35372	3.65225e-149	inferred	676.608
3396_54_REN_Renin;DECODE	REN	1	204179521	rs193280350	A	G	0.00694	1.0733	0.049639	35369	1.11268e-103	inferred	467.516
3415_61_IBSP_BSP;DECODE	IBSP	4	87802058	rs2616262	T	G	0.48757	-0.0944	0.00813	35364	3.61016e-31	inferred	134.823
3420_21_CA13_Carbonic_anhydrase_XIII;DECODE	CA13	8	85227011	rs6987314	A	G	0.09058	-0.5843	0.011292	35349	5e-08	inferred	2677.5
3431_54_EPHA1_EphA1;DECODE	EPHA1	7	143400007	rs4725617	G	A	0.89903	1.2036	0.010313	35372	5e-08	inferred	13620.5
3438_10_FSTL3_FSTL3;DECODE	FSTL3	19	677392	rs1057093160	A	G	0.0079	-0.4129	0.045555	35313	1.26019e-19	inferred	82.1519
3440_7_GZMA_granzyme_A;DECODE	GZMA	5	55110151	rs202102393	A	G	0.00611	-1.7034	0.054901	35362	2.34889e-211	inferred	962.66
3447_64_CXCL8_IL_8;DECODE	CXCL8	4	72363829	rs776824140	C	T	0.00013	2.1858	0.2742	35347	1.56692e-15	inferred	63.5457
3457_57_POSTN_Periostin;DECODE	POSTN	13	37582401	rs117103342	T	C	0.01379	-0.8004	0.035069	35351	2.67506e-115	inferred	520.916
3459_49_PDGFRB_PDGF_Rb;DECODE	PDGFRB	5	150128912	rs3816018	T	C	0.52174	1.182	0.004537	35355	5e-08	inferred	67873.1
3461_58_BCAN_PGCB;DECODE	BCAN	1	156645322	rs2365715	G	A	0.39424	-0.1979	0.00836	35356	6.9657e-124	inferred	560.375
3481_87_XPNPEP1_XPNPEP1;DECODE	XPNPEP1	10	109790629	rs77846594	T	C	0.00345	-0.6445	0.072197	35367	4.37861e-19	inferred	79.6907
3484_60_AGT_Angiotensinogen;DECODE	AGT	1	230715194	rs2071404	A	C	0.09293	0.2772	0.013635	35364	6.97556e-92	inferred	413.31
3488_64_CAT_Catalase;DECODE	CAT	11	34449132	rs769218	A	G	0.21994	-0.212	0.009637	35374	2.9735e-107	inferred	483.936
3495_15_CXCL6_GCP_2;DECODE	CXCL6	4	73838282	rs16850073	T	C	0.38847	0.6505	0.005868	35351	5e-08	inferred	12288.9
3499_77_IL17B_IL_17B;DECODE	IL17B	5	149379267	rs746355945	G	GGAACCCCA	0.0032	0.6622	0.068514	35364	4.23883e-22	inferred	93.4157
3504_58_HAMP_LEAP_1;DECODE	HAMP	19	35351419	rs185716928	A	G	0.00137	-0.7069	0.107421	35368	4.68396e-11	inferred	43.305
3508_78_CCL22_MDC;DECODE	CCL22	16	57360481	rs41398344	C	T	0.02038	-1.1217	0.022495	35373	5e-08	inferred	2486.46
3516_60_CXCL12_SDF_1;DECODE	CXCL12	10	44398308	rs1023264	T	C	0.74169	-0.1449	0.009377	35323	7.23444e-54	inferred	238.786
3519_3_CCL17_TARC;DECODE	CCL17	16	57410006	rs28695417	A	G	0.07461	0.3985	0.015945	35373	7.4391e-138	inferred	624.608
3554_24_ADIPOQ_Adiponectin;DECODE	ADIPOQ	3	186834099	rs143257534	T	C	0.03444	-0.6346	0.02397	35367	1.89314e-154	inferred	700.913
3580_25_SERPINA1_a1_Antitrypsin;DECODE	SERPINA1	14	94375304	rs1243167	A	G	0.26992	0.4096	0.007072	35372	5e-08	inferred	3354.56
3581_53_AHSG_a2_HS_Glycoprotein;DECODE	AHSG	3	186604193	rs4686790	T	G	0.70652	0.3568	0.007573	35367	5e-08	inferred	2219.8
3587_53_BMP10_BMP10;DECODE	BMP10	2	68655516	rs150404607	A	G	0.00907	-0.2609	0.042208	35359	6.35788e-10	inferred	38.2084
3593_72_CASP3_Caspase_3;DECODE	CASP3	4	184671855	rs111667591	G	A	0.11822	-0.2269	0.012542	35391	3.73765e-73	inferred	327.292
3607_71_DKK3_DKK3;DECODE	DKK3	11	12017327	rs11022114	A	G	0.33332	0.332	0.006955	35377	5e-08	inferred	2278.67
3617_80_HGFAC_HGFA;DECODE	HGFAC	4	3449382	rs2498323	A	G	0.09396	-1.5166	0.008643	35280	5e-08	inferred	30790.2
3622_33_LGMN_LGMN;DECODE	LGMN	14	92732735	rs2236264	T	C	0.15307	-0.159	0.011472	35362	1.10933e-43	inferred	192.095
3630_27_CADM3_Nectin_like_protein_1;DECODE	CADM3	1	159171311	rs144788078	C	T	0.01243	-0.2864	0.035022	35359	2.89273e-16	inferred	66.8751
3651_50_KDR_VEGF_sR2;DECODE	KDR	4	55106779	rs34231037	G	A	0.02292	-0.8861	0.027002	35357	3.47168e-236	inferred	1076.9
3708_62_A2M_a2_Macroglobulin;DECODE	A2M	12	9068811	rs201115819	A	G	0.00151	-1.8337	0.09866	35387	4.16739e-77	inferred	345.441
3710_49_PLG_Angiostatin;DECODE	PLG	6	160707780	rs143079629	A	G	0.00674	1.3634	0.050639	35389	1.15294e-159	inferred	724.897
3719_2_CDKN1B_p27Kip1;DECODE	CDKN1B	12	12699174	rs111909987	G	C	0.09925	0.1207	0.013335	35371	1.41188e-19	inferred	81.9273
3773_15_TEK_sTie_2;DECODE	TEK	9	27183465	rs682632	C	A	0.9403	-0.3853	0.017297	35369	6.38054e-110	inferred	496.2
3799_11_CA3_Carbonic_anhydrase_III;DECODE	CA3	8	85438822	rs2072696	C	G	0.24779	-0.1951	0.009333	35349	4.89139e-97	inferred	436.991
3803_10_CST5_CYTD;DECODE	CST5	20	23878078	rs35138163	A	T	0.19615	0.8043	0.006888	35363	5e-08	inferred	13634.8
3805_16_ESM1_Endocan;DECODE	ESM1	5	54902947	rs4242051	C	T	0.75889	0.1479	0.009432	35364	2.05107e-55	inferred	245.883
3807_1_FGF23_FGF23;DECODE	FGF23	12	4382743	rs6489536	C	G	0.37186	0.0516	0.0082	35381	3.12025e-10	inferred	39.5979
3810_50_FGR_FGR;DECODE	FGR	1	27634321	rs3737801	G	C	0.06731	-0.2687	0.016206	35364	9.67786e-62	inferred	274.906
3825_18_MAPK8_MK08;DECODE	MAPK8	10	48299932	rs1997365	A	C	0.7081	0.0563	0.008881	35348	2.30697e-10	inferred	40.1877
3831_21_PTEN_pTEN;DECODE	PTEN	10	88147290	rs117002784	T	C	0.03828	0.1338	0.021219	35356	2.86951e-10	inferred	39.7615
3835_11_TLR2_TLR2;DECODE	TLR2	4	153773665	rs149780991	G	A	0.01201	-0.2239	0.035058	35381	1.6966e-10	inferred	40.7881
3852_19_DNAJB1_HSP_40;DECODE	DNAJB1	19	14541074	rs11085896	C	A	0.58453	-0.0523	0.008207	35374	1.8584e-10	inferred	40.6101
3858_5_ACP1_PPAC;DECODE	ACP1	2	277003	rs79716074	G	A	0.36482	1.0882	0.004401	35304	5e-08	inferred	61138.5
3894_15_NAGK_NAGK;DECODE	NAGK	2	71065392	rs11680831	C	T	0.37553	-0.1712	0.008221	35353	2.58447e-96	inferred	433.669
4125_52_AGER_sRAGE;DECODE	AGER	6	32183666	rs2070600	T	C	0.04306	-0.744	0.02023	35440	4.29553e-296	inferred	1352.55
4133_54_GZMB_Granzyme_B;DECODE	GZMB	14	24689939	rs78564162	G	A	0.06551	0.1596	0.016026	35378	2.30793e-23	inferred	99.178
4141_79_CXCL10_IP_10;DECODE	CXCL10	4	76022794	rs11548618	A	G	0.00286	1.907	0.077032	35354	2.67536e-135	inferred	612.857
4154_57_SELP_P_Selectin;DECODE	SELP	1	169594713	rs6136	G	T	0.12391	-0.3964	0.012308	35360	1.42232e-227	inferred	1037.27
4188_1_AKR7A2_Aflatoxin_B1_aldehyde_reductase;DECODE	AKR7A2	1	19330519	rs61766662	C	T	0.3241	-0.1514	0.008658	35377	1.8088e-68	inferred	305.785
4192_10_AKR1A1_AK1A1;DECODE	AKR1A1	1	45566639	rs2229540	G	A	0.06458	-0.9199	0.012891	35369	5e-08	inferred	5092.23
4209_60_VTA1_DRG_1;DECODE	VTA1	6	142166332	rs225656	A	C	0.47379	-0.0496	0.008051	35352	7.24125e-10	inferred	37.9545
4220_39_FER_FER;DECODE	FER	5	108771079	rs13178668	G	A	0.38211	0.0762	0.008416	35352	1.37595e-19	inferred	81.9782
4234_8_IL1RL1_IL_1_R4;DECODE	IL1RL1	2	102324878	rs11676124	C	T	0.65359	-0.7225	0.005302	35366	5e-08	inferred	18569.3
4249_64_NME2_NDP_kinase_B;DECODE	NME2	17	51149056	rs145372333	A	G	0.03901	-0.3524	0.020978	35362	2.50079e-63	inferred	282.191
4254_6_NUDCD3_NUDC3;DECODE	NUDCD3	7	44386030	rs776014477	A	G	0.00126	-0.9657	0.107426	35354	2.48484e-19	inferred	80.8101
4276_10_PEBP1_prostatic_binding_protein;DECODE	PEBP1	12	118295777	rs17619811	T	G	0.02916	-1.3287	0.019632	35375	5e-08	inferred	4580.63
4297_62_SPON1_Spondin_1;DECODE	SPON1	11	14017074	rs1969539	G	A	0.54799	-0.2805	0.008243	35370	8.33658e-254	inferred	1157.96
4314_12_DCTPP1_XTP3A;DECODE	DCTPP1	16	30414680	rs11640950	A	T	0.23566	-0.0598	0.009697	35370	6.96613e-10	inferred	38.0301
4328_2_BOC_BOC;DECODE	BOC	3	113265008	rs4682481	T	C	0.16318	0.2676	0.011109	35366	3.29327e-128	inferred	580.26
4374_45_GDF15_MIC_1;DECODE	GDF15	19	18388612	rs1058587	G	C	0.24264	0.4506	0.007722	35350	5e-08	inferred	3405.04
4435_66_ENPP7_ENPP7;DECODE	ENPP7	17	79732608	rs11868696	A	G	0.60347	-0.9136	0.00538	35371	5e-08	inferred	28836.8
4437_56_ENTPD5_ENTP5;DECODE	ENTPD5	14	74001136	rs113768127	C	T	0.05469	-0.9106	0.013913	35351	5e-08	inferred	4283.65
4455_89_MFGE8_MFGM;DECODE	MFGE8	15	88912537	rs34239095	G	C	0.28203	0.2578	0.00904	35356	7.06822e-179	inferred	813.259
4459_68_PCSK7_PCSK7;DECODE	PCSK7	11	117211258	rs236910	G	A	0.27683	-0.8152	0.005963	35378	5e-08	inferred	18689.5
4467_49_SPARCL1_SPARCL1;DECODE	SPARCL1	4	87541577	rs7681694	A	G	0.39019	0.5456	0.005916	35363	5e-08	inferred	8505.35
4469_78_CHST15_ST4S6;DECODE	CHST15	10	124095824	rs6588740	T	C	0.72631	0.0987	0.009134	35375	3.23196e-27	inferred	116.765
4471_50_TGM3_TGM3;DECODE	TGM3	20	2340459	rs214830	C	G	0.69275	0.3604	0.007466	35373	5e-08	inferred	2330.2
4496_60_MMP12_MMP_12;DECODE	MMP12	11	102866461	rs28381684	T	A	0.10544	-0.7121	0.010613	35364	5e-08	inferred	4502
4498_62_NCAM1_NCAM_120;DECODE	NCAM1	11	113262954	rs2288158	G	T	0.13012	0.327	0.012566	35365	2.74856e-149	inferred	677.176
4533_76_ADAMTS15_ATS15;DECODE	ADAMTS15	11	130462562	rs116897071	C	T	0.00989	0.3207	0.040202	35371	1.49672e-15	inferred	63.636
4534_10_PRSS22_BSSP4;DECODE	PRSS22	16	2860735	rs7204669	A	G	0.29505	0.2393	0.009026	35321	6.99296e-155	inferred	702.902
4535_50_BST1_BST1;DECODE	BST1	4	15712566	rs73224659	A	C	0.15371	-1.3987	0.005516	35363	5e-08	inferred	64298.5
4541_49_CDON_CDON;DECODE	CDON	11	126019778	rs3740910	G	A	0.07705	-0.6651	0.012381	35369	5e-08	inferred	2885.77
4546_27_ADGRE2_EMR2;DECODE	ADGRE2	19	14396821	rs67023356	G	A	0.26435	0.364	0.00776	35370	5e-08	inferred	2200.29
4559_64_KYNU_KYNU;DECODE	KYNU	2	143036245	rs12477146	A	G	0.2079	-0.4654	0.008154	35365	5e-08	inferred	3257.7
4563_61_PLCG1_PLCG1;DECODE	PLCG1	20	41168825	rs753381	C	T	0.52685	0.0669	0.007994	35372	5.82195e-17	inferred	70.0364
4564_2_PLXNC1_PLXC1;DECODE	PLXNC1	12	94220122	rs115651556	A	G	0.01483	-2.0436	0.02548	35368	5e-08	inferred	6432.69
4567_82_SH2D1A_SH21A;DECODE	SH2D1A	23	124346297	rs12164382	T	C	0.45296	0.1036	0.007235	30446	1.65829e-46	inferred	205.042
4568_17_SLITRK5_SLIK5;DECODE	SLITRK5	13	87995130	rs12877225	A	G	0.25626	-0.1355	0.009365	35339	1.90864e-47	inferred	209.345
4706_17_EPB41_41;DECODE	EPB41	1	28865051	rs204074	C	T	0.11346	-0.098	0.012543	35368	5.57882e-15	inferred	61.0449
4771_10_SMPDL3A_ASM3A;DECODE	SMPDL3A	6	122801319	rs28385609	T	C	0.17027	-0.3023	0.010746	35348	4.0475e-174	inferred	791.376
4834_61_EPHA2_Epithelial_cell_kinase;DECODE	EPHA2	1	16148450	rs779038614	T	C	0.00288	2.5344	0.079199	35386	1.07639e-224	inferred	1024.03
4866_59_NTRK2_TrkB;DECODE	NTRK2	9	84773405	rs546163040	G	A	0.0014	-1.0825	0.108062	35363	1.27825e-23	inferred	100.348
4874_3_ANG_Angiogenin;DECODE	ANG	14	20676917	rs28535078	A	G	0.22107	0.5563	0.007423	35335	5e-08	inferred	5616.42
4876_32_F9_Coagulation_Factor_IX;DECODE	F9	23	139562870	rs772966694	T	A	0.00811	-0.362	0.043999	30464	1.91225e-16	inferred	67.6911
4908_6_ENG_Endoglin;DECODE	ENG	9	127791943	rs117980424	T	C	0.00378	2.0632	0.069609	35362	4.5844e-193	inferred	878.52
4909_68_LGALS8_Galectin_8;DECODE	LGALS8	1	236543605	rs370852798	T	C	0.00309	-0.53	0.068833	35369	1.36285e-14	inferred	59.2868
4911_49_GSTP1_Glutathione_S_transferase_Pi;DECODE	GSTP1	11	67567341	rs1254123	C	T	0.46937	-0.1262	0.007962	35363	1.39936e-56	inferred	251.232
4920_10_LYZ_Lysozyme;DECODE	LYZ	12	69338325	rs4761234	C	T	0.48598	-0.4897	0.006332	35366	5e-08	inferred	5981.06
4924_32_MMP1_MMP_1;DECODE	MMP1	11	102800966	rs534191	T	C	0.44854	0.4334	0.005944	35363	5e-08	inferred	5316.43
4925_54_MMP13_MMP_13;DECODE	MMP13	11	102949141	rs142601143	C	T	0.00116	2.0521	0.121704	35364	8.65132e-64	inferred	284.307
4929_55_SHBG_SHBG;DECODE	SHBG	17	7628647	rs858519	C	T	0.52997	0.1691	0.008188	35378	9.33245e-95	inferred	426.512
4960_72_ANXA1_annexin_I;DECODE	ANXA1	9	73175019	rs7357731	A	G	0.974	-0.3368	0.025326	35358	2.35886e-40	inferred	176.852
4964_67_ERAP1_ARTS1;DECODE	ERAP1	5	96787352	rs469367	G	A	0.79036	-1.1332	0.00458	35349	5e-08	inferred	61218.4
4968_50_CAPG_CAPG;DECODE	CAPG	2	85402143	rs62623452	T	C	0.01704	-1.2126	0.025151	35344	5e-08	inferred	2324.47
4969_2_CA1_Carbonic_anhydrase_I;DECODE	CA1	8	85629747	rs117634905	G	A	0.00789	-1.0942	0.045695	35347	1.02376e-126	inferred	573.398
4971_1_CTSZ_CATZ;DECODE	CTSZ	20	58997654	rs199825459	G	A	0.01776	-1.722	0.023647	35381	5e-08	inferred	5302.91
4978_54_DBNL_DBNL;DECODE	DBNL	7	44037871	rs56665454	T	C	0.35519	0.0716	0.008425	35355	1.92029e-17	inferred	72.2248
4979_34_DPT_DERM;DECODE	DPT	1	168728523	rs1018454	C	A	0.55146	0.341	0.006615	35362	5e-08	inferred	2657.35
4982_54_PI3_Elafin;DECODE	PI3	20	45148865	rs17332620	T	C	0.20122	0.3382	0.010174	35368	2.69996e-242	inferred	1105
4984_83_ESD_Esterase_D;DECODE	ESD	13	46777268	rs2298087	C	T	0.08957	-0.3585	0.013851	35360	1.04547e-147	inferred	669.909
4991_12_GPC5_GPC5;DECODE	GPC5	13	91764804	rs342706	C	T	0.25489	-0.5466	0.007177	35358	5e-08	inferred	5800.34
5000_52_LGALS3BP_LG3BP;DECODE	LGALS3BP	17	78975444	rs3826311	C	T	0.20273	0.1991	0.010442	35383	4.72703e-81	inferred	363.559
5005_4_MAPK12_MK12;DECODE	MAPK12	22	50260902	rs3817818	G	C	0.57255	-0.2159	0.008187	35334	2.94232e-153	inferred	695.434
5006_71_MAPK13_MK13;DECODE	MAPK13	6	36145821	rs10447396	A	G	0.24445	0.1156	0.009245	35356	7.09373e-36	inferred	156.351
5012_67_AK1_Myokinase__human;DECODE	AK1	9	127880476	rs9919018	A	G	0.24427	-0.0601	0.009451	35357	2.02919e-10	inferred	40.4383
5015_15_PLA2G7_PAFAH;DECODE	PLA2G7	6	46716515	rs144983904	T	C	0.00352	-1.9177	0.074278	35359	5.58655e-147	inferred	666.563
5018_68_PRDX6_Peroxiredoxin_6;DECODE	PRDX6	1	173468074	rs142289742	T	TA	0.14748	0.1228	0.011447	35352	7.54495e-27	inferred	115.084
5034_79_PRSS2_Trypsin_2;DECODE	PRSS2	7	142800839	rs1799886	C	T	0.41013	0.2038	0.008582	35374	1.16945e-124	inferred	563.938
5036_50_TNFAIP6_TSG_6;DECODE	TNFAIP6	2	151290158	rs2278089	T	G	0.57105	-0.5175	0.005873	35346	5e-08	inferred	7764.27
5060_62_CD274_B7_H1;DECODE	CD274	9	5459419	rs1411262	T	C	0.25993	-0.2424	0.00887	35368	1.96826e-164	inferred	746.824
5061_27_ICOSLG_B7_H2;DECODE	ICOSLG	21	44238591	rs56124762	G	A	0.25396	-0.0798	0.009203	35265	4.2802e-18	inferred	75.1877
5063_12_CD244_CD244;DECODE	CD244	1	160841584	rs115868021	G	C	0.01603	-0.3661	0.031593	35365	4.74018e-31	inferred	134.282
5066_134_CD300C_CLM6;DECODE	CD300C	17	74462952	rs72844326	G	T	0.04222	-0.6071	0.020092	35377	1.45972e-200	inferred	913.007
5069_9_CD55_DAF;DECODE	CD55	1	207247869	rs61822669	A	G	0.2592	-0.4136	0.007351	35375	5e-08	inferred	3165.69
5076_53_EPHA10_EPHAA;DECODE	EPHA10	1	37731729	rs12074120	G	T	0.27252	0.078	0.008841	35379	1.11901e-18	inferred	77.8371
5085_18_IL20RA_IL_20_Ra;DECODE	IL20RA	6	137017711	rs1167852	T	A	0.73622	-0.0622	0.009041	35364	5.99493e-12	inferred	47.3312
5087_5_IL22RA2_IL_22BP;DECODE	IL22RA2	6	137051869	rs765343687	C	CCAAA	0.00349	-1.3161	0.071239	35364	3.31705e-76	inferred	341.305
5090_49_LILRB1_ILT_2;DECODE	LILRB1	19	54572135	rs138131257	G	A	0.06592	-1.6081	0.009854	35377	5e-08	inferred	26631.8
5091_28_LILRB2_ILT_4;DECODE	LILRB2	19	54279666	rs383925	C	T	0.80525	1.0315	0.007207	35369	5e-08	inferred	20484.7
5092_51_JAG1_JAG1;DECODE	JAG1	20	10530242	rs927357990	A	C	0.00053	2.5637	0.213904	35380	4.24392e-33	inferred	143.647
5095_21_KIR2DL4_KI2L4;DECODE	KIR2DL4	19	54795911	rs685323	C	A	0.37077	-0.2677	0.008425	35372	1.45798e-221	inferred	1009.62
5097_14_KIR3DS1_KI3S1;DECODE	KIR3DS1	19	54819067	rs62124099	G	A	0.17588	0.0808	0.010464	35372	1.14777e-14	inferred	59.6248
5103_30_CD200R1_MO2R1;DECODE	CD200R1	3	112859161	rs62263730	A	G	0.3474	0.1152	0.008424	35363	1.42787e-42	inferred	187.011
5105_2_RTN4R_Nogo_Receptor;DECODE	RTN4R	22	20187436	rs75765	T	C	0.73006	-0.2929	0.009608	35361	4.11758e-204	inferred	929.336
5107_7_NOTCH1_Notch_1;DECODE	NOTCH1	9	136394249	rs749880322	G	T	0.00029	2.3562	0.222666	35277	3.6206e-26	inferred	111.974
5108_72_NOTCH3_Notch_3;DECODE	NOTCH3	19	15215012	rs775743128	A	G	0.0007	-2.0901	0.155893	35375	5.48177e-41	inferred	179.755
5109_24_NRCAM_Nr_CAM;DECODE	NRCAM	7	108443160	rs1034826	C	T	0.22809	-0.0679	0.009752	35365	3.33873e-12	inferred	48.4788
5112_73_CD200_OX2G;DECODE	CD200	3	112337567	rs7619941	G	A	0.9323	0.128	0.015789	35359	5.19233e-16	inferred	65.722
5128_53_SLAMF6_SLAF6;DECODE	SLAMF6	1	160493616	rs12137007	G	A	0.17654	-0.2124	0.010478	35350	2.31689e-91	inferred	410.915
5129_12_SCARF1_SREC_I;DECODE	SCARF1	17	1638896	rs2272011	A	G	0.54729	-0.3946	0.006847	35352	5e-08	inferred	3321.34
5132_71_IL27RA_TCCR;DECODE	IL27RA	19	14042481	rs35026308	C	T	0.16882	-1.0213	0.008049	35371	5e-08	inferred	16099.9
5134_52_HAVCR2_TIMD3;DECODE	HAVCR2	5	157102841	rs6873659	G	A	0.83263	-0.6497	0.008145	35351	5e-08	inferred	6362.73
5202_4_PPID_PPID;DECODE	PPID	4	158715961	rs17843929	T	C	0.2608	0.2657	0.009163	35354	7.16723e-185	inferred	840.829
5238_26_PPIE_PPIE;DECODE	PPIE	1	39748853	rs7520588	A	T	0.42629	-0.2873	0.008201	35378	7.25023e-269	inferred	1227.26
5275_28_VAV1_VAV;DECODE	VAV1	19	6850756	rs36097961	T	C	0.09873	-0.1123	0.013589	35373	1.40827e-16	inferred	68.2943
5301_7_CCL11_Eotaxin;DECODE	CCL11	17	34227435	rs1989357	T	A	0.39124	-0.1157	0.008288	35374	2.73656e-44	inferred	194.88
5337_64_CD86_B7_2;DECODE	CD86	3	122108695	rs560975501	G	A	0.00349	0.5792	0.066525	35368	3.13398e-18	inferred	75.8032
5346_24_CPNE1_CPNE1;DECODE	CPNE1	20	35612055	rs143646210	A	G	0.09569	-1.0782	0.010195	35366	5e-08	inferred	11184.7
5349_69_DLL1_DLL1;DECODE	DLL1	6	170278382	rs9356631	G	A	0.41702	0.0983	0.008374	34944	8.07032e-32	inferred	137.797
5355_69_TNFSF14_LIGHT;DECODE	TNFSF14	19	6675978	rs413141	G	A	0.85806	-0.1741	0.011604	35374	6.97033e-51	inferred	225.103
5357_60_NLGN4X_NLGNX;DECODE	NLGN4X	23	6002689	rs12013076	C	G	0.21464	0.0579	0.0086	31172	1.66706e-11	inferred	45.3273
5363_51_SEMA3E_Semaphorin_3E;DECODE	SEMA3E	7	83408415	rs61729612	G	C	0.14658	-1.0552	0.006597	35353	5e-08	inferred	25584.5
5400_52_LEPR_sLeptin_R;DECODE	LEPR	1	65617112	rs61781309	A	G	0.16956	-1.3941	0.005234	35347	5e-08	inferred	70944.8
5404_53_TNFRSF21_DR6;DECODE	TNFRSF21	6	47309833	rs6458555	A	G	0.35173	0.1141	0.008595	35355	3.22581e-40	inferred	176.23
5430_66_SIRPA_SHPS1;DECODE	SIRPA	20	1915642	rs6136377	G	A	0.35955	-1.2634	0.004361	35368	5e-08	inferred	83928.5
5443_62_NPPA_ANP;DECODE	NPPA	1	11767739	rs145488887	C	T	0.04607	0.1306	0.018844	35383	4.19095e-12	inferred	48.033
5451_1_ALCAM_ALCAM;DECODE	ALCAM	3	105513153	rs77228368	G	C	0.03607	0.3005	0.022678	35326	4.4685e-40	inferred	175.582
5456_59_CNDP1_CNDP1;DECODE	CNDP1	18	74542308	rs17817077	A	G	0.38947	0.2854	0.008612	35378	7.94257e-241	inferred	1098.25
5457_5_COLEC12_COLEC12;DECODE	COLEC12	18	334837	rs145828426	A	G	0.00304	2.0067	0.071928	35329	2.76426e-171	inferred	778.339
5463_22_GAS1_GAS1;DECODE	GAS1	9	87072939	rs4878043	T	C	0.57732	0.0843	0.008368	35357	7.19222e-24	inferred	101.487
5465_32_HS6ST1_H6ST1;DECODE	HS6ST1	2	128308686	rs840870	T	G	0.56827	-0.1533	0.008176	35361	1.93591e-78	inferred	351.562
5487_7_SLAMF7_SLAF7;DECODE	SLAMF7	1	160750284	rs11581248	T	C	0.12707	-1.2752	0.007129	35361	5e-08	inferred	31996.3
5491_12_SPOCK2_Testican_2;DECODE	SPOCK2	10	72086126	rs1245548	A	G	0.45859	0.1888	0.008221	35372	1.02979e-116	inferred	527.418
5509_7_EGF_EGF;DECODE	EGF	4	109969118	rs115396821	A	G	0.01227	-0.5293	0.036755	35355	5.11763e-47	inferred	207.382
5542_22_NRP1_NRP1;DECODE	NRP1	10	33194380	rs2506150	A	G	0.33107	-0.301	0.008641	35358	7.4562e-266	inferred	1213.4
5581_28_FGL1_FGL1;DECODE	FGL1	8	17885420	rs2073562	G	A	0.68464	0.5253	0.006528	35377	5e-08	inferred	6475.22
5586_66_MINPP1_MINP1;DECODE	MINPP1	10	87515989	rs59980852	T	C	0.43946	-0.0948	0.008201	35357	6.60418e-31	inferred	133.624
5598_3_GREM2_GREM2;DECODE	GREM2	1	240432331	rs764807134	G	A	0.00049	-1.4364	0.17777	35363	6.47118e-16	inferred	65.2881
5601_2_PGLYRP2_PGRP_L;DECODE	PGLYRP2	19	15474182	rs140755383	A	C	0.16408	-0.3539	0.010993	35379	2.19635e-227	inferred	1036.4
5609_92_FAM19A5_F19A5;DECODE	FAM19A5	22	48646728	rs772611234	T	C	0.00215	-0.5891	0.087436	35362	1.61136e-11	inferred	45.3939
5610_32_FAM171A1_CJ038;DECODE	FAM171A1	10	15254801	rs138799489	T	G	0.00506	0.6371	0.055645	35365	2.3687e-30	inferred	131.088
5615_62_FAM172A_F172A;DECODE	FAM172A	5	93755721	rs13165400	A	G	0.09572	0.0968	0.013653	35342	1.34096e-12	inferred	50.2683
5620_13_PAM_AMD;DECODE	PAM	5	103025380	rs41300805	C	G	0.15727	0.7017	0.007534	35342	5e-08	inferred	8674.65
5621_64_THSD1_THSD1;DECODE	THSD1	13	52397382	rs41292808	T	C	0.02959	1.4692	0.019061	35358	5e-08	inferred	5941.15
5628_21_SEMA3G_SEM3G;DECODE	SEMA3G	3	52433308	rs13091025	C	A	0.11366	-0.2814	0.01294	35350	7.45189e-105	inferred	472.911
5630_48_CD300A_CM35H;DECODE	CD300A	17	74473827	rs2272111	A	G	0.19797	-0.6849	0.007456	35376	5e-08	inferred	8438.06
5632_6_CRTAC1_CRAC1;DECODE	CRTAC1	10	97882605	rs684225	A	C	0.48516	-0.3464	0.006306	35367	5e-08	inferred	3017.5
5634_39_POFUT1_OFUT1;DECODE	POFUT1	20	32231020	rs35968884	A	G	0.00402	2.4541	0.05357	35371	5e-08	inferred	2098.66
5636_10_MFAP4_MFAP4;DECODE	MFAP4	17	19385973	rs139356332	C	G	0.02455	-0.6543	0.02692	35359	1.72097e-130	inferred	590.75
5637_81_NTNG1_NTNG1;DECODE	NTNG1	1	107135646	rs115668827	C	G	0.06717	1.3226	0.011984	35350	5e-08	inferred	12180.2
5644_60_RNASE4_RNAS4;DECODE	RNASE4	14	20699483	rs143247343	T	C	0.00546	-2.1024	0.04505	35335	5e-08	inferred	2177.92
5648_28_CTRB2_CTRB2;DECODE	CTRB2	16	75221068	rs8048956	C	G	0.8028	-0.8591	0.006361	35362	5e-08	inferred	18240.5
5649_83_PSG4_PSG4;DECODE	PSG4	19	43205663	rs62116515	C	T	0.61642	-0.655	0.005954	35363	5e-08	inferred	12102.2
5651_50_PSG7_PSG7;DECODE	PSG7	19	42935542	rs1209671921	A	G	0.85201	-0.1587	0.010877	35365	3.23201e-48	inferred	212.88
5680_54_OBP2B_OBP2B;DECODE	OBP2B	9	133210436	rs3761822	A	G	0.80032	0.3741	0.01115	35369	8.54075e-247	inferred	1125.71
5682_13_VASN_VASN;DECODE	VASN	16	4382567	rs746313383	A	G	0.0005	-1.8487	0.188794	35359	1.21675e-22	inferred	95.8863
5687_5_PRKCSH_GLU2B;DECODE	PRKCSH	19	11447460	rs11557488	A	G	0.2142	0.1132	0.009695	35375	1.68824e-31	inferred	136.332
5688_65_CBLN4_CBLN4;DECODE	CBLN4	20	55721241	rs7351418	T	C	0.34464	0.1538	0.008695	35390	5.15847e-70	inferred	312.877
5691_2_CRISPLD2_CRLD2;DECODE	CRISPLD2	16	84865188	rs190984919	T	C	0.01126	-1.1136	0.041397	35378	2.16683e-159	inferred	723.637
5722_78_PRCP_Prolylcarboxypeptidase;DECODE	PRCP	11	82853252	rs2229437	G	T	0.16215	0.2154	0.011168	35343	6.87344e-83	inferred	371.998
5727_35_B3GALTL_B3GLT;DECODE	B3GALTL	13	31311017	rs2025727	A	G	0.76703	0.2736	0.009285	35365	7.65207e-191	inferred	868.297
5728_60_FCRL1_FCRL1;DECODE	FCRL1	1	157802090	rs4971154	T	C	0.53543	-0.3789	0.006086	35365	5e-08	inferred	3876.01
5731_1_SPINK6_ISK6;DECODE	SPINK6	5	148213934	rs12186491	A	C	0.93668	0.9662	0.012814	35357	5e-08	inferred	5685.45
5734_13_PVRL4_nectin_4;DECODE	PVRL4	1	161097295	rs34990628	T	C	0.15898	-0.0784	0.01073	35364	2.73952e-13	inferred	53.3867
5735_54_C1GALT1C1_C1GLC;DECODE	C1GALT1C1	23	120626865	rs149340486	T	C	0.01259	-1.5817	0.025871	30465	5e-08	inferred	3737.85
5740_17_ROBO1_ROBO1;DECODE	ROBO1	3	78725375	rs3836363,rs397711245	T	TA	0.78701	-0.223	0.01012	35345	1.31372e-107	inferred	485.566
5742_14_ACP6_PPA6;DECODE	ACP6	1	147652507	rs2153463	G	T	0.73621	0.9522	0.005684	35358	5e-08	inferred	28063.9
5744_12_MENT_CA056;DECODE	MENT	1	151048273	rs587603472	T	TAGTC	0.00356	-1.8719	0.072498	35362	5.28456e-147	inferred	666.674
5749_53_CLPS_COL;DECODE	CLPS	6	35797677	rs10653763,rs33923874,rs66703038	TTA	T	0.56765	0.3991	0.006743	35351	5e-08	inferred	3503.14
5763_67_DEFB104A_HBD_4;DECODE	DEFB104A	8	7830407	rs2740124	C	G	0.5443	-0.2153	0.008127	35349	1.20033e-154	inferred	701.823
5798_3_BID_BID;DECODE	BID	22	17769676	rs183393610	A	G	0.00982	-0.4688	0.041064	35341	3.46579e-30	inferred	130.332
5810_25_TDGF1_Cripto;DECODE	TDGF1	3	46577748	rs80045772	A	T	0.27107	1.3155	0.003952	35344	5e-08	inferred	110802
5813_58_EPO_Epo;DECODE	EPO	7	100680659	rs221790	C	G	0.58961	0.0691	0.008295	35367	8.06245e-17	inferred	69.3942
5825_49_IFNGR1_IFN_g_R1;DECODE	IFNGR1	6	137206273	rs377227464	C	T	0.00385	-0.6412	0.067387	35362	1.81384e-21	inferred	90.5388
5837_49_LIFR_LIF_sR;DECODE	LIFR	5	38485869	rs74856317	C	T	0.00629	1.1954	0.051163	35382	9.80683e-121	inferred	545.902
5864_10_ALDOA_aldolase_A;DECODE	ALDOA	16	30067543	rs752587498	A	G	0.00115	-1.0563	0.134556	35372	4.15165e-15	inferred	61.6266
5867_60_ARG1_ARGI1;DECODE	ARG1	6	131576138	rs2781668	T	C	0.1932	-0.1115	0.009949	35366	3.76082e-29	inferred	125.6
5918_5_PSME1_PSME1;DECODE	PSME1	14	24142769	rs3742500	T	G	0.25046	0.0592	0.009225	35375	1.38672e-10	inferred	41.1823
5939_42_TNFSF12_TWEAK;DECODE	TNFSF12	17	7549435	rs80067372	A	G	0.30552	0.3664	0.007301	35375	5e-08	inferred	2518.52
6049_64_PTPRS_PTPRS;DECODE	PTPRS	19	5293572	rs55763631	A	C	0.06933	0.1985	0.016553	35362	3.92363e-33	inferred	143.803
6060_2_PIP_PIP;DECODE	PIP	7	143139110	rs73170678	T	A	0.13752	0.5985	0.009054	35373	5e-08	inferred	4369.66
6227_1_KLK10_kallikrein_10;DECODE	KLK10	19	51019947	rs2569454	C	T	0.58305	0.6107	0.006584	35367	5e-08	inferred	8603.52
6234_74_VIT_VITRN;DECODE	VIT	2	36766797	rs1468810	A	C	0.59522	-0.3593	0.006727	35361	5e-08	inferred	2852.8
6247_9_SIRPB1_SIRB1;DECODE	SIRPB1	20	1558519	rs12480515	T	C	0.25012	0.9156	0.00553	35374	5e-08	inferred	27413.3
6342_10_NPNT_Nephronectin;DECODE	NPNT	4	105897896	rs34712979	A	G	0.24399	-0.1964	0.009233	35350	2.0839e-100	inferred	452.478
6364_7_TAPBPL_TPSNR;DECODE	TAPBPL	12	6453670	rs2041388	A	G	0.26534	1.3258	0.003943	35392	5e-08	inferred	113058
6366_38_TXNDC15_TXD15;DECODE	TXNDC15	5	134887903	rs3733897	G	A	0.12569	0.4729	0.009435	35362	5e-08	inferred	2512.2
6367_66_FMOD_fibromodulin;DECODE	FMOD	1	203342399	rs149886220	T	C	0.00812	-0.8573	0.04517	35369	2.52409e-80	inferred	360.218
6375_75_XXYLT1_XXLT1;DECODE	XXYLT1	3	195268211	rs12695049	T	C	0.53295	0.1953	0.00815	35225	6.733e-127	inferred	574.234
6379_62_ADAMTSL2_ATL2;DECODE	ADAMTSL2	9	133523101	rs11534419	T	C	0.39288	0.1118	0.008717	35360	1.18002e-37	inferred	164.494
6382_17_MANBA_MANBA;DECODE	MANBA	4	102753951	rs223492	C	G	0.34019	0.4445	0.00661	35346	5e-08	inferred	4522.1
6383_90_TLL1_TLL1;DECODE	TLL1	4	165742950	rs1903176	A	T	0.36206	-0.0586	0.008644	35365	1.20786e-11	inferred	45.9585
6385_63_VWA1_VWA1;DECODE	VWA1	1	1434243	rs115503338	A	G	0.02391	-1.2384	0.021993	35308	5e-08	inferred	3170.68
6409_57_ADGRF5_GP116;DECODE	ADGRF5	6	46854900	rs397802490,rs58917843	GA	G	0.96698	1.4914	0.015163	35358	5e-08	inferred	9674.27
6425_87_MMP19_MMP19;DECODE	MMP19	12	55837984	rs141023737	G	A	0.00205	-1.6124	0.082982	35371	4.24368e-84	inferred	377.553
6434_18_AOC2_Amine_oxidase;DECODE	AOC2	17	42844639	rs34230945	G	A	0.03431	0.1693	0.021036	35369	8.40837e-16	inferred	64.772
6448_36_SEMA3C_Sema_E;DECODE	SEMA3C	7	80941555	rs917191	C	G	0.58373	0.1075	0.008266	35346	1.14477e-38	inferred	169.132
6455_52_HAPLN4_HPLN4;DECODE	HAPLN4	19	19262159	rs10403273	G	C	0.15273	0.1125	0.01092	35353	6.88696e-25	inferred	106.135
6461_54_APOC3_Apo_C_III;DECODE	APOC3	11	117349713	rs192489212	C	A	0.00214	-2.2006	0.086228	35378	1.16122e-143	inferred	651.307
6462_12_TIMP4_TIMP_4;DECODE	TIMP4	3	12093240	rs184262	G	A	0.83929	0.4228	0.011237	35368	5e-08	inferred	1415.69
6467_65_POGLUT1_KTEL1;DECODE	POGLUT1	3	119449165	rs10575462,rs374968294	G	GTTAATT	0.06567	0.3989	0.0161	35362	1.61082e-135	inferred	613.87
6470_19_FBLN1_fibulin_1;DECODE	FBLN1	22	45527947	rs136730	G	A	0.99673	1.2637	0.070679	35370	1.70582e-71	inferred	319.674
6471_53_CFHR4_FHR4;DECODE	CFHR4	1	196918327	rs10494745	A	G	0.16481	-0.9659	0.005568	35338	5e-08	inferred	30093
6478_2_IGLON5_IGLO5;DECODE	IGLON5	19	51278201	rs148108087	A	G	0.05342	0.2048	0.018247	35380	3.11719e-29	inferred	125.973
6485_59_IGLL1_IGLL1;DECODE	IGLL1	22	23580365	rs9624216	A	G	0.09707	-0.6045	0.010409	35357	5e-08	inferred	3372.68
6493_9_CPZ_CBPZ;DECODE	CPZ	4	8597931	rs13127468	A	C	0.42431	-0.0672	0.00802	35356	5.33555e-17	inferred	70.2085
6507_16_NCAM2_NCAM2;DECODE	NCAM2	21	21463626	rs2826851	G	A	0.26627	0.4587	0.007223	35368	5e-08	inferred	4032.94
6521_35_NPTX2_NPTX2;DECODE	NPTX2	7	98654561	rs13308423	G	A	0.70339	0.1187	0.00905	35369	2.66564e-39	inferred	172.03
6525_17_DUSP13_DUSP13;DECODE	DUSP13	10	75094854	rs145951301	G	A	0.00496	1.2169	0.057391	35364	8.83266e-100	inferred	449.596
6527_1_TRIL_TRIL;DECODE	TRIL	7	28963282	rs568200286	C	A	0.00909	0.3666	0.044233	35370	1.15237e-16	inferred	68.6898
6544_33_NELL1_NELL1;DECODE	NELL1	11	20937848	rs8176786	T	C	0.06299	1.0654	0.012451	35373	5e-08	inferred	7321.78
6550_4_ICAM4_ICAM4;DECODE	ICAM4	19	10287832	rs766820266	G	A	0.00501	-1.3069	0.057067	35376	4.52505e-116	inferred	524.463
6551_94_SERPINA12_Vaspin;DECODE	SERPINA12	14	94522070	rs17091005	C	T	0.24239	0.5477	0.007721	35370	5e-08	inferred	5031.97
6557_50_LRRC15_LRC15;DECODE	LRRC15	3	194366591	rs58182031	A	G	0.11794	0.4608	0.012867	35300	7.04557e-281	inferred	1282.54
6572_10_LRRTM4_LRRT4;DECODE	LRRTM4	2	77467668	rs1922804	A	T	0.3135	-0.0534	0.008648	35348	6.62313e-10	inferred	38.1286
6574_11_FAIM3_FAIM3;DECODE	FAIM3	1	206913708	rs72758947	G	A	0.16131	-0.1586	0.011544	35374	5.95034e-43	inferred	188.753
6617_12_FCRL6_FCRL6;DECODE	FCRL6	1	159815106	rs57198275	A	G	0.1824	-0.1518	0.01048	35346	1.5131e-47	inferred	209.807
6626_81_CHST12_CHSTC;DECODE	CHST12	7	2357003	rs6952433	G	A	0.78617	-0.2047	0.009862	35334	1.07224e-95	inferred	430.83
6627_25_PNLIPRP1_LIPR1;DECODE	PNLIPRP1	10	116593741	rs2915766	T	C	0.52608	0.1466	0.008283	35379	4.27567e-70	inferred	313.251
6649_51_NTN1_NET1;DECODE	NTN1	17	9080705	rs72809986	A	G	0.16179	-0.4706	0.009389	35374	5e-08	inferred	2512.26
6706_18_ALPPL2_PPBN;DECODE	ALPPL2	2	232386656	rs12328730	T	C	0.35559	0.0522	0.008084	35366	1.06658e-10	inferred	41.6954
6713_4_LRP11_LRP11;DECODE	LRP11	6	149865398	rs7763718	G	T	0.38943	0.8162	0.005061	35377	5e-08	inferred	26008.8
6715_63_ALPPL2_PPBN;DECODE	ALPPL2	2	232421944	rs12478529	T	C	0.224	0.1958	0.009598	35366	1.66931e-92	inferred	416.163
6899_37_PCBD2_PHS2;DECODE	PCBD2	5	134165299	rs572123056	C	T	0.00959	-0.3018	0.040929	35355	1.65901e-13	inferred	54.3721
6920_1_GFRAL_GFRAL;DECODE	GFRAL	6	55619783	rs72988065	G	A	0.18929	0.1684	0.010249	35349	1.14995e-60	inferred	269.974
6923_1_PLOD2_PLOD2;DECODE	PLOD2	3	146106560	rs148118826	A	G	0.00338	-0.8011	0.069204	35354	5.45823e-31	inferred	134.002
6925_26_SNX8_SNX8;DECODE	SNX8	7	2313965	rs2398666	G	A	0.81735	-0.1277	0.010616	35334	2.50134e-33	inferred	144.697
6927_7_NDST1_NDST1;DECODE	NDST1	5	150530369	rs6863373	T	C	0.44916	0.1343	0.008357	35355	4.11687e-58	inferred	258.256
6930_95_ST8SIA6_SIA8F;DECODE	ST8SIA6	10	17453620	rs45462798	A	T	0.03592	-0.1285	0.02119	35360	1.32628e-09	inferred	36.7743
6955_68_SNX1_SNX1;DECODE	SNX1	15	64300071	rs77404765	C	T	0.01934	0.4359	0.029517	35362	2.36438e-49	inferred	218.087
6969_14_WFDC5_WFDC5;DECODE	WFDC5	20	45098802	rs35456522	C	G	0.27453	-0.0585	0.00894	35369	6.00456e-11	inferred	42.819
6984_6_IGSF8_IGSF8;DECODE	IGSF8	1	160092144	rs12408242	C	T	0.17984	0.1629	0.010345	35360	7.23171e-56	inferred	247.96
6998_106_ASPH_HAAH;DECODE	ASPH	8	61779251	rs112800350	T	C	0.03568	-0.2424	0.021085	35350	1.37653e-30	inferred	132.165
7003_4_GALNT10_GLT10;DECODE	GALNT10	5	153561256	rs745537109	C	T	0.00036	1.709	0.195593	35354	2.38259e-18	inferred	76.3445
7009_8_CD72_CD72;DECODE	CD72	9	35612981	rs34791102	A	G	0.06974	0.2264	0.015734	35351	6.04734e-47	inferred	207.05
7019_13_SEMA7A_Semaphorin_7A;DECODE	SEMA7A	15	74748492	rs767152274	T	C	0.00061	-2.0579	0.154083	35359	1.09591e-40	inferred	178.377
7059_14_LILRA6_LIRA6;DECODE	LILRA6	19	54220507	rs199865602	A	G	0.08254	1.5092	0.008538	35367	5e-08	inferred	31245.1
7083_74_MATN4_MATN4;DECODE	MATN4	20	45310450	rs9784191	G	A	0.2551	-0.2493	0.00923	35369	1.13535e-160	inferred	729.527
7099_33_FSTL5_FSTL5;DECODE	FSTL5	4	162163962	rs745517151	A	AGTACCAGC	0.00089	1.6158	0.134548	35349	3.18301e-33	inferred	144.218
7139_14_SLITRK4_SLIK4;DECODE	SLITRK4	23	143634328	rs5907450	G	C	0.51332	-0.2197	0.007393	30497	4.59006e-194	inferred	883.118
7140_1_CELA2A_ELA2A;DECODE	CELA2A	1	15414434	rs78880003	T	C	0.06114	-0.2027	0.017514	35382	5.60804e-31	inferred	133.948
7141_21_MGAT4B_MGT4B;DECODE	MGAT4B	5	179806172	rs112938505	A	G	0.01708	-1.2323	0.025838	35337	5e-08	inferred	2274.65
7145_1_ITIH3_ITIH3;DECODE	ITIH3	3	52813585	rs2071044	T	C	0.46731	0.4812	0.005959	35351	5e-08	inferred	6520.85
7156_2_FUT10_FUT10;DECODE	FUT10	8	33469884	rs62510527	T	C	0.59812	-0.6803	0.0052	35356	5e-08	inferred	17115.7
7161_25_H6PD_G6PE;DECODE	H6PD	1	9235735	rs11121349	C	G	0.4211	-0.462	0.00563	35386	5e-08	inferred	6733.91
7192_37_IFNLR1_CRF2_12;DECODE	IFNLR1	1	24187233	rs139958347	C	G	0.04778	-0.4386	0.018864	35369	1.40161e-119	inferred	540.592
7206_20_FBP1_F16P1;DECODE	FBP1	9	94579214	rs2460137	C	T	0.93039	0.1852	0.015754	35349	6.59766e-32	inferred	138.198
7210_25_APLP1_Amyloid_like_protein_1;DECODE	APLP1	19	36075121	rs776145418	A	G	0.00132	-0.9789	0.108569	35376	1.94397e-19	inferred	81.2952
7211_2_RNASE1_RNase_1;DECODE	RNASE1	14	20814883	rs12897030	T	C	0.70351	0.2193	0.009009	35332	6.99071e-131	inferred	592.549
7227_75_COCH_COCH;DECODE	COCH	14	30874288	rs28400019	A	G	0.11945	0.4379	0.012908	35355	2.88083e-252	inferred	1150.89
7228_2_ST6GALNAC6_SIA7F;DECODE	ST6GALNAC6	9	127897512	rs879446196	C	G	0.02724	0.3559	0.025039	35356	7.52016e-46	inferred	202.033
7244_16_IGFLR1_TM149;DECODE	IGFLR1	19	35739273	rs12459634	C	T	0.14147	-0.6298	0.009425	35377	5e-08	inferred	4465.22
7251_64_C1QTNF3_C1QT3;DECODE	C1QTNF3	5	34018518	rs840390	A	G	0.13114	-0.1854	0.011973	35383	4.39148e-54	inferred	239.78
7266_4_SERPINA9_SPA9;DECODE	SERPINA9	14	94476326	rs11850199	A	C	0.2485	-0.1806	0.009518	35372	2.76743e-80	inferred	360.034
7551_33_LRRC32_LRC32;DECODE	LRRC32	11	76503537	rs754516349	A	G	0.00166	-0.997	0.10424	35377	1.12782e-21	inferred	91.479
7628_40_CRELD1_CREL1;DECODE	CRELD1	3	9939437	rs4234585	A	G	0.26656	-0.8782	0.005709	35371	5e-08	inferred	23662.8
7648_9_MYBPC1_MYPC1;DECODE	MYBPC1	12	101651385	rs3817552	G	C	0.1536	-0.1064	0.011489	35363	2.02465e-20	inferred	85.7667
7761_125_CHKB_CHKB;DECODE	CHKB	22	50582633	rs138205828	C	T	0.01656	-0.8498	0.031058	35341	7.83559e-165	inferred	748.663
7769_29_SH3BP2_3BP2;DECODE	SH3BP2	4	2770803	rs7695151	T	C	0.44185	0.2567	0.007927	35281	4.76367e-230	inferred	1048.66
7773_20_KIR2DL2_KI2L2;DECODE	KIR2DL2	19	54761378	rs11667854	G	C	0.29451	0.0515	0.008357	35372	7.1606e-10	inferred	37.9764
7778_104_C9orf89_BINCA;DECODE	C9orf89	9	93110721	rs188791736	T	C	0.00018	2.707	0.303602	35358	4.8222e-19	inferred	79.5
7779_86_CHST11_CHSTB;DECODE	CHST11	12	104587879	rs1650132	G	A	0.48102	-0.2752	0.008126	35358	2.0677e-251	inferred	1146.95
7806_33_B4GALT7_B4GT7;DECODE	B4GALT7	5	177683553	rs1375412113	A	G	0.01403	-1.1274	0.03585	35356	4.513e-217	inferred	988.958
7808_5_GLCE_GLCE;DECODE	GLCE	15	69258831	rs28638321	C	T	0.23544	-0.6191	0.006937	35375	5e-08	inferred	7964.86
7810_20_C1QTNF5_C1QTNF5;DECODE	C1QTNF5	11	119339269	rs9640	A	T	0.13479	0.2796	0.012133	35376	1.66665e-117	inferred	531.053
7822_11_HRASLS2_HRSL2;DECODE	HRASLS2	11	63559149	rs4963424	T	A	0.33104	-0.0522	0.008322	35361	3.55227e-10	inferred	39.3446
7841_84_ESAM_ESAM;DECODE	ESAM	11	124756673	rs61753651	A	G	0.00531	-1.4406	0.055201	35367	3.90693e-150	inferred	681.072
7849_3_QPCT_Glutaminyl_cyclase;DECODE	QPCT	2	37363141	rs4384764	A	G	0.28728	0.2206	0.009194	35362	3.21925e-127	inferred	575.708
7857_22_NTS_NEUT;DECODE	NTS	12	85387855	rs752750259	A	C	0.00134	-0.8559	0.118042	35364	4.14289e-13	inferred	52.5742
7861_9_ROR2_ROR2;DECODE	ROR2	9	91924171	rs10820918	G	A	0.31376	0.1481	0.008581	35358	9.56542e-67	inferred	297.875
7863_50_PGRMC1_PGRC1;DECODE	PGRMC1	23	119243160	rs147630867	G	A	0.00395	0.5329	0.057994	30449	3.96947e-20	inferred	84.4355
7871_16_TMEM132A_T132A;DECODE	TMEM132A	11	60921973	rs555835	C	T	0.66804	0.533	0.006698	35370	5e-08	inferred	6332.34
7897_75_DLG3_DLG3;DECODE	DLG3	23	70471885	rs5980943	A	G	0.19193	-0.3052	0.009288	30475	8.30558e-237	inferred	1079.75
7916_10_S100A7_S100A7;DECODE	S100A7	1	153458930	rs3014837	G	C	0.94603	-1.8252	0.012646	35362	5e-08	inferred	20831.2
7921_65_FJX1_FJX1;DECODE	FJX1	11	36057706	rs10768174	A	G	0.59501	-0.1802	0.008352	35368	3.04041e-103	inferred	465.51
7923_41_SEMA4C_SEM4C;DECODE	SEMA4C	2	96861401	rs149174129	C	G	0.00937	-1.2402	0.040539	35362	1.5277e-205	inferred	935.917
7926_13_SPINT3_SPIT3;DECODE	SPINT3	20	45512691	rs6032259	G	A	0.50487	0.3025	0.007066	35366	5e-08	inferred	1832.75
7933_75_ADAM22_ADA22;DECODE	ADAM22	7	87935182	rs2279542	G	C	0.48272	-0.2768	0.008086	35350	8.08047e-257	inferred	1171.83
7935_26_LARGE_LARGE;DECODE	LARGE	22	33920089	rs3210587	A	G	0.34409	0.113	0.008533	35367	4.97252e-40	inferred	175.369
7947_19_ENTHD2_AP4AT;DECODE	ENTHD2	17	81231621	rs61745945	A	G	0.02227	-0.2176	0.026548	35141	2.4754e-16	inferred	67.1822
7948_129_GLTPD2_GLTD2;DECODE	GLTPD2	17	4786743	rs8078118	A	C	0.35579	0.1937	0.008716	35378	2.03584e-109	inferred	493.884
7950_142_BTNL9_BTNL9;DECODE	BTNL9	5	180922778	rs138692142	T	C	0.00733	-0.2823	0.046812	35326	1.63448e-09	inferred	36.367
7968_15_CRTAM_CRTAM;DECODE	CRTAM	11	122844074	rs2370794	G	A	0.32715	0.2309	0.008805	35371	1.42513e-151	inferred	687.684
7980_72_B3GNT2_B3GN2;DECODE	B3GNT2	2	62336639	rs4073090	G	A	0.44746	0.1595	0.008093	35352	1.82687e-86	inferred	388.421
7981_230_B3GALT6_B3GT6;DECODE	B3GALT6	1	1231507	rs60252802	C	T	0.14506	-0.0705	0.011265	35305	3.89141e-10	inferred	39.1666
7994_41_ERO1LB_ERO1B;DECODE	ERO1LB	1	236249930	rs2477599	A	T	0.57881	-0.1665	0.008117	35366	1.66496e-93	inferred	420.763
8000_17_KIR2DL5A_KI2LA;DECODE	KIR2DL5A	19	54834899	rs144268808	A	C	0.12512	1.3877	0.008354	35371	5e-08	inferred	27593.2
8005_1_MXRA7_MXRA7;DECODE	MXRA7	17	76688776	rs7219390	C	T	0.40914	-0.2843	0.008055	35382	7.04456e-273	inferred	1245.73
8006_12_DNAJB12_DJB12;DECODE	DNAJB12	10	72340884	rs9416018	A	G	0.66848	-0.0833	0.008666	35373	7.09615e-22	inferred	92.3959
8013_9_LMAN2L_LMA2L;DECODE	LMAN2L	2	96737199	rs574525057	T	C	0.00572	-0.7708	0.051186	35363	3.02199e-51	inferred	226.768
8024_64_TPST2_TPST2;DECODE	TPST2	22	26528490	rs2283824	A	G	0.35117	0.1493	0.008588	35379	1.07707e-67	inferred	302.229
8035_6_C1orf198_CA198;DECODE	C1orf198	1	230872285	rs56148170	G	A	0.12962	0.1438	0.011993	35365	3.99322e-33	inferred	143.768
8042_88_SPINK9_ISK9;DECODE	SPINK9	5	148220705	rs758498799	G	A	0.0016	-0.9507	0.099877	35357	1.75345e-21	inferred	90.6058
8043_153_COMP_COMP;DECODE	COMP	19	18795739	rs12974746	G	A	0.03789	-0.5422	0.021966	35349	1.60438e-134	inferred	609.28
8044_90_XG_XG;DECODE	XG	23	2782116	rs5939319	A	G	0.13979	0.1977	0.01008	31188	1.19531e-85	inferred	384.674
8053_16_DNAJB14_DJB14;DECODE	DNAJB14	4	99850238	rs55797991	T	C	0.12331	-0.0839	0.012025	35342	3.01269e-12	inferred	48.6804
8059_1_THPO_Tpo;DECODE	THPO	3	184184677	rs535950824	A	G	0.00309	-0.5169	0.070819	35358	2.90154e-13	inferred	53.2738
8065_245_PATE4_PATE4;DECODE	PATE4	11	125882266	rs665677	G	A	0.74794	-0.127	0.009066	35373	1.38523e-44	inferred	196.235
8068_43_KIAA1161_K1161;DECODE	KIAA1161	9	34367518	rs4879780	G	A	0.61381	0.1202	0.008012	35350	7.07092e-51	inferred	225.075
8080_24_MSMP_PSMP;DECODE	MSMP	9	35776193	rs10758322	T	C	0.41831	0.0624	0.008408	35350	1.15798e-13	inferred	55.0787
8097_77_LIPN_LIPN;DECODE	LIPN	10	88766035	rs10509554	T	C	0.32389	0.7772	0.005602	35357	5e-08	inferred	19247.7
8219_14_ZG16_ZG16;DECODE	ZG16	16	29764626	rs684286	G	A	0.99989	-3.7392	0.462336	35372	6.08396e-16	inferred	65.4097
8231_122_FLT1_VEGF_sR1;DECODE	FLT1	13	28468224	rs375425640	T	G	0.00176	0.84	0.105371	35365	1.56338e-15	inferred	63.5501
8233_2_ITIH5_ITIH5;DECODE	ITIH5	10	7667407	rs12761343	G	C	0.65571	0.341	0.00918	35356	5.09267e-302	inferred	1379.82
8235_48_CHGB_SCG1;DECODE	CHGB	20	5886044	rs36054946	C	T	0.01431	-0.2873	0.034784	35371	1.46229e-16	inferred	68.2201
8243_55_SPINK1_TATI;DECODE	SPINK1	5	147838260	rs7725017	A	C	0.60947	-0.1133	0.008007	35355	1.86442e-45	inferred	200.226
8250_2_PTPRJ_PTPRJ;DECODE	PTPRJ	11	49718788	rs770948796	G	A	0.00188	2.4119	0.093774	35364	6.92176e-146	inferred	661.536
8255_34_MRVI1_MRVI1;DECODE	MRVI1	11	10652497	rs4910165	G	C	0.65505	-0.1096	0.008313	35376	1.0824e-39	inferred	173.822
8265_225_TMPO_LAP2B;DECODE	TMPO	12	98531705	rs779002417	C	A	0.00024	-1.4893	0.247229	35364	1.7019e-09	inferred	36.2882
8269_327_ARSK_ARSK;DECODE	ARSK	5	95591539	rs149766065	T	C	0.00262	-0.9958	0.07891	35344	1.64991e-36	inferred	159.25
8274_64_STX7_Syntaxin_7;DECODE	STX7	6	132513379	rs3813356	T	C	0.37468	-0.1171	0.008241	35364	8.00625e-46	inferred	201.908
8289_8_GPNMB_GPNMB;DECODE	GPNMB	7	23246910	rs140122424	T	C	0.00342	-1.9154	0.070747	35371	1.99646e-161	inferred	732.998
8296_117_KDELC2_KDEL2;DECODE	KDELC2	11	108486410	rs74911261	A	G	0.02	-1.0197	0.028545	35355	1.76621e-279	inferred	1276.1
8297_8_DNAJC10_DJC10;DECODE	DNAJC10	2	182854317	rs559486433	C	T	0.00428	-0.8062	0.058797	35365	8.65476e-43	inferred	188.008
8300_82_PEX14_PEX14;DECODE	PEX14	1	10483931	rs33999128,rs56383935	AATTC	A	0.50804	0.051	0.007993	35391	1.76415e-10	inferred	40.7118
8303_102_C12orf10_MYG1;DECODE	C12orf10	12	53299904	rs777161707	A	G	0.0011	-0.9859	0.118431	35374	8.45579e-17	inferred	69.3003
8304_50_TNFRSF11B_OPG;DECODE	TNFRSF11B	8	119088959	rs11300005	C	CT	0.43707	0.1513	0.00825	35359	4.01245e-75	inferred	336.333
8309_12_HYAL1_HYAL1;DECODE	HYAL1	3	50302191	rs116482870	T	C	0.04773	-0.2397	0.018978	35343	1.43521e-36	inferred	159.527
8310_6_ZG16B_U773;DECODE	ZG16B	16	2830104	rs9925556	T	C	0.71418	0.1845	0.008531	35319	1.00068e-103	inferred	467.727
8327_26_DPEP2_DPEP2;DECODE	DPEP2	16	67332953	rs139093943	G	A	0.00199	-1.7351	0.093365	35372	4.32577e-77	inferred	345.367
8336_267_GRAMD1C_GRM1C;DECODE	GRAMD1C	3	113913126	rs750809685	G	A	0.00381	1.3519	0.061449	35365	2.85714e-107	inferred	484.016
8345_27_GPX7_GPX7;DECODE	GPX7	1	52610744	rs11205979	C	T	0.86514	-0.7111	0.009407	35365	5e-08	inferred	5714.25
8346_9_DPP7_DPP2;DECODE	DPP7	9	137114298	rs10747049	C	G	0.76393	0.4769	0.007751	35257	5e-08	inferred	3785.64
8351_17_PRSS57_PRS57;DECODE	PRSS57	19	689590	rs9304936	G	C	0.69177	0.4903	0.006983	35315	5e-08	inferred	4929.92
8356_88_OXT_NEU1;DECODE	OXT	20	3069244	rs877172	G	T	0.33172	0.3649	0.007019	35373	5e-08	inferred	2702.7
8360_169_NCR1_NKp46;DECODE	NCR1	19	54906696	rs2278428	A	C	0.89967	0.4433	0.013182	35371	6.28258e-248	inferred	1130.92
8364_74_UST_UST;DECODE	UST	6	148754255	rs184021971	T	C	0.00813	-0.9315	0.046589	35359	6.21239e-89	inferred	399.76
8376_25_LHB_LSHB;DECODE	LHB	19	49014074	rs79785970	G	C	0.12745	-0.4379	0.011722	35377	1.94396e-305	inferred	1395.55
8394_56_RNASE2_RNase_2;DECODE	RNASE2	14	20891649	rs2233859	A	C	0.46752	0.1431	0.007837	35339	1.73755e-74	inferred	333.411
8397_147_QSOX2_QSOX2;DECODE	QSOX2	9	136216478	rs10858248	G	A	0.53567	-0.3346	0.005823	35268	5e-08	inferred	3301.86
8398_277_RARRES1_RAR_responsive_protein_TIG1;DECODE	RARRES1	3	158738529	rs73015669	A	C	0.15723	1.2992	0.00555	35338	5e-08	inferred	54798.2
8403_18_FASN_Fatty_acid_synthase;DECODE	FASN	17	82097330	rs62078747	G	C	0.60786	-0.1535	0.008382	35027	6.51159e-75	inferred	335.368
8447_11_GHRL_ghrelin;DECODE	GHRL	3	10289835	rs34911341	T	C	0.00821	-0.4595	0.045324	35372	3.74245e-24	inferred	102.781
8464_31_RSPO4_RSPO4;DECODE	RSPO4	20	963194	rs75904281	T	C	0.01413	-0.391	0.03463	35368	1.45724e-29	inferred	127.482
8468_19_KLK3_PSA;DECODE	KLK3	19	50842312	rs2659051	G	C	0.82209	0.0657	0.010296	35369	1.75799e-10	inferred	40.7187
8469_41_IGFBP2_IGFBP_2;DECODE	IGFBP2	2	216615701	rs4674100	A	G	0.2564	-0.0568	0.009402	35359	1.52908e-09	inferred	36.4969
8479_4_MMP10_MMP_10;DECODE	MMP10	11	102779693	rs486055	T	C	0.16549	-0.3796	0.011153	35364	6.61017e-254	inferred	1158.43
8484_24_LEP_Leptin;DECODE	LEP	7	128254624	rs774055408	A	C	0.00213	-0.6472	0.094155	35350	6.25261e-12	inferred	47.2487
8535_102_DMKN_Dermokine;DECODE	DMKN	19	35498877	rs773160478	G	GGAA	0.00045	1.4084	0.172581	35379	3.32797e-16	inferred	66.5987
8660_5_OLFML3_OLFL3;DECODE	OLFML3	1	113947147	rs4381184	C	A	0.70129	0.0931	0.009095	35350	1.3622e-24	inferred	104.784
8664_36_PKDCC_PKDCC;DECODE	PKDCC	2	42054172	rs34372645	A	G	0.02775	0.2534	0.025215	35362	9.22657e-24	inferred	100.994
8697_38_GPC1_Glypican_1;DECODE	GPC1	2	240466062	rs1126920	T	C	0.09829	0.6338	0.011144	35274	5e-08	inferred	3234.61
8773_172_EMILIN3_EMIL3;DECODE	EMILIN3	20	41361737	rs61739314	C	G	0.03861	-0.6712	0.021514	35371	1.12391e-213	inferred	973.333
8778_3_NOG_Noggin;DECODE	NOG	17	56763503	rs76164057	G	A	0.01406	1.2598	0.03543	35365	6.37683e-277	inferred	1264.33
8786_6_FAM171B_F171B;DECODE	FAM171B	2	186742744	rs1123176	C	T	0.15665	-0.1865	0.010802	35364	8.58249e-67	inferred	298.091
8794_13_DPEP1_DPEP1;DECODE	DPEP1	16	89624734	rs258341	C	T	0.63812	0.4832	0.006435	35321	5e-08	inferred	5638.41
8814_33_PSAPL1_SAPL1;DECODE	PSAPL1	4	7425380	rs35791045	G	A	0.17813	0.4446	0.008893	35377	5e-08	inferred	2499.44
8841_65_CILP2_CILP2;DECODE	CILP2	19	19545609	rs766002166	A	G	0.00128	-1.3368	0.11232	35353	1.15947e-32	inferred	141.651
8859_51_CA11_CAH11;DECODE	CA11	19	48639768	rs2303147	C	T	0.83835	-0.1823	0.010722	35377	7.87921e-65	inferred	289.082
8874_53_CLN5_CLN5;DECODE	CLN5	13	77001261	rs700363	A	G	0.08986	-0.172	0.013697	35353	3.61604e-36	inferred	157.691
8877_22_EVA1C_F176C;DECODE	EVA1C	21	32513268	rs34028712	C	T	0.41258	0.0694	0.008052	35378	6.75551e-18	inferred	74.2868
8890_9_TMEM132B_T132B;DECODE	TMEM132B	12	125652317	rs3825381	T	C	0.25837	-0.1682	0.009447	35381	6.51026e-71	inferred	317.004
8892_14_PEAR1_PEAR1;DECODE	PEAR1	1	156899255	rs12566888	T	G	0.063	-0.1026	0.016492	35364	4.93373e-10	inferred	38.7033
8894_80_HNRNPAB_hnRNP_A_B;DECODE	HNRNPAB	5	178206871	rs148914345	T	A	0.00493	-0.5296	0.055437	35360	1.25767e-21	inferred	91.2634
8900_28_NEO1_NEO1;DECODE	NEO1	15	73051855	rs62016793	G	C	0.44509	-0.1712	0.008296	35355	1.29208e-94	inferred	425.863
8916_32_STIM1_STIM1;DECODE	STIM1	11	3883134	rs1869085	C	A	0.32545	-0.0951	0.008509	35376	5.32038e-29	inferred	124.912
8923_94_GALNT16_GLTL1;DECODE	GALNT16	14	69326758	rs12100668	A	G	0.59231	0.1685	0.008336	35357	7.44272e-91	inferred	408.587
8932_1_ENTPD6_ENTP6;DECODE	ENTPD6	20	25214873	rs6050446	G	A	0.96837	0.3418	0.023645	35365	2.31485e-47	inferred	208.961
8956_96_SCARF2_SREC_II;DECODE	SCARF2	22	20421260	rs738087	G	A	0.78348	0.1556	0.009868	35362	5.1546e-56	inferred	248.634
8958_51_CHL1_CHL1;DECODE	CHL1	3	51395	rs13077895	G	A	0.35544	-0.2291	0.008612	35349	6.36507e-156	inferred	707.688
8963_8_VTI1B_Vti1_rp1;DECODE	VTI1B	14	67713582	rs556708606	CA	C	0.02442	-0.1617	0.026361	35363	8.56633e-10	inferred	37.6267
8970_9_RIPK2_RIPK2;DECODE	RIPK2	8	89643912	rs160438	G	A	0.1329	0.0844	0.011811	35346	8.94205e-13	inferred	51.0636
8973_23_FCRL4_FCRL4;DECODE	FCRL4	1	157589332	rs11582663	T	C	0.17147	-1.1318	0.006194	35366	5e-08	inferred	33388.5
9002_36_SERPINA11_SPA11;DECODE	SERPINA11	14	94455724	rs72631635	T	G	0.16187	-0.2965	0.011076	35372	7.30435e-158	inferred	716.611
9005_16_PLXNA1_PLXA1;DECODE	PLXNA1	3	126992227	rs4679138	A	G	0.69635	0.2543	0.008833	35369	2.88109e-182	inferred	828.851
9017_58_LCT_LPH;DECODE	LCT	2	135851076	rs4988235	A	G	0.8293	1.0524	0.006999	35391	5e-08	inferred	22609.4
9021_1_HAVCR1_TIM_1;DECODE	HAVCR1	5	157042797	rs13173581	T	C	0.27202	-0.3722	0.007317	35351	5e-08	inferred	2587.54
9076_25_PENK_PENK;DECODE	PENK	8	56448734	rs2576575	T	C	0.45413	-0.4765	0.006156	35362	5e-08	inferred	5991.4
9090_9_SYTL4_SYTL4;DECODE	SYTL4	23	100674535	rs8780	C	G	0.34437	-0.1103	0.007488	30481	4.12269e-49	inferred	216.98
9092_33_ANGPTL1_ANGL1;DECODE	ANGPTL1	1	178929896	rs10718126	C	CA	0.37882	0.0747	0.008235	35357	1.17888e-19	inferred	82.2837
9094_5_CLEC4C_CLC4C;DECODE	CLEC4C	12	7751515	rs11055602	G	T	0.42611	0.8292	0.005214	35386	5e-08	inferred	25291.6
9126_171_NT5DC3_NT5D3;DECODE	NT5DC3	12	103779852	rs954921	C	T	0.378	0.1674	0.00795	35362	1.98935e-98	inferred	443.381
9172_69_MMP8_MMP_8;DECODE	MMP8	11	102713404	rs35231465	A	G	0.02267	-0.6843	0.027199	35365	1.12612e-139	inferred	632.976
9173_21_PGM1_PGM1;DECODE	PGM1	1	63647788	rs61765292	G	A	0.17958	0.1158	0.010345	35356	4.37216e-29	inferred	125.301
9175_48_DSCAM_DSCAM;DECODE	DSCAM	21	40688572	rs78111814	C	T	0.05813	0.3257	0.017102	35363	7.29013e-81	inferred	362.695
9183_7_IFNAR1_IFN_a_b_R1;DECODE	IFNAR1	21	33341168	rs142890975	T	C	0.01951	-1.6968	0.023469	35380	5e-08	inferred	5227.24
9185_15_TFF1_TFF1;DECODE	TFF1	21	42366929	rs3761376	A	G	0.24806	-0.3748	0.007805	35340	5e-08	inferred	2305.97
9191_8_TFF2_Trefoil_factor_2;DECODE	TFF2	21	42349233	rs77505241	C	T	0.18653	-0.1112	0.010475	35342	2.5176e-26	inferred	112.694
9197_4_LGALS9_LEG9;DECODE	LGALS9	17	27655521	rs9896600	G	A	0.23504	-0.1368	0.009533	35359	1.06304e-46	inferred	205.927
9204_33_POMC_Corticotropin_lipotropin;DECODE	POMC	2	25161456	rs201519174	C	G	0.00459	0.9348	0.058528	35368	2.00766e-57	inferred	255.1
9211_19_SERPINF1_PEDF;DECODE	SERPINF1	17	1762959	rs62088172	T	C	0.33841	-0.2851	0.008725	35350	3.40054e-234	inferred	1067.74
9213_24_FTCD_FTCD;DECODE	FTCD	21	46152973	rs61735836	T	C	0.04398	0.8885	0.016562	34729	5e-08	inferred	2877.99
9216_100_PLXNB2_PLXB2;DECODE	PLXNB2	22	50289633	rs28379706	C	T	0.38482	0.4535	0.006527	35333	5e-08	inferred	4827.56
9223_11_MANF_ARMET;DECODE	MANF	3	51329409	rs1383251	A	G	0.86721	0.0864	0.01185	35341	3.07345e-13	inferred	53.1607
9231_23_IMPAD1_IMPA3;DECODE	IMPAD1	8	56964017	rs112433249	C	T	0.01441	-1.7507	0.027106	35364	5e-08	inferred	4171.5
9233_71_TFPI2_TFPI__2;DECODE	TFPI2	7	93956351	rs62466701	C	T	0.06581	0.1089	0.016163	35348	1.61012e-11	inferred	45.3954
9234_8_TWSG1_TWSG1;DECODE	TWSG1	18	9177316	rs150364938	T	C	0.00305	-1.2965	0.073139	35369	2.61739e-70	inferred	314.23
9241_40_SIRPG_SIRPG;DECODE	SIRPG	20	1635560	rs6043409	G	A	0.68223	0.1514	0.008573	35374	8.50954e-70	inferred	311.879
9244_27_PPT1_PPT1;DECODE	PPT1	1	40094562	rs4660386	C	T	0.70054	-0.1574	0.00879	35382	1.04531e-71	inferred	320.65
9248_36_MYDGF_CS010;DECODE	MYDGF	19	4658019	rs368362738	A	G	0.00042	1.689	0.18474	35354	6.09805e-20	inferred	83.5867
9249_17_TMEM9_TMEM9;DECODE	TMEM9	1	201141835	rs4915486	T	C	0.33706	0.0656	0.008296	35347	2.62767e-15	inferred	62.5274
9251_28_MAN2B2_MA2B2;DECODE	MAN2B2	4	6600251	rs11943337	G	C	0.42172	0.7687	0.006261	35378	5e-08	inferred	15073.9
9256_78_NPTX1_NPTX1;DECODE	NPTX1	17	80650902	rs62069681	C	T	0.12752	0.5015	0.009703	35354	5e-08	inferred	2671.34
9257_14_TACO1_TACO1;DECODE	TACO1	17	63607269	rs138066238	A	T	0.0061	-0.5889	0.052709	35368	5.54906e-29	inferred	124.828
9263_57_SIAE_SIAE;DECODE	SIAE	11	124660768	rs78778622	C	T	0.08792	-0.2011	0.014347	35365	1.22921e-44	inferred	196.473
9264_11_CTSO_CATO;DECODE	CTSO	4	155935041	rs2334114	A	C	0.22887	-0.1756	0.009569	35357	3.24541e-75	inferred	336.756
9266_1_TREM1_sTREM_1;DECODE	TREM1	6	41308053	rs4424081	G	A	0.70039	-0.3225	0.008907	35372	4.64317e-287	inferred	1310.98
9267_2_CPA4_CBPA4;DECODE	CPA4	7	130298758	rs34587586	T	G	0.34534	-1.197	0.003839	35355	5e-08	inferred	97219.2
9278_9_EPYC_Epiphycan;DECODE	EPYC	10	44380811	rs138862128	G	A	0.00035	-2.2122	0.264378	35323	5.88213e-17	inferred	70.0161
9282_12_CRISP2_CRIS2;DECODE	CRISP2	6	49742392	rs555247	A	G	0.49407	0.5647	0.005119	35374	5e-08	inferred	12169.3
9288_7_FKBP7_FKBP7;DECODE	FKBP7	2	178479275	rs3214535,rs397839972	CA	C	0.22795	0.3023	0.009385	35363	1.239e-227	inferred	1037.55
9312_8_AZGP1_AZGP1;DECODE	AZGP1	7	99954321	rs2525546	T	C	0.31224	-0.2378	0.008863	35368	1.41905e-158	inferred	719.883
9313_27_CBLN1_CBLN1;DECODE	CBLN1	16	49475047	rs117724608	A	G	0.01239	-0.6972	0.038183	35363	1.74084e-74	inferred	333.407
9314_9_PSG5_PSG5;DECODE	PSG5	19	43133313	rs10403905	C	T	0.29964	0.4264	0.006847	35364	5e-08	inferred	3878.23
9316_67_WFDC1_WFDC1;DECODE	WFDC1	16	84294888	rs400345	T	C	0.21005	-0.44	0.008297	35373	5e-08	inferred	2812.31
9321_400_NMB_NMB;DECODE	NMB	15	84761911	rs11633788	A	T	0.3321	-0.1402	0.008501	35366	4.17624e-61	inferred	271.992
9322_15_RCN1_RCN1;DECODE	RCN1	11	32089698	rs79314307	CTT	C	0.13233	-0.1728	0.011479	35366	3.27066e-51	inferred	226.61
9329_28_TREML1_TRML1;DECODE	TREML1	6	41048698	rs148032261	A	G	0.00853	0.7229	0.044355	35372	1.01892e-59	inferred	265.626
9339_204_FKBP2_FKBP2;DECODE	FKBP2	11	64242407	rs4672	A	G	0.0878	-0.0854	0.014087	35365	1.34166e-09	inferred	36.7518
9340_17_FKBP14_FKB14;DECODE	FKBP14	7	30635781	rs746450465	G	A	0.00123	-0.7929	0.110597	35366	7.53975e-13	inferred	51.3985
9343_16_IL2RB_IL_2_sRb;DECODE	IL2RB	22	37135396	rs228953	A	G	0.47515	0.0968	0.008213	35372	4.59864e-32	inferred	138.914
9348_1_C1RL_C1RL1;DECODE	C1RL	12	7102090	rs191448232	C	G	0.00535	-1.9903	0.055489	35391	9.51224e-282	inferred	1286.54
9350_3_FSTL4_FSTL4;DECODE	FSTL4	5	133316589	rs17683306	T	C	0.08905	-0.0945	0.01403	35349	1.63292e-11	inferred	45.3679
9357_4_CREG1_CREG1;DECODE	CREG1	1	167546035	rs7513428	C	T	0.84647	-0.2171	0.011292	35360	2.24271e-82	inferred	369.639
9359_9_DLK2_EGFL9;DECODE	DLK2	6	43445127	rs2125739	C	T	0.24693	-0.1848	0.009445	35366	3.01977e-85	inferred	382.825
9360_33_EDIL3_EDIL3;DECODE	EDIL3	5	83914528	rs10434639	G	A	0.35296	-0.0639	0.008561	35342	8.38828e-14	inferred	55.7125
9370_69_GGH_GGH;DECODE	GGH	8	63018637	rs74329104	A	G	0.07475	0.6264	0.011677	35344	5e-08	inferred	2877.67
9380_2_PLA2G12B_sPLA_2__XIII;DECODE	PLA2G12B	10	72954419	rs3829126	T	G	0.09779	-0.145	0.013554	35948	1.04056e-26	inferred	114.446
9383_24_CHI3L2_CH3L2;DECODE	CHI3L2	1	111235703	rs11556868	T	C	0.1316	0.0853	0.011852	35346	6.15078e-13	inferred	51.7982
9388_18_MCEE_MCEE;DECODE	MCEE	2	71118834	rs6740268	G	T	0.17505	-0.0824	0.010198	35353	6.47584e-16	inferred	65.2867
9394_19_CPQ_Aminopeptidase;DECODE	CPQ	8	97029409	rs148684432	A	G	0.02033	-1.5688	0.021268	35363	5e-08	inferred	5441.04
9398_30_GALP_GALP;DECODE	GALP	19	56178262	rs139011716	A	G	0.01914	0.2271	0.028703	35278	2.53154e-15	inferred	62.6008
9416_77_CPM_CBPM;DECODE	CPM	12	69039624	rs1908671	C	G	0.29306	-0.1013	0.009055	35363	4.71132e-29	inferred	125.153
9470_15_METTL24_MET24;DECODE	METTL24	6	110351295	rs142431542	A	G	0.01147	-0.7451	0.036168	35372	2.68369e-94	inferred	424.405
9484_75_DSG2_Desmoglein_2;DECODE	DSG2	18	31503667	rs9304098	T	G	0.45421	-0.1905	0.008195	35348	1.56574e-119	inferred	540.371
9525_1_PTK7_PTK7;DECODE	PTK7	6	43147482	rs3828755	G	A	0.4627	0.0837	0.008156	35366	1.04105e-24	inferred	105.317
9545_156_GZMK_Granzyme_K;DECODE	GZMK	5	55002903	rs10471928	C	T	0.56333	0.1435	0.008142	35362	1.59317e-69	inferred	310.629
9557_5_MANSC1_MANS1;DECODE	MANSC1	12	12343701	rs3825259	G	A	0.09551	0.3843	0.013982	35376	2.6286e-166	inferred	755.444
9574_11_BIN1_BIN1;DECODE	BIN1	2	127124606	rs35103166	C	T	0.34953	0.1306	0.008389	35368	1.20093e-54	inferred	242.363
9578_263_MANSC4_MANS4;DECODE	MANSC4	12	27771725	rs12370269	G	A	0.21699	0.5717	0.007996	35355	5e-08	inferred	5112
9580_5_LAMC2_Laminin_gamma_2;DECODE	LAMC2	1	183186170	rs2276543	A	G	0.23971	0.6188	0.007143	35362	5e-08	inferred	7504.8
9595_11_B4GALT2_B4GT2;DECODE	B4GALT2	1	43979995	rs3762423	C	T	0.03043	-0.5491	0.022861	35363	1.75775e-127	inferred	576.916
9638_2_TIGIT_TIGIT;DECODE	TIGIT	3	114295233	rs73238029	C	A	0.24423	0.0828	0.009066	35367	6.66118e-20	inferred	83.4121
9713_67_PDGFRL_PGFRL;DECODE	PDGFRL	8	17595419	rs2427709	T	C	0.93581	0.6285	0.013631	35376	5e-08	inferred	2125.96
9747_48_MARK3_MARK3;DECODE	MARK3	14	103541163	rs11160753	T	C	0.71935	0.056	0.00878	35267	1.79261e-10	inferred	40.6806
9754_33_NQO2_Quinone_reductase_2;DECODE	NQO2	6	3003736	rs4149358	G	A	0.37754	-0.9278	0.005638	35363	5e-08	inferred	27080.6
9765_4_NDE1_NDE1;DECODE	NDE1	16	15632436	rs7206272	C	A	0.22061	0.0787	0.009553	35381	1.74748e-16	inferred	67.8688
9769_48_DNER_DNER;DECODE	DNER	2	229732201	rs62193248	T	A	0.34052	-0.1848	0.008665	35363	6.35262e-101	inferred	454.849
9790_28_BRSK2_BR_serine_threonine_kinase_2;DECODE	BRSK2	11	1384495	rs4255564	T	C	0.78542	-0.1739	0.009808	35358	2.44185e-70	inferred	314.368
9793_145_IGDCC4_IGDC4;DECODE	IGDCC4	15	65400920	rs35223184	T	C	0.01511	1.3417	0.02585	35358	5e-08	inferred	2693.95
9796_4_CEL_CEL;DECODE	CEL	9	133065586	rs592267	T	C	0.02368	0.9701	0.027683	35372	4.95511e-269	inferred	1228.02
9816_37_ISOC1_ISOC1;DECODE	ISOC1	5	128919363	rs2526256	C	T	0.39026	0.1614	0.008212	35349	5.32585e-86	inferred	386.286
9832_33_HGD_HGD;DECODE	HGD	3	120675205	rs2042482	T	A	0.73967	0.1233	0.009284	35358	2.98728e-40	inferred	176.383
9834_62_ADH1B_ADH1B;DECODE	ADH1B	4	99318162	rs1229984	C	T	0.99586	0.4338	0.062374	35344	3.5301e-12	inferred	48.3695
9837_60_NQO1_NAD_P_H_dehydrogenase;DECODE	NQO1	16	69523045	rs2161631	A	C	0.17038	-0.8614	0.007564	35375	5e-08	inferred	12969
9838_4_SMAD1_SMAD1;DECODE	SMAD1	4	145455828	rs34180190	A	G	0.59272	-0.05	0.008308	35361	1.76263e-09	inferred	36.2199
9839_148_TIRAP_Tirap;DECODE	TIRAP	11	126290931	rs8177399	T	C	0.01581	-0.5654	0.031509	35376	5.33879e-72	inferred	321.99
9841_197_PAICS_Multifunctional_protein_ADE2;DECODE	PAICS	4	56448446	rs138933625	G	C	0.03342	-0.1926	0.021659	35357	5.98152e-19	inferred	79.0744
9843_5_ACTN1_ACTN1;DECODE	ACTN1	14	68883007	rs147824601	T	C	0.00108	0.8448	0.123516	35358	7.94148e-12	inferred	46.7801
9848_22_CCNH_Cyclin_H;DECODE	CCNH	5	87399457	rs2230641	G	A	0.20218	-0.0963	0.009848	35344	1.39073e-22	inferred	95.6217
9863_1_TPM4_Tropomyosin_4;DECODE	TPM4	19	16085954	rs8104011	A	G	0.01898	-0.244	0.029091	35363	4.967e-17	inferred	70.3497
9867_23_FBP2_F16P2;DECODE	FBP2	9	94587384	rs573212	G	C	0.88771	0.1999	0.012662	35349	3.79948e-56	inferred	249.242
9876_20_ALDOC_aldolase_C;DECODE	ALDOC	17	28576910	rs141921160	T	C	0.01035	-0.6133	0.038951	35359	7.38349e-56	inferred	247.918
9877_28_CRKL_CRKL;DECODE	CRKL	22	20951558	rs117003805	G	A	0.00896	-0.3129	0.042866	35361	2.88857e-13	inferred	53.2826
9883_29_GLO1_Glyoxalase_I;DECODE	GLO1	6	38682871	rs777974212	G	A	0.00066	-1.9272	0.154272	35363	8.23224e-36	inferred	156.056
9884_8_PPIL1_PPIL1;DECODE	PPIL1	6	36871822	rs12194408	G	C	0.04139	-1.3205	0.016071	35354	5e-08	inferred	6751.36
9886_28_XRCC4_XRCC4;DECODE	XRCC4	5	83348245	rs7736592	A	G	0.11983	0.1538	0.012232	35341	2.95064e-36	inferred	158.095
9901_28_EGLN1_EGLN1;DECODE	EGLN1	1	231605333	rs187721652	C	T	0.02815	0.5548	0.023687	35364	2.54318e-121	inferred	548.596
9950_229_LAG3_LAG_3;DECODE	LAG3	12	6775910	rs3782735	A	G	0.61726	0.1291	0.008523	35388	7.90055e-52	inferred	229.439
9960_2_TBC1D5_TBCD5;DECODE	TBC1D5	3	17199441	rs749857979	C	T	0.00139	-0.9428	0.126995	35371	1.13709e-13	inferred	55.1145
9962_1_CDHR5_MUCDL;DECODE	CDHR5	11	620927	rs12360820	C	A	0.82225	0.0702	0.010525	35357	2.56093e-11	inferred	44.4867
9964_10_MYZAP_MYZAP;DECODE	MYZAP	15	57563562	rs4774967	T	G	0.34582	0.0716	0.00817	35359	1.88827e-18	inferred	76.8037
9981_18_KIAA1467_K1467;DECODE	KIAA1467	12	13040880	rs117172138	T	C	0.02006	0.5231	0.027856	35375	1.12768e-78	inferred	352.64
9986_14_NPW_Neuropeptide_W;DECODE	NPW	16	2020432	rs12921264	A	G	0.1837	-0.5382	0.008206	35319	5e-08	inferred	4301.54
9995_6_DUT_DUT;DECODE	DUT	15	48383030	rs919129	A	G	0.86197	0.0811	0.011398	35355	1.11683e-12	inferred	50.6273

## Sheet: ST2
Supplemtary Table 2 - Table of the single nucleotide polymorphisms (SNPs) used to instrument proteins measured by the Olink Explore 3072 panel in UK biobank
exposure	Gene	chr.exposure	pos.exposure	SNP	effect_allele.exposure	other_allele.exposure	eaf.exposure	beta.exposure	se.exposure	samplesize.exposure	pval.exposure	pval_origin.exposure	f_stats
A1BG_P04217_OID30771;UKB-EU	A1BG	19	58861808	rs145144275	G	A	0.0089572	-2.13444	0.0377739	34557	5e-08	inferred	3192.89
AAMDC_Q9H7C9_OID30236;UKB-EU	AAMDC	11	77583266	rs2186564	A	G	0.106244	-1.06446	0.0123299	34557	5e-08	inferred	7453.15
AARSD1_Q9BTE6_OID21311;UKB-EU	AARSD1	17	41140545	rs323500	T	C	0.289876	0.131661	0.00797006	34557	2.65815e-61	inferred	272.892
ABHD14B_Q96IU4_OID20921;UKB-EU	ABHD14B	3	52004097	rs373373105	CG	C	0.012045	-1.45028	0.0357727	34557	5e-08	inferred	1643.62
ABO_P16442_OID30675;UKB-EU	ABO	9	136149229	rs505922	C	T	0.316934	1.17091	0.00816033	34557	5e-08	inferred	20588.8
ACAA1_P09110_OID21269;UKB-EU	ACAA1	3	38170810	rs156265	G	C	0.144316	-0.125267	0.0108057	34557	4.48875e-31	inferred	134.39
ACADM_P11310_OID31277;UKB-EU	ACADM	1	76189946	rs61797339	T	G	0.308149	0.142001	0.00828067	34557	6.45052e-66	inferred	294.071
ACADSB_P45954_OID30356;UKB-EU	ACADSB	10	124798683	rs7913063	T	A	0.0846732	0.37434	0.0135833	34557	3.4675e-167	inferred	759.49
ACAN_P16112_OID20159;UKB-EU	ACAN	15	89253268	rs4932196	C	T	0.191085	0.134292	0.00887053	34557	8.94047e-52	inferred	229.193
ACE_P12821_OID30696;UKB-EU	ACE	17	61573761	rs4362	C	T	0.482033	-0.448149	0.00755267	34557	5e-08	inferred	3520.82
ACE2_Q9BYF1_OID20105;UKB-EU	ACE2	23	15664386	rs5934255	A	G	0.29373	0.148614	0.00614962	34557	5.02421e-129	inferred	584.013
ACHE_P22303_OID30585;UKB-EU	ACHE	7	100512119	rs6976053	T	C	0.470621	0.313169	0.00726754	34557	5e-08	inferred	1856.88
ACOT13_Q9NPJ3_OID31522;UKB-EU	ACOT13	6	24698187	rs143667676	T	G	0.00210084	-1.055	0.0824922	34557	1.88675e-37	inferred	163.561
ACOX1_Q15067_OID20124;UKB-EU	ACOX1	17	73951864	rs10852766	C	T	0.65913	0.0776409	0.00808345	34557	7.62162e-22	inferred	92.2545
ACP1_P24666_OID30524;UKB-EU	ACP1	2	272203	rs11553746	T	C	0.354916	-0.378572	0.00788117	34557	5e-08	inferred	2307.36
ACP5_P13686_OID20314;UKB-EU	ACP5	19	11687351	rs2305799	T	C	0.123259	-0.504211	0.0109417	34557	5e-08	inferred	2123.51
ACP6_Q9NPH0_OID21432;UKB-EU	ACP6	1	147124310	rs2153463	G	T	0.701742	1.01374	0.00833942	34557	5e-08	inferred	14776.8
ACRBP_Q8NEB7_OID31385;UKB-EU	ACRBP	12	6754191	rs7959658	G	A	0.361059	0.160696	0.00782974	34557	1.31988e-93	inferred	421.226
ACRV1_P26436_OID30513;UKB-EU	ACRV1	11	125573435	rs113811036	C	CTT	0.193071	0.0655479	0.00625743	34557	1.12287e-25	inferred	109.73
ACTA2_P62736_OID20079;UKB-EU	ACTA2	10	90751516	rs1324551	T	C	0.498774	-0.0602131	0.00682485	34557	1.11806e-18	inferred	77.8387
ACVRL1_P37023_OID20999;UKB-EU	ACVRL1	12	52306221	rs2277382	T	C	0.0801359	0.568278	0.0133099	34557	5e-08	inferred	1822.94
ACY1_Q03154_OID20137;UKB-EU	ACY1	3	52022837	rs121912698	T	C	0.00440744	-1.69191	0.0537128	34557	8.90957e-218	inferred	992.199
ACY3_Q96HD9_OID30086;UKB-EU	ACY3	11	67402362	rs3758938	G	T	0.312397	0.274456	0.00816017	34557	5.41375e-248	inferred	1131.22
ACYP1_P07311_OID30642;UKB-EU	ACYP1	14	75530041	rs75948138	G	C	0.0110197	-1.26254	0.0357813	34557	1.00061e-272	inferred	1245.02
ADA_P00813_OID20645;UKB-EU	ADA	20	43255220	rs11555566	C	T	0.062645	1.27975	0.0154393	34557	5e-08	inferred	6870.61
ADA2_Q9NZK5_OID20394;UKB-EU	ADA2	22	17709771	rs737963	C	T	0.61157	0.206755	0.00757212	34557	3.72295e-164	inferred	745.551
ADAM12_O43184_OID30491;UKB-EU	ADAM12	10	127944593	rs11244909	C	T	0.609433	0.129391	0.00780317	34557	9.42801e-62	inferred	274.958
ADAM15_Q13444_OID20109;UKB-EU	ADAM15	1	155033308	rs11589479	A	G	0.162516	1.02374	0.0102859	34557	5e-08	inferred	9905.92
ADAM22_Q9P0K1_OID21001;UKB-EU	ADAM22	7	87564497	rs2279542	G	C	0.505129	-0.564856	0.00759344	34557	5e-08	inferred	5533.48
ADAM23_O75077_OID20651;UKB-EU	ADAM23	2	207311349	rs72933203	A	T	0.102978	0.877846	0.0123747	34557	5e-08	inferred	5032.31
ADAM8_P78325_OID21039;UKB-EU	ADAM8	10	135082810	rs2995310	T	C	0.894069	-0.709409	0.0122509	34557	5e-08	inferred	3353.18
ADAM9_Q13443_OID31488;UKB-EU	ADAM9	8	38869207	rs61753672	A	G	0.00489703	0.922598	0.0532284	34557	2.65986e-67	inferred	300.426
ADAMTS13_Q76LX8_OID20249;UKB-EU	ADAMTS13	9	136304114	rs74715985	G	A	0.0169626	-1.45882	0.0287105	34557	5e-08	inferred	2581.8
ADAMTS15_Q8TE58_OID21275;UKB-EU	ADAMTS15	11	130344063	rs73044885	A	G	0.0548853	0.192702	0.0173208	34557	9.431e-29	inferred	123.776
ADAMTS16_Q8TE57_OID20089;UKB-EU	ADAMTS16	5	4982814	rs40468	G	A	0.338347	-0.122806	0.00745287	34557	5.30839e-61	inferred	271.514
ADAMTS4_O75173_OID30471;UKB-EU	ADAMTS4	1	161176137	rs4656993	G	A	0.585738	-0.118273	0.00765875	34557	8.42794e-54	inferred	238.482
ADAMTS8_Q9UP79_OID21502;UKB-EU	ADAMTS8	11	130281488	rs2131535	A	G	0.731284	0.492833	0.00849511	34557	5e-08	inferred	3365.59
ADAMTSL2_Q86TH1_OID30370;UKB-EU	ADAMTSL2	9	136397834	rs1008250	G	A	0.282086	0.10608	0.0085307	34557	1.68556e-35	inferred	154.631
ADAMTSL4_Q6UY14_OID30275;UKB-EU	ADAMTSL4	1	150755869	rs758689051	T	G	0.00175501	-2.56921	0.0984069	34557	2.95569e-150	inferred	681.629
ADAMTSL5_Q6ZMM2_OID30355;UKB-EU	ADAMTSL5	19	1507535	rs791461	C	T	0.532003	0.40597	0.00820132	34557	5e-08	inferred	2450.31
ADD1_P35611_OID30655;UKB-EU	ADD1	4	2917974	rs1263339	C	G	0.186454	-0.17659	0.00933079	34557	7.02999e-80	inferred	358.175
ADGRB3_O60242_OID20974;UKB-EU	ADGRB3	6	69671585	rs3798969	G	A	0.623497	-0.941354	0.00785699	34557	5e-08	inferred	14354.7
ADGRD1_Q6QNK2_OID30588;UKB-EU	ADGRD1	12	131456252	rs4759533	A	G	0.946607	0.82369	0.0153217	34557	5e-08	inferred	2890.11
ADGRE1_Q14246_OID31483;UKB-EU	ADGRE1	19	6873522	rs59055395	C	T	0.112525	0.443796	0.0117156	34557	5e-08	inferred	1434.95
ADGRE2_Q9UHX3_OID20755;UKB-EU	ADGRE2	19	14506991	rs7251607	C	A	0.75291	0.287087	0.00842229	34557	1.16631e-254	inferred	1161.89
ADGRE5_P48960_OID20260;UKB-EU	ADGRE5	19	14499616	rs139113505	T	C	0.0169479	-0.715177	0.0280463	34557	1.97781e-143	inferred	650.243
ADGRG1_Q9Y653_OID21294;UKB-EU	ADGRG1	16	57682275	rs733464	T	C	0.406603	0.0710144	0.00735137	34557	4.45766e-22	inferred	93.316
ADH1B_P00325_OID30612;UKB-EU	ADH1B	4	100239268	rs41275699	G	A	0.00224236	-1.29251	0.0895562	34557	3.23668e-47	inferred	208.294
ADH4_P08319_OID20117;UKB-EU	ADH4	4	100065509	rs1800759	G	T	0.613069	0.130044	0.00746332	34557	5.38545e-68	inferred	303.61
ADIPOQ_Q15848_OID30748;UKB-EU	ADIPOQ	3	186551888	rs143257534	T	C	0.0259864	-0.614829	0.0204078	34557	2.13681e-199	inferred	907.646
ADM_P35318_OID21467;UKB-EU	ADM	11	10363271	rs2403310	C	G	0.472347	0.159608	0.00706275	34557	4.47706e-113	inferred	510.695
AFAP1_Q8N556_OID30569;UKB-EU	AFAP1	4	7780582	rs41264705	T	C	0.297632	1.08258	0.0083864	34557	5e-08	inferred	16663.6
AFM_P43652_OID30741;UKB-EU	AFM	4	74257793	rs553977556	A	G	0.00134972	-2.14164	0.108064	34557	2.07165e-87	inferred	392.763
AFP_P02771_OID20978;UKB-EU	AFP	4	74319283	rs12506899	G	T	0.396859	-0.186045	0.00713109	34557	4.82462e-150	inferred	680.651
AGR2_O95994_OID20896;UKB-EU	AGR2	7	16856549	rs7807123	T	C	0.566428	0.107279	0.00773052	34557	8.69183e-44	inferred	192.58
AGRN_O00468_OID20786;UKB-EU	AGRN	1	968226	rs3121560	A	C	0.340495	-0.377555	0.00776603	34557	5e-08	inferred	2363.54
AGRP_O00253_OID20658;UKB-EU	AGRP	16	67515388	rs188707867	G	C	0.00709892	-0.469091	0.0457189	34557	1.06343e-24	inferred	105.274
AGT_P01019_OID30709;UKB-EU	AGT	1	230845977	rs4762	A	G	0.116762	0.743721	0.0116879	34557	5e-08	inferred	4048.99
AGXT_P21549_OID20139;UKB-EU	AGXT	2	241793545	rs55649245	A	G	0.310011	-0.287678	0.00802437	34557	1.80374e-281	inferred	1285.26
AHCY_P23526_OID20199;UKB-EU	AHCY	20	32883308	rs13043752	A	G	0.0159232	-1.37454	0.030064	34557	5e-08	inferred	2090.36
AHNAK_Q09666_OID30260;UKB-EU	AHNAK	11	62296601	rs74853209	C	T	0.0280249	-0.473173	0.0224177	34557	6.84222e-99	inferred	445.51
AHNAK2_Q8IVF2_OID30244;UKB-EU	AHNAK2	14	105437057	rs9805957	C	A	0.642451	0.215521	0.00790973	34557	1.7753e-163	inferred	742.431
AHSG_P02765_OID30706;UKB-EU	AHSG	3	186338135	rs1900618	T	C	0.640071	0.676062	0.00791866	34557	5e-08	inferred	7289.03
AIF1L_Q9BQI0_OID30204;UKB-EU	AIF1L	9	133934926	rs7856365	A	G	0.684455	-0.310504	0.00828445	34557	1.92586e-307	inferred	1404.78
AK2_P54819_OID31142;UKB-EU	AK2	1	33502381	rs138577419	C	G	0.00262901	-0.770593	0.0736586	34557	1.29533e-25	inferred	109.447
AKR1B1_P15121_OID21244;UKB-EU	AKR1B1	7	134135621	rs2229542	C	T	0.0135078	-0.586504	0.0333472	34557	3.05492e-69	inferred	309.331
AKR1C4_P17516_OID20062;UKB-EU	AKR1C4	10	5261159	rs11253048	G	A	0.177002	-0.068129	0.0101002	34557	1.52699e-11	inferred	45.4992
AKR7L_Q8NHP1_OID30488;UKB-EU	AKR7L	1	19609013	rs59622577	T	C	0.097373	-0.316627	0.012902	34557	5.40626e-133	inferred	602.257
AKT3_Q9Y243_OID21197;UKB-EU	AKT3	1	243686913	rs4515770	C	T	0.217936	0.0647252	0.00927641	34557	3.00698e-12	inferred	48.6841
ALCAM_Q13740_OID20273;UKB-EU	ALCAM	3	105264176	rs34926152	T	G	0.0485333	-0.30284	0.0159911	34557	5.54282e-80	inferred	358.649
ALDH1A1_P00352_OID21128;UKB-EU	ALDH1A1	9	75548526	rs112596047	T	A	0.265491	0.0908858	0.00817207	34557	9.85834e-29	inferred	123.688
ALDH3A1_P30838_OID20512;UKB-EU	ALDH3A1	17	19645938	rs887241	C	A	0.657503	0.48354	0.0077249	34557	5e-08	inferred	3918.13
ALDH5A1_P51649_OID31047;UKB-EU	ALDH5A1	6	24502484	rs2744581	G	A	0.518923	-0.141489	0.00761857	34557	5.45575e-77	inferred	344.904
ALPP_P05187_OID21383;UKB-EU	ALPP	2	233286654	rs12478529	T	C	0.234738	0.505569	0.00873697	34557	5e-08	inferred	3348.41
AMBP_P02760_OID21413;UKB-EU	AMBP	9	116831989	rs147941577	G	A	0.00283119	-1.69	0.0665447	34557	2.7593e-142	inferred	644.98
AMIGO2_Q86SJ2_OID21370;UKB-EU	AMIGO2	12	47760201	rs215384	G	C	0.41101	0.157371	0.00763887	34557	2.66923e-94	inferred	424.415
AMN_Q9BXJ7_OID20492;UKB-EU	AMN	14	103389003	rs2295829	C	G	0.39015	0.769675	0.0085107	34557	5e-08	inferred	8178.7
AMOTL2_Q9Y2J4_OID31351;UKB-EU	AMOTL2	3	134088443	rs1353778	T	A	0.612658	0.0610168	0.00781582	34557	5.8643e-15	inferred	60.9466
AMPD3_Q01432_OID31139;UKB-EU	AMPD3	11	10508903	rs117706710	T	G	0.00914247	-1.71655	0.0381972	34557	5e-08	inferred	2019.53
AMY1A_AMY1B_AMY1C_P0DUB6_P0DTE7_P0DTE8_OID30707;UKB-EU	AMY1A	1	104364878	rs72694438	A	G	0.206807	0.403289	0.00966062	34557	5e-08	inferred	1742.7
AMY2A_P04746_OID20333;UKB-EU	AMY2A	1	104335726	rs78245241	G	T	0.0366468	-0.963789	0.0211146	34557	5e-08	inferred	2083.52
AMY2B_P19961_OID20340;UKB-EU	AMY2B	1	104329823	rs12080068	A	C	0.0921786	0.658622	0.0137058	34557	5e-08	inferred	2309.21
ANG_P03950_OID20403;UKB-EU	ANG	14	21156304	rs8008227	A	G	0.116892	0.666938	0.0113394	34557	5e-08	inferred	3459.32
ANGPT1_Q15389_OID20740;UKB-EU	ANGPT1	8	106581528	rs6993770	T	A	0.286996	-0.194703	0.00826674	34557	1.18141e-122	inferred	554.724
ANGPT2_O15123_OID21463;UKB-EU	ANGPT2	8	6279511	rs1968586	T	C	0.355439	-0.156687	0.00780439	34557	1.17793e-89	inferred	403.077
ANGPTL1_O95841_OID20211;UKB-EU	ANGPTL1	1	178529898	rs12753251	A	G	0.534054	-0.284166	0.00751466	34557	5e-08	inferred	1429.97
ANGPTL3_Q9Y5C1_OID20407;UKB-EU	ANGPTL3	1	62974458	rs763015008	T	TTTAC	0.352834	-0.289976	0.00723506	34557	5e-08	inferred	1606.35
ANGPTL4_Q9BY76_OID20703;UKB-EU	ANGPTL4	19	8431581	rs2278236	A	G	0.514287	0.279904	0.00751661	34557	1.65327e-303	inferred	1386.67
ANGPTL7_O43827_OID21412;UKB-EU	ANGPTL7	1	11253684	rs28991009	T	G	0.00846435	-2.15535	0.0401303	34557	5e-08	inferred	2884.63
ANKMY2_Q8IV38_OID30518;UKB-EU	ANKMY2	7	16676955	rs4719474	A	C	0.376146	0.081885	0.00800392	34557	1.44603e-24	inferred	104.665
ANKRD54_Q6NXT1_OID21162;UKB-EU	ANKRD54	22	38424607	rs35496925	G	A	0.0593553	0.143104	0.0160721	34557	5.39293e-19	inferred	79.279
ANPEP_P15144_OID20350;UKB-EU	ANPEP	15	90328305	rs1042499	C	T	0.0571408	0.818797	0.0161798	34557	5e-08	inferred	2560.98
ANXA11_P50995_OID20583;UKB-EU	ANXA11	10	81919800	rs2784773	C	T	0.644151	0.0662676	0.00788898	34557	4.46398e-17	inferred	70.5604
ANXA2_P07355_OID30263;UKB-EU	ANXA2	15	60689179	rs8033800	A	T	0.601626	-0.461215	0.00776048	34557	5e-08	inferred	3532.07
ANXA3_P12429_OID21036;UKB-EU	ANXA3	4	79500235	rs146728751	A	G	0.00159316	-1.22186	0.0931619	34557	2.68592e-39	inferred	172.015
ANXA5_P08758_OID20810;UKB-EU	ANXA5	4	122598635	rs2306411	G	A	0.291401	-0.116734	0.00845178	34557	2.16462e-43	inferred	190.765
AOC1_P19801_OID20452;UKB-EU	AOC1	7	150554553	rs1049742	T	C	0.0810059	0.495049	0.0140843	34557	1.20422e-270	inferred	1235.45
AOC3_Q16853_OID20389;UKB-EU	AOC3	17	41004637	rs33986943	A	G	0.111021	-0.867151	0.0115265	34557	5e-08	inferred	5659.71
AP1G2_O75843_OID31348;UKB-EU	AP1G2	14	24025340	rs28403575	T	C	0.0884882	-0.192051	0.0131331	34557	1.99104e-48	inferred	213.845
APBB1IP_Q7Z5R6_OID21359;UKB-EU	APBB1IP	10	26727934	rs2992335	G	C	0.600929	-0.217354	0.00761735	34557	4.42838e-179	inferred	814.193
APCS_P02743_OID30778;UKB-EU	APCS	1	159563701	rs36126250	G	T	0.0229999	-0.535152	0.0235983	34557	7.46036e-114	inferred	514.272
APEX1_P27695_OID21434;UKB-EU	APEX1	14	20925154	rs1130409	G	T	0.480083	-0.388737	0.00729531	34557	5e-08	inferred	2839.38
APOA1_P02647_OID30769;UKB-EU	APOA1	11	116711141	rs2727784	T	C	0.649749	-0.0635894	0.00747609	34557	1.80499e-17	inferred	72.347
APOA2_P02652_OID30686;UKB-EU	APOA2	1	161200487	rs4073054	A	C	0.626291	0.0671418	0.00754407	34557	5.58749e-19	inferred	79.209
APOA4_P06727_OID30733;UKB-EU	APOA4	11	116677370	rs1729407	G	C	0.548758	0.141461	0.00762008	34557	6.25652e-77	inferred	344.631
APOBR_Q0VD83_OID30246;UKB-EU	APOBR	16	28506872	rs149271	G	A	0.409996	-1.12313	0.00777238	34557	5e-08	inferred	20881
APOC1_P02654_OID30749;UKB-EU	APOC1	19	45430280	rs5112	G	C	0.53332	0.344868	0.00765478	34557	5e-08	inferred	2029.74
APOD_P05090_OID30746;UKB-EU	APOD	3	195298892	rs139828053	C	T	0.0313123	-0.536629	0.0220963	34557	2.7613e-130	inferred	589.806
APOE_P02649_OID30727;UKB-EU	APOE	19	45411941	rs429358	C	T	0.15567	-1.01199	0.0103711	34557	5e-08	inferred	9521.44
APOF_Q13790_OID30701;UKB-EU	APOF	12	56743367	rs2020854	C	T	0.0696631	-0.351487	0.0143282	34557	6.87678e-133	inferred	601.777
APOH_P02749_OID21072;UKB-EU	APOH	17	64210580	rs1801689	C	A	0.0300858	-1.4615	0.0222055	34557	5e-08	inferred	4331.88
APOL1_O14791_OID30708;UKB-EU	APOL1	22	36660842	rs136168	A	G	0.813258	-0.317775	0.00879463	34557	6.91951e-286	inferred	1305.58
APP_P05067_OID21070;UKB-EU	APP	21	27503527	rs8131895	A	C	0.654117	-0.0727454	0.00790977	34557	3.68409e-20	inferred	84.5831
APPL2_Q8NEU8_OID30590;UKB-EU	APPL2	12	105639324	rs10778371	A	G	0.372231	0.128895	0.00780763	34557	3.16859e-61	inferred	272.542
APRT_P07741_OID20927;UKB-EU	APRT	16	88869195	rs111433410	T	C	0.00973799	-0.35072	0.0382007	34557	4.27172e-20	inferred	84.2905
AREG_P15514_OID21357;UKB-EU	AREG	4	75323645	rs1691273	T	C	0.692133	-0.177292	0.00815605	34557	9.07399e-105	inferred	472.518
ARFIP1_P53367_OID31024;UKB-EU	ARFIP1	4	153701130	rs4619875	T	C	0.403525	0.158521	0.0076511	34557	2.34845e-95	inferred	429.265
ARG1_P05089_OID21445;UKB-EU	ARG1	6	131897278	rs2781668	T	C	0.166831	-0.237197	0.00985627	34557	5.73261e-128	inferred	579.153
ARG2_P78540_OID31339;UKB-EU	ARG2	14	68132084	rs140881784	C	G	0.00790251	-0.40425	0.0466169	34557	4.25537e-18	inferred	75.1992
ARHGAP25_P42331_OID21255;UKB-EU	ARHGAP25	2	68996668	rs13413887	G	A	0.758171	0.105748	0.00888962	34557	1.24646e-32	inferred	141.507
ARHGAP45_Q92619_OID30653;UKB-EU	ARHGAP45	19	1083556	rs34593562	G	A	0.449393	-0.0712126	0.00754728	34557	3.89016e-21	inferred	89.0293
ARHGEF10_O15013_OID30994;UKB-EU	ARHGEF10	8	1811923	rs13281104	G	A	0.243527	0.316776	0.00868295	34557	2.09871e-291	inferred	1330.98
ARHGEF5_Q12774_OID30871;UKB-EU	ARHGEF5	7	143877476	rs1635893	G	A	0.209233	-0.522337	0.0096395	34557	5e-08	inferred	2936.25
ARL2BP_Q9Y2Y0_OID30121;UKB-EU	ARL2BP	16	57283730	rs7198865	A	G	0.0352316	-0.746164	0.0208366	34557	7.64732e-281	inferred	1282.37
ARSA_P15289_OID21138;UKB-EU	ARSA	22	51064169	rs873697	A	G	0.0451284	1.49854	0.0177766	34557	5e-08	inferred	7106.23
ARSB_P15848_OID21331;UKB-EU	ARSB	5	78181477	rs1065757	T	C	0.439522	-0.294122	0.00760814	34557	5e-08	inferred	1494.51
ART5_Q96L15_OID30828;UKB-EU	ART5	11	3663021	rs75902876	A	G	0.0812564	0.349806	0.0153072	34557	1.38379e-115	inferred	522.231
ASAH1_Q13510_OID30415;UKB-EU	ASAH1	8	17924739	rs2472205	T	A	0.0409997	-1.09931	0.0190287	34557	5e-08	inferred	3337.51
ASAH2_Q9NR71_OID20996;UKB-EU	ASAH2	10	52018482	rs2842126	G	A	0.804514	0.690565	0.00946645	34557	5e-08	inferred	5321.51
ASGR1_P07306_OID20990;UKB-EU	ASGR1	17	7080316	rs55714927	T	C	0.194969	-0.19305	0.00938678	34557	5.51672e-94	inferred	422.967
ASGR2_P07307_OID30679;UKB-EU	ASGR2	17	7012079	rs2304978	T	C	0.289819	0.324944	0.00823868	34557	5e-08	inferred	1555.61
ASPN_Q9BXN1_OID30315;UKB-EU	ASPN	9	95036987	rs2295941	G	A	0.327248	-0.257487	0.00781739	34557	6.34226e-238	inferred	1084.89
ASPSCR1_Q9BZE9_OID31055;UKB-EU	ASPSCR1	17	79954544	rs8074498	A	T	0.5811	-0.213285	0.00756964	34557	1.13915e-174	inferred	793.908
ASRGL1_Q7L266_OID30283;UKB-EU	ASRGL1	11	62160723	rs1043785	T	C	0.284558	-0.372176	0.00822343	34557	5e-08	inferred	2048.29
ATG4A_Q8WYN0_OID21246;UKB-EU	ATG4A	23	107382374	rs5973846	C	T	0.463731	0.0722276	0.00618763	34557	1.75338e-31	inferred	136.257
ATOX1_O00244_OID21476;UKB-EU	ATOX1	5	151131260	rs371549947	T	C	0.000809195	-1.44663	0.138161	34557	1.1788e-25	inferred	109.634
ATP5IF1_Q9UII2_OID20760;UKB-EU	ATP5IF1	1	28535233	rs510379	C	T	0.359785	0.11152	0.00786245	34557	1.15302e-45	inferred	201.182
ATRAID_Q6UW56_OID31451;UKB-EU	ATRAID	2	27432547	rs1275530	G	A	0.707122	-0.278873	0.00811349	34557	6.71882e-259	inferred	1181.4
ATRN_O75882-2_OID30735;UKB-EU	ATRN	20	3543542	rs78971233	A	T	0.0533757	-1.29259	0.0164756	34557	5e-08	inferred	6155.16
ATXN10_Q9UBB4_OID20865;UKB-EU	ATXN10	22	46107078	rs138153	C	G	0.706718	-0.106167	0.00838143	34557	9.01732e-37	inferred	160.451
ATXN3_P54252_OID31149;UKB-EU	ATXN3	14	92540054	rs55656743	G	A	0.244708	-0.306859	0.00849727	34557	1.43554e-285	inferred	1304.12
AXL_P30530_OID20363;UKB-EU	AXL	19	41739180	rs66841352	C	G	0.40263	-0.174151	0.00752715	34557	1.99362e-118	inferred	535.292
B3GNT7_Q8NFL0_OID30281;UKB-EU	B3GNT7	2	232263127	rs2290130	A	G	0.229632	-0.746562	0.00870357	34557	5e-08	inferred	7357.61
B4GALT1_P15291_OID20780;UKB-EU	B4GALT1	9	33113322	rs7019909	T	C	0.10231	0.331588	0.0120316	34557	3.3807e-167	inferred	759.54
B4GAT1_O43505_OID21127;UKB-EU	B4GAT1	11	66117111	rs10896113	T	C	0.221607	-0.315543	0.00871286	34557	3.43701e-287	inferred	1311.58
BAG3_O95817_OID20972;UKB-EU	BAG3	10	121429394	rs35434411	A	G	0.0311189	0.177939	0.0216623	34557	2.13539e-16	inferred	67.4735
BAIAP2_Q9UQB8_OID21250;UKB-EU	BAIAP2	17	78971536	rs9989483	T	C	0.172757	0.0952043	0.0100281	34557	2.22864e-21	inferred	90.1313
BANK1_Q8NDB2_OID20594;UKB-EU	BANK1	4	102965043	rs3113676	C	T	0.984981	0.477818	0.0303319	34557	6.55133e-56	inferred	248.157
BAP18_Q8IXM2_OID31150;UKB-EU	BAP18	17	6888605	rs8065014	A	G	0.0788245	-0.112333	0.0137575	34557	3.20853e-16	inferred	66.6708
BCAM_P50895_OID21076;UKB-EU	BCAM	19	45316588	rs28399654	A	G	0.0331879	-0.654361	0.019982	34557	3.29308e-235	inferred	1072.4
BCAN_Q96GW7_OID20998;UKB-EU	BCAN	1	156615114	rs2365715	G	A	0.390314	-0.231316	0.00783623	34557	1.6527e-191	inferred	871.359
BCAT1_P54687_OID30312;UKB-EU	BCAT1	12	24951488	rs11047639	T	G	0.295239	0.28232	0.00819217	34557	2.95903e-260	inferred	1187.64
BCHE_P06276_OID30717;UKB-EU	BCHE	3	165481418	rs73165060	A	C	0.209542	-0.584797	0.0089911	34557	5e-08	inferred	4230.43
BCL2L15_Q5TBC7_OID30498;UKB-EU	BCL2L15	1	114428086	rs1230715	C	A	0.673132	0.177155	0.00800455	34557	1.56259e-108	inferred	489.816
BCR_P11274_OID20558;UKB-EU	BCR	22	23485100	rs149005797	C	T	0.0042214	-0.540842	0.0663189	34557	3.48685e-16	inferred	66.5068
BGLAP_P02818_OID30389;UKB-EU	BGLAP	1	156293105	rs369453512	GA	G	0.554356	0.136389	0.00750495	34557	8.4136e-74	inferred	330.265
BID_P55957_OID20517;UKB-EU	BID	22	18252442	rs183393610	A	G	0.00703579	-0.413183	0.0482554	34557	1.10523e-17	inferred	73.315
BIN2_Q9UBW5_OID21067;UKB-EU	BIN2	12	51705168	rs149960700	CTTATTTA	C	0.107704	-0.183737	0.0120587	34557	2.01245e-52	inferred	232.163
BIRC2_Q13490_OID21217;UKB-EU	BIRC2	11	102248406	rs61754131	G	A	0.00199046	-0.677292	0.0845995	34557	1.18632e-15	inferred	64.0938
BLMH_Q13867_OID20336;UKB-EU	BLMH	17	28576076	rs1050565	C	T	0.331857	0.57895	0.00778994	34557	5e-08	inferred	5523.49
BLNK_Q8WV28_OID30541;UKB-EU	BLNK	10	98005835	rs55769428	C	A	0.0380811	-0.149364	0.0201358	34557	1.19052e-13	inferred	55.0242
BLVRB_P30043_OID21141;UKB-EU	BLVRB	19	40964064	rs149698066	A	G	0.00597736	-1.46607	0.0524718	34557	8.68409e-172	inferred	780.652
BMP10_O95393_OID30575;UKB-EU	BMP10	2	69093413	rs34008398	A	G	0.0128062	-2.01935	0.0321256	34557	5e-08	inferred	3951.12
BMP6_P22004_OID20111;UKB-EU	BMP6	6	7728162	rs71542879	CT	C	0.467242	0.135165	0.00758702	34557	5.37736e-71	inferred	317.385
BMPER_Q8N8U9_OID30615;UKB-EU	BMPER	7	33783208	rs201897458	T	C	0.0781486	-0.323609	0.0142604	34557	5.27192e-114	inferred	514.965
BNIP3L_O60238_OID30525;UKB-EU	BNIP3L	8	26256283	rs201672609	CAAAAT	C	0.637652	0.0539027	0.0079364	34557	1.10718e-11	inferred	46.129
BOC_Q9BWV1_OID20116;UKB-EU	BOC	3	112996218	rs3856718	A	G	0.170808	0.207404	0.0100539	34557	1.50086e-94	inferred	425.564
BOLA1_Q9Y3E2_OID30837;UKB-EU	BOLA1	1	149874606	rs72708157	A	G	0.0818024	-0.192324	0.0135773	34557	1.50623e-45	inferred	200.65
BOLA2_BOLA2B_Q9H3K6_OID30267;UKB-EU	BOLA2	16	30361101	rs111894927	C	A	0.0097274	-0.382903	0.040504	34557	3.27807e-21	inferred	89.3679
BPIFA2_Q96DR5_OID30279;UKB-EU	BPIFA2	20	31754236	rs6059134	A	T	0.0367094	-0.350236	0.0193388	34557	2.63182e-73	inferred	327.991
BPIFB1_Q8TDL5_OID20308;UKB-EU	BPIFB1	20	31694448	rs2424963	C	T	0.582215	-0.421503	0.00745807	34557	5e-08	inferred	3194.1
BPIFB2_Q8N4F0_OID30311;UKB-EU	BPIFB2	20	31582444	rs2377736	C	T	0.402679	0.265266	0.00751973	34557	1.37059e-272	inferred	1244.4
BRSK2_Q8IWQ3_OID31042;UKB-EU	BRSK2	11	1413056	rs7395567	C	T	0.735097	-0.606197	0.00861033	34557	5e-08	inferred	4956.65
BSG_P35613_OID20626;UKB-EU	BSG	19	586745	rs56101188	C	T	0.0905369	0.241405	0.012834	34557	6.27717e-79	inferred	353.809
BST1_Q10588_OID21051;UKB-EU	BST1	4	15709192	rs2302465	A	G	0.130204	-1.49156	0.0111856	34557	5e-08	inferred	17781.3
BST2_Q10589_OID21029;UKB-EU	BST2	19	17488793	rs8101243	C	T	0.956749	-0.343639	0.0182846	34557	8.47136e-79	inferred	353.211
BTC_P35070_OID21199;UKB-EU	BTC	4	75719517	rs28549760	C	A	0.132345	-0.597901	0.011327	34557	5e-08	inferred	2786.31
BTD_P43251_OID30754;UKB-EU	BTD	3	15686693	rs13078881	C	G	0.0432858	-1.61833	0.0183925	34557	5e-08	inferred	7741.99
C19orf12_Q9NSK7_OID20804;UKB-EU	C19orf12	19	30193654	rs146170087	C	T	0.000956807	-1.00085	0.122289	34557	2.73888e-16	inferred	66.9828
C1GALT1C1_Q96EU7_OID30180;UKB-EU	C1GALT1C1	23	119760720	rs149340486	T	C	0.0101029	-0.717407	0.0318672	34557	3.13849e-112	inferred	506.808
C1QA_P02745_OID20654;UKB-EU	C1QA	1	22963050	rs12058824	A	G	0.0826331	-0.631245	0.0134846	34557	5e-08	inferred	2191.39
C1QL2_Q7Z5L3_OID30515;UKB-EU	C1QL2	2	119918265	rs34475538	A	G	0.202466	-0.278571	0.00901313	34557	9.54679e-210	inferred	955.258
C1QTNF1_Q9BXJ1_OID20367;UKB-EU	C1QTNF1	17	77018400	rs116539064	T	C	0.0972553	0.398118	0.0128129	34557	5.81864e-212	inferred	965.448
C1QTNF5_Q9BXJ0_OID30618;UKB-EU	C1QTNF5	11	119208576	rs2509656	A	G	0.143369	0.163496	0.0104547	34557	3.97889e-55	inferred	244.563
C1QTNF6_Q9BXI9_OID31049;UKB-EU	C1QTNF6	22	37584323	rs535685845	AGGAGGGAGAGAGGAGGGGAT	A	0.0607557	-0.147411	0.0168609	34557	2.2746e-18	inferred	76.4361
C1QTNF9_P0C862_OID30620;UKB-EU	C1QTNF9	13	24891017	rs1961993	A	C	0.802689	1.15065	0.00961886	34557	5e-08	inferred	14310
C1R_P00736_OID30753;UKB-EU	C1R	12	7176204	rs10849546	A	G	0.135276	-0.459319	0.0109827	34557	5e-08	inferred	1749.08
C1RL_Q9NZP8_OID30721;UKB-EU	C1RL	12	7254686	rs191448232	C	G	0.0121924	-2.15212	0.0344064	34557	5e-08	inferred	3912.5
C1S_P09871_OID30731;UKB-EU	C1S	12	7170336	rs12146727	A	G	0.135005	-0.668054	0.0109743	34557	5e-08	inferred	3705.69
C2CD2L_O14523_OID20864;UKB-EU	C2CD2L	11	118964330	rs640603	A	G	0.351749	-0.0560174	0.0081279	34557	5.50175e-12	inferred	47.4995
C2orf69_Q8N8R5_OID30883;UKB-EU	C2orf69	2	200721555	rs17629007	C	T	0.0321955	0.253144	0.021779	34557	3.13752e-31	inferred	135.101
C3_P01024_OID30776;UKB-EU	C3	19	6701609	rs11569466	T	G	0.136546	-0.166592	0.0112209	34557	7.32084e-50	inferred	220.421
C5_P01031_OID30744;UKB-EU	C5	9	123881199	rs4837810	C	T	0.577163	-0.142986	0.00765242	34557	6.54934e-78	inferred	349.132
C7_P10643_OID30766;UKB-EU	C7	5	40972211	rs74480769	G	A	0.0288812	-1.49753	0.0231062	34557	5e-08	inferred	4200.43
C7orf50_Q9BRJ6_OID31095;UKB-EU	C7orf50	7	1037382	rs200169409	G	GC	0.0284022	-0.948199	0.0227189	34557	5e-08	inferred	1741.9
C8B_P07358_OID30719;UKB-EU	C8B	1	57407484	rs626457	T	C	0.329731	0.5192	0.0078661	34557	5e-08	inferred	4356.63
C9_P02748_OID30698;UKB-EU	C9	5	39342214	rs34000044	T	G	0.00145652	-1.40474	0.097794	34557	8.67082e-47	inferred	206.332
CA1_P00915_OID20409;UKB-EU	CA1	8	86256210	rs12544332	A	C	0.588965	-0.0887517	0.0074213	34557	5.8224e-33	inferred	143.019
CA12_O43570_OID21344;UKB-EU	CA12	15	63674171	rs12916532	C	T	0.274115	-0.294043	0.00840932	34557	7.31507e-268	inferred	1222.64
CA13_Q8N1Q1_OID20225;UKB-EU	CA13	8	86209408	rs56072918	T	C	0.0682589	-0.526215	0.0149007	34557	3.48287e-273	inferred	1247.13
CA14_Q9ULX7_OID21401;UKB-EU	CA14	1	150258838	rs1122967	G	C	0.510339	0.173857	0.00718448	34557	2.28109e-129	inferred	585.59
CA2_P00918_OID21149;UKB-EU	CA2	8	86860127	rs2980370	G	A	0.520706	0.101739	0.00723348	34557	6.23102e-45	inferred	197.825
CA3_P07451_OID20271;UKB-EU	CA3	8	86351051	rs2072696	C	G	0.243145	-0.174144	0.00833989	34557	7.99552e-97	inferred	436.01
CA4_P22748_OID20241;UKB-EU	CA4	17	58234154	rs117154637	T	A	0.0349188	-0.825377	0.0204107	34557	5e-08	inferred	1635.27
CA5A_P35218_OID20075;UKB-EU	CA5A	16	87927222	rs55870502	C	T	0.192642	0.812228	0.0094418	34557	5e-08	inferred	7400.25
CA6_P23280_OID21096;UKB-EU	CA6	1	9034598	rs3765963	G	A	0.411715	0.683173	0.0072583	34557	5e-08	inferred	8859.14
CA9_Q16790_OID21417;UKB-EU	CA9	9	35677780	rs183985235	A	C	0.00236584	-1.47867	0.0852962	34557	2.52934e-67	inferred	300.527
CACNB3_P54284_OID31039;UKB-EU	CACNB3	12	49190992	rs7975385	C	T	0.233276	0.119068	0.00886065	34557	3.62873e-41	inferred	180.576
CALB1_P05937_OID21306;UKB-EU	CALB1	8	91123583	rs143241372	G	A	0.00927652	0.6549	0.0400882	34557	5.43002e-60	inferred	266.881
CALB2_P22676_OID20801;UKB-EU	CALB2	16	71153772	rs1476089	A	G	0.287668	-0.0693794	0.00841981	34557	1.72182e-16	inferred	67.8979
CALCA_P01258_OID20983;UKB-EU	CALCA	11	14930225	rs782744846	T	TTCTAAG	0.45259	-0.102325	0.00619623	34557	2.90587e-61	inferred	272.715
CALCB_P10092_OID31100;UKB-EU	CALCB	11	15126744	rs4757282	T	G	0.759872	-0.126775	0.00883048	34557	9.69699e-47	inferred	206.11
CALCOCO1_Q9P1Z2_OID21387;UKB-EU	CALCOCO1	12	54126732	rs17102261	G	T	0.150203	0.138691	0.0103195	34557	3.53861e-41	inferred	180.626
CALCOCO2_Q13137_OID30249;UKB-EU	CALCOCO2	17	46908228	rs606911	A	G	0.158831	0.0754112	0.0101917	34557	1.36929e-13	inferred	54.7493
CAMKK1_Q8N5S9_OID21182;UKB-EU	CAMKK1	17	3793472	rs753513	T	C	0.286672	-0.296959	0.00842648	34557	4.68499e-272	inferred	1241.94
CANT1_Q8WVQ1_OID20181;UKB-EU	CANT1	17	76995205	rs17739056	C	T	0.1156	-0.215409	0.011736	34557	3.03591e-75	inferred	336.89
CAPG_P40121_OID21431;UKB-EU	CAPG	2	85622059	rs6886	C	T	0.667355	-0.871962	0.00790727	34557	5e-08	inferred	12160.2
CAPS_Q13938_OID31126;UKB-EU	CAPS	19	5915300	rs147363394	A	C	0.00138836	-2.20213	0.0959885	34557	1.78725e-116	inferred	526.317
CARHSP1_Q9Y2V2_OID20859;UKB-EU	CARHSP1	16	8903589	rs12597479	T	G	0.525945	-0.0776729	0.00740213	34557	9.27147e-26	inferred	110.11
CASP10_Q92851_OID20893;UKB-EU	CASP10	2	202074528	rs7576306	G	A	0.494425	0.182126	0.00761951	34557	2.87879e-126	inferred	571.334
CASP3_P42574_OID20305;UKB-EU	CASP3	4	185570467	rs62339863	C	A	0.260733	-0.127988	0.00849513	34557	2.70854e-51	inferred	226.986
CASP7_P55210_OID31135;UKB-EU	CASP7	10	115485285	rs141266925	C	T	0.00293918	-1.15139	0.0695118	34557	1.26977e-61	inferred	274.364
CASP8_Q14790_OID21414;UKB-EU	CASP8	2	202151140	rs34841024	G	T	0.136282	0.310055	0.0107477	34557	5.29155e-183	inferred	832.236
CASP9_P55211_OID30530;UKB-EU	CASP9	1	15866416	rs12024833	G	A	0.524827	-0.0814396	0.0076792	34557	2.81802e-26	inferred	112.471
CAT_P04040_OID30712;UKB-EU	CAT	11	34469295	rs2284368	C	T	0.220608	-0.18379	0.00862939	34557	1.18106e-100	inferred	453.611
CBLIF_P27352_OID20179;UKB-EU	CBLIF	11	60970043	rs1787909	C	G	0.34459	-0.219986	0.00747232	34557	1.68459e-190	inferred	866.721
CBLN4_Q9NTU7_OID21386;UKB-EU	CBLN4	20	54290016	rs12624596	A	G	0.286347	0.187899	0.00830958	34557	3.27741e-113	inferred	511.318
CBS_P35520_OID30200;UKB-EU	CBS	21	44478393	rs6586281	A	G	0.17596	0.155739	0.00996041	34557	4.15213e-55	inferred	244.478
CC2D1A_Q6P1N0_OID20958;UKB-EU	CC2D1A	19	14024269	rs61740117	T	C	0.0135184	-0.325128	0.0319127	34557	2.2423e-24	inferred	103.796
CCDC134_Q9H6E4_OID31413;UKB-EU	CCDC134	22	42280064	rs78290111	TG	T	0.357334	-0.0602198	0.00797034	34557	4.17296e-14	inferred	57.0854
CCDC50_Q8IVM0_OID31001;UKB-EU	CCDC50	3	191087740	rs35380043	T	A	0.0481582	-0.419415	0.0176004	34557	1.63825e-125	inferred	567.862
CCDC80_Q76M96_OID20226;UKB-EU	CCDC80	3	112362188	rs6772337	G	A	0.623862	-0.0698784	0.00711606	34557	9.25122e-23	inferred	96.4288
CCER2_I3L3R5_OID30221;UKB-EU	CCER2	19	39402296	rs190921775	T	G	0.00499507	-0.917059	0.0527288	34557	9.48745e-68	inferred	302.481
CCL11_P51671_OID20668;UKB-EU	CCL11	17	32515534	rs140905292	A	G	0.224055	-0.120636	0.00854339	34557	2.84412e-45	inferred	199.385
CCL13_Q99616_OID20655;UKB-EU	CCL13	17	32682616	rs3136674	C	T	0.0537475	-0.462266	0.0162166	34557	9.94753e-179	inferred	812.577
CCL14_Q16627_OID20401;UKB-EU	CCL14	17	34312337	rs9903158	C	T	0.0526911	-1.01344	0.0166932	34557	5e-08	inferred	3685.67
CCL16_O15467_OID20334;UKB-EU	CCL16	17	34307457	rs112689088	C	T	0.0960346	-1.33189	0.0123315	34557	5e-08	inferred	11665.5
CCL17_Q92583_OID20745;UKB-EU	CCL17	16	57442968	rs9302690	A	G	0.0810135	0.381022	0.0133624	34557	7.74678e-179	inferred	813.076
CCL18_P55774_OID20395;UKB-EU	CCL18	17	34391617	rs2015086	G	A	0.132815	0.705587	0.01088	34557	5e-08	inferred	4205.75
CCL19_Q99731_OID21030;UKB-EU	CCL19	9	34707814	rs10972202	T	C	0.122694	0.105214	0.0112366	34557	7.71319e-21	inferred	87.6753
CCL2_P13500_OID21004;UKB-EU	CCL2	17	32533423	rs12601658	A	T	0.228723	-0.0678942	0.00843879	34557	8.59011e-16	inferred	64.7299
CCL20_P78556_OID20671;UKB-EU	CCL20	2	228648323	rs1395338	A	G	0.60053	0.0934663	0.00762913	34557	1.65447e-34	inferred	150.093
CCL21_O00585_OID20686;UKB-EU	CCL21	9	34723035	rs10814138	A	C	0.317122	-0.103174	0.00794442	34557	1.45044e-38	inferred	168.662
CCL22_O00626_OID20765;UKB-EU	CCL22	16	57394393	rs41398344	C	T	0.00984098	-0.824293	0.0379714	34557	1.71428e-104	inferred	471.249
CCL23_P55773_OID20693;UKB-EU	CCL23	17	34326215	rs712048	C	A	0.869024	0.56876	0.0110814	34557	5e-08	inferred	2634.32
CCL24_O00175_OID20772;UKB-EU	CCL24	7	75460393	rs2024050	G	A	0.895231	-1.37479	0.0122301	34557	5e-08	inferred	12636.1
CCL25_O15444_OID20674;UKB-EU	CCL25	19	8121360	rs2032887	G	A	0.236916	0.770243	0.00856954	34557	5e-08	inferred	8078.68
CCL26_Q9Y258_OID20546;UKB-EU	CCL26	7	75401263	rs41463245	T	C	0.00891345	-1.01414	0.0392916	34557	6.74128e-147	inferred	666.187
CCL27_Q9Y4X3_OID20121;UKB-EU	CCL27	9	34649442	rs2070074	G	A	0.0969934	-0.327598	0.0121713	34557	1.44202e-159	inferred	724.45
CCL28_Q9NRJ3_OID20569;UKB-EU	CCL28	5	43560161	rs200708155	GTT	G	0.500635	-0.0567241	0.00733228	34557	1.0242e-14	inferred	59.849
CCL3_P10147_OID20610;UKB-EU	CCL3	17	34410091	rs1634486	C	A	0.22394	0.419583	0.0086964	34557	5e-08	inferred	2327.86
CCL4_P13236_OID20695;UKB-EU	CCL4	17	34477386	rs1015673	T	C	0.424895	-0.314287	0.00829789	34557	5e-08	inferred	1434.56
CCL5_P13501_OID20412;UKB-EU	CCL5	17	34207780	rs2107538	T	C	0.180238	-0.220346	0.0096716	34557	6.79296e-115	inferred	519.055
CCL7_P80098_OID20523;UKB-EU	CCL7	17	32517996	rs6505397	A	T	0.422893	0.10544	0.00731824	34557	4.61961e-47	inferred	207.586
CCL8_P80075_OID21466;UKB-EU	CCL8	17	32647831	rs1133763	C	A	0.154166	-1.07389	0.0102931	34557	5e-08	inferred	10885
CCN1_O00622_OID21368;UKB-EU	CCN1	1	86062336	rs4949896	T	G	0.261999	-0.118465	0.00834572	34557	9.8807e-46	inferred	201.49
CCN2_P29279_OID20709;UKB-EU	CCN2	6	132292781	rs7767139	G	C	0.216047	-0.355477	0.00917678	34557	5e-08	inferred	1500.52
CCN3_P48745_OID20299;UKB-EU	CCN3	8	120429024	rs2279112	A	G	0.258706	-0.273837	0.00805297	34557	1.91323e-253	inferred	1156.3
CCN4_O95388_OID21444;UKB-EU	CCN4	8	134204458	rs12156037	G	A	0.353644	-0.438788	0.00782431	34557	5e-08	inferred	3144.98
CCS_O14618_OID20973;UKB-EU	CCS	11	66362997	rs498045	G	A	0.526005	0.481208	0.00739018	34557	5e-08	inferred	4239.9
CD101_Q93033_OID31480;UKB-EU	CD101	1	117544331	rs12130298	C	A	0.0752012	-1.27797	0.0144045	34557	5e-08	inferred	7871.27
CD14_P08571_OID20378;UKB-EU	CD14	5	140016847	rs5744441	A	G	0.233134	-0.321281	0.00885394	34557	2.61481e-288	inferred	1316.73
CD160_O95971_OID20647;UKB-EU	CD160	1	145716763	rs9728526	A	G	0.439556	-0.394481	0.00753567	34557	5e-08	inferred	2740.37
CD163_Q86VB7_OID20360;UKB-EU	CD163	12	7769776	rs11054859	A	G	0.102692	-0.185809	0.0117002	34557	8.60192e-57	inferred	252.201
CD164_Q04900_OID21080;UKB-EU	CD164	6	109757893	rs12213313	G	C	0.329912	-0.149478	0.00800394	34557	7.82761e-78	inferred	348.776
CD164L2_Q6UWJ8_OID30922;UKB-EU	CD164L2	1	27709858	rs734725	T	G	0.0861948	0.792298	0.0138758	34557	5e-08	inferred	3260.33
CD177_Q8N6Q3_OID21119;UKB-EU	CD177	19	43900697	rs78530667	C	T	0.128349	-0.739589	0.0117209	34557	5e-08	inferred	3981.61
CD1C_P29017_OID21483;UKB-EU	CD1C	1	158262619	rs115248892	T	G	0.00266099	-1.62449	0.0693301	34557	2.0538e-121	inferred	549.023
CD200_P41217_OID20603;UKB-EU	CD200	3	112069765	rs2399420	A	C	0.902539	0.273824	0.0123598	34557	9.46042e-109	inferred	490.818
CD200R1_Q8TD46_OID20595;UKB-EU	CD200R1	3	112642122	rs16860233	T	C	0.0389159	1.82541	0.0196941	34557	5e-08	inferred	8591.1
CD207_Q9UJ71_OID21298;UKB-EU	CD207	2	71060936	rs17718987	C	G	0.325106	0.473255	0.00806696	34557	5e-08	inferred	3441.68
CD209_Q9NNX6_OID20262;UKB-EU	CD209	19	7772173	rs4804774	C	G	0.23677	-0.413514	0.00754895	34557	5e-08	inferred	3000.59
CD22_P20273_OID20637;UKB-EU	CD22	19	35800662	rs10411704	T	G	0.785544	-0.294694	0.00868705	34557	3.01382e-252	inferred	1150.79
CD226_Q15762_OID30556;UKB-EU	CD226	18	67526725	rs13381239	A	T	0.471689	-0.263971	0.00764902	34557	5.59454e-261	inferred	1190.97
CD244_Q9BZW8_OID20628;UKB-EU	CD244	1	160811374	rs115868021	G	C	0.00569767	-2.16388	0.0492614	34557	5e-08	inferred	1929.54
CD248_Q9HCU0_OID30394;UKB-EU	CD248	11	66082215	rs182547559	G	C	0.0044272	-0.763466	0.0559784	34557	2.36107e-42	inferred	186.011
CD27_P26842_OID21527;UKB-EU	CD27	12	6554628	rs25680	A	G	0.23946	0.293625	0.00864012	34557	3.85224e-253	inferred	1154.91
CD274_Q9NZQ7_OID20966;UKB-EU	CD274	9	5453260	rs822340	G	A	0.745065	0.340584	0.00860382	34557	5e-08	inferred	1566.99
CD276_Q5ZPR3_OID20680;UKB-EU	CD276	15	73996359	rs2291014	A	G	0.0981001	-1.3369	0.0124345	34557	5e-08	inferred	11559.6
CD28_P10747_OID21265;UKB-EU	CD28	2	204649338	rs13406632	C	G	0.167567	-0.260668	0.0100966	34557	5.65479e-147	inferred	666.538
CD2AP_Q9Y5K6_OID20177;UKB-EU	CD2AP	6	47595155	rs1385742	T	A	0.644572	-0.285552	0.00771142	34557	3.80333e-300	inferred	1371.2
CD300A_Q9UGN4_OID30576;UKB-EU	CD300A	17	72459919	rs62087202	A	G	0.0485431	-0.62258	0.0167105	34557	8.21866e-304	inferred	1388.07
CD300C_Q08708_OID21010;UKB-EU	CD300C	17	72539474	rs58440339	T	C	0.092371	0.681898	0.0125267	34557	5e-08	inferred	2963.23
CD300E_Q496F6_OID21418;UKB-EU	CD300E	17	72576391	rs1719465	C	T	0.687139	-0.361265	0.00780962	34557	5e-08	inferred	2139.89
CD300LF_Q8TDQ1_OID21469;UKB-EU	CD300LF	17	72700943	rs35489971	G	A	0.812327	1.29528	0.00956697	34557	5e-08	inferred	18330.7
CD300LG_Q6UXG3_OID21130;UKB-EU	CD300LG	17	41926126	rs72836561	T	C	0.0317927	-1.07199	0.0202519	34557	5e-08	inferred	2801.88
CD302_Q8IX05_OID21328;UKB-EU	CD302	2	160654524	rs2556106	T	G	0.872712	-0.419387	0.0107109	34557	5e-08	inferred	1533.13
CD33_P20138_OID21472;UKB-EU	CD33	19	51728641	rs2455069	G	A	0.427178	1.17717	0.00771475	34557	5e-08	inferred	23282.8
CD34_P28906_OID21025;UKB-EU	CD34	1	208057800	rs6671850	T	C	0.0639804	0.12253	0.0150618	34557	4.11429e-16	inferred	66.1807
CD36_P16671_OID30485;UKB-EU	CD36	7	80218961	rs6961069	T	C	0.403097	0.273148	0.00765071	34557	3.64033e-279	inferred	1274.65
CD38_P28907_OID21316;UKB-EU	CD38	4	15780453	rs6449182	G	C	0.223951	-0.42277	0.0074061	34557	5e-08	inferred	3258.59
CD4_P01730_OID20584;UKB-EU	CD4	12	6896546	rs73053728	G	A	0.302319	-0.359292	0.0080763	34557	5e-08	inferred	1979.11
CD40_P25942_OID20724;UKB-EU	CD40	20	44747947	rs4810485	G	T	0.751814	0.424289	0.00872004	34557	5e-08	inferred	2367.48
CD40LG_P29965_OID20616;UKB-EU	CD40LG	23	135730217	rs36206512	C	A	0.0352959	-0.551636	0.0172879	34557	2.01643e-223	inferred	1018.17
CD46_P15529_OID20380;UKB-EU	CD46	1	207924066	rs1970530	A	G	0.594732	-0.0889131	0.00765588	34557	3.51084e-31	inferred	134.878
CD48_P09326_OID20692;UKB-EU	CD48	1	160654758	rs2295615	G	C	0.13718	-0.932929	0.010882	34557	5e-08	inferred	7349.87
CD5_P06127_OID21449;UKB-EU	CD5	11	60793651	rs4939490	G	C	0.391368	-0.136162	0.00751943	34557	2.75472e-73	inferred	327.9
CD55_P08174_OID20377;UKB-EU	CD55	1	207435783	rs1583090	C	T	0.223081	-0.486996	0.0090773	34557	5e-08	inferred	2878.31
CD58_P19256_OID20716;UKB-EU	CD58	1	117090493	rs10801908	T	C	0.12022	-0.257695	0.0112915	34557	2.77107e-115	inferred	520.845
CD59_P13987_OID20339;UKB-EU	CD59	11	33743679	rs704701	G	T	0.320835	-0.245528	0.00760095	34557	6.49816e-229	inferred	1043.44
CD5L_O43866_OID30775;UKB-EU	CD5L	1	157804648	rs2765501	A	G	0.401454	0.199657	0.00759591	34557	2.86128e-152	inferred	690.891
CD6_P30203_OID20649;UKB-EU	CD6	11	60776209	rs11230563	T	C	0.347714	-0.809763	0.00770377	34557	5e-08	inferred	11048.7
CD63_P08962_OID20988;UKB-EU	CD63	12	56191879	rs187372065	G	C	0.00289062	-0.717184	0.0753197	34557	1.70099e-21	inferred	90.6659
CD69_Q07108_OID20206;UKB-EU	CD69	12	9919832	rs12819552	G	A	0.421933	-0.0554819	0.00767925	34557	5.01429e-13	inferred	52.1993
CD7_P09564_OID30543;UKB-EU	CD7	17	80272491	rs3176831	T	C	0.0428114	-1.13182	0.018946	34557	5e-08	inferred	3568.78
CD70_P32970_OID20599;UKB-EU	CD70	19	6611336	rs7254538	C	G	0.543022	0.750452	0.00726434	34557	5e-08	inferred	10672.2
CD72_P21854_OID30641;UKB-EU	CD72	9	35615896	rs869487	G	C	0.219874	-0.166377	0.00908428	34557	6.3029e-75	inferred	335.433
CD74_P04233_OID21040;UKB-EU	CD74	5	149793650	rs79078220	A	G	0.110344	-0.0870348	0.0111797	34557	6.9672e-15	inferred	60.6074
CD79B_P40259_OID20635;UKB-EU	CD79B	17	62006007	rs12946669	T	C	0.394182	-0.163364	0.00742789	34557	3.33623e-107	inferred	483.706
CD80_P33681_OID30291;UKB-EU	CD80	3	119286521	rs56078908	T	A	0.106045	0.60458	0.0117337	34557	5e-08	inferred	2654.84
CD83_Q01151_OID20565;UKB-EU	CD83	6	14105897	rs12526086	A	G	0.22253	0.199606	0.00881486	34557	1.58911e-113	inferred	512.763
CD84_Q9UIB8_OID20607;UKB-EU	CD84	1	160553644	rs11265440	G	A	0.917992	-0.205606	0.0136191	34557	1.69764e-51	inferred	227.916
CD86_P42081_OID31500;UKB-EU	CD86	3	121817928	rs192337168	T	G	0.00254844	-1.36868	0.0741862	34557	5.28705e-76	inferred	340.375
CD8A_P01732_OID21018;UKB-EU	CD8A	2	87016506	rs3020726	G	A	0.160963	0.362018	0.0099016	34557	1.16797e-292	inferred	1336.75
CD99L2_Q8TCZ2_OID21122;UKB-EU	CD99L2	23	150068138	rs7058184	C	T	0.12865	-0.203621	0.00931427	34557	6.08412e-106	inferred	477.912
CDA_P32320_OID30345;UKB-EU	CDA	1	20915701	rs2072671	C	A	0.343533	-0.489364	0.00769761	34557	5e-08	inferred	4041.59
CDC27_P30260_OID21238;UKB-EU	CDC27	17	45296616	rs79702286	G	A	0.101789	0.136035	0.0125701	34557	2.70479e-27	inferred	117.118
CDCP1_Q9H5V8_OID20940;UKB-EU	CDCP1	3	45187785	rs2276862	G	C	0.171792	-0.302893	0.00869495	34557	7.0574e-266	inferred	1213.51
CDH15_P55291_OID21005;UKB-EU	CDH15	16	89199108	rs11646135	A	G	0.141512	0.437742	0.00928825	34557	5e-08	inferred	2221.1
CDH17_Q12864_OID20134;UKB-EU	CDH17	8	95203825	rs763526069	A	AC	0.474234	-0.274325	0.00676204	34557	5e-08	inferred	1645.79
CDH2_P19022_OID20170;UKB-EU	CDH2	18	25690927	rs12454164	A	G	0.310984	-0.101206	0.00745171	34557	5.15029e-42	inferred	184.459
CDH23_Q9H251_OID31074;UKB-EU	CDH23	10	73472882	rs2166631	T	C	0.214057	-0.167542	0.00933285	34557	4.64112e-72	inferred	322.269
CDH3_P22223_OID21008;UKB-EU	CDH3	16	68719119	rs138190335	C	T	0.00391614	0.736063	0.0589439	34557	8.73361e-36	inferred	155.938
CDH5_P33151_OID20243;UKB-EU	CDH5	16	66432381	rs16956504	C	T	0.1044	0.308351	0.0111324	34557	7.2748e-169	inferred	767.208
CDH6_P55285_OID20157;UKB-EU	CDH6	5	30839451	rs4626350	A	G	0.555131	0.510324	0.00753871	34557	5e-08	inferred	4582.45
CDHR1_Q96JP9_OID20808;UKB-EU	CDHR1	10	85954220	rs7916271	T	C	0.499095	0.22561	0.0077243	34557	1.54266e-187	inferred	853.097
CDHR2_Q9BYE9_OID21282;UKB-EU	CDHR2	5	175942948	rs2963680	T	C	0.502087	-0.101995	0.006414	34557	6.14391e-57	inferred	252.871
CDHR5_Q9HBB8_OID20193;UKB-EU	CDHR5	11	620927	rs12360820	C	A	0.828755	0.690378	0.00995286	34557	5e-08	inferred	4811.47
CDKN1A_P38936_OID21319;UKB-EU	CDKN1A	6	36650565	rs3176345	C	G	0.0647067	-0.267767	0.0151597	34557	8.07121e-70	inferred	311.984
CDNF_Q49AH0_OID21318;UKB-EU	CDNF	10	14862082	rs61738953	G	C	0.0348155	-1.12945	0.0213057	34557	5e-08	inferred	2810.23
CDON_Q4KMG0_OID20754;UKB-EU	CDON	11	126002683	rs607980	A	G	0.905108	-0.181058	0.0125689	34557	4.7966e-47	inferred	207.511
CEACAM1_P13688_OID21528;UKB-EU	CEACAM1	19	43002369	rs10416089	G	C	0.0850585	-0.482528	0.0134478	34557	5.92479e-282	inferred	1287.49
CEACAM16_Q2WEN9_OID31495;UKB-EU	CEACAM16	19	45209443	rs17715069	C	G	0.381494	-0.335255	0.00766408	34557	5e-08	inferred	1913.51
CEACAM19_Q7Z692_OID31443;UKB-EU	CEACAM19	19	45175069	rs62119322	C	G	0.0293929	0.623089	0.0220035	34557	2.09124e-176	inferred	801.893
CEACAM20_Q6UY09_OID31308;UKB-EU	CEACAM20	19	45021210	rs10414398	A	G	0.079751	-0.283467	0.0140009	34557	3.82625e-91	inferred	409.914
CEACAM21_Q3KPI0_OID20548;UKB-EU	CEACAM21	19	42077599	rs140838345	AGAATC	A	0.777142	-1.26705	0.00922965	34557	5e-08	inferred	18845.9
CEACAM5_P06731_OID21171;UKB-EU	CEACAM5	19	42231159	rs9621	A	G	0.0426262	0.963008	0.0186498	34557	5e-08	inferred	2666.31
CEACAM6_P40199_OID30362;UKB-EU	CEACAM6	19	42263143	rs12459454	G	A	0.29177	-0.120252	0.00809709	34557	6.82719e-50	inferred	220.56
CEACAM8_P31997_OID20102;UKB-EU	CEACAM8	19	42263143	rs12459454	G	A	0.292134	-0.130572	0.00804995	34557	3.62863e-59	inferred	263.096
CELA2A_P08217_OID30411;UKB-EU	CELA2A	1	15798603	rs188524036	G	T	0.0115736	-0.534602	0.0352581	34557	6.26103e-52	inferred	229.902
CELA3A_P09093_OID20298;UKB-EU	CELA3A	1	22313371	rs34262568	A	G	0.230959	0.237276	0.00861166	34557	4.08782e-167	inferred	759.161
CELSR2_Q9HCU4_OID30593;UKB-EU	CELSR2	1	109817590	rs12740374	T	G	0.22099	0.46018	0.0090776	34557	5e-08	inferred	2569.88
CEMIP2_Q9UHN6_OID30499;UKB-EU	CEMIP2	9	74346987	rs191912523	G	T	0.0833358	0.25381	0.0140673	34557	9.0276e-73	inferred	325.534
CENPF_P49454_OID31329;UKB-EU	CENPF	1	214795521	rs140399039	C	T	0.00105905	-1.09611	0.122373	34557	3.3326e-19	inferred	80.2301
CEP112_Q8N8E3_OID30115;UKB-EU	CEP112	17	63934200	rs12938334	C	A	0.432721	-0.229079	0.00789455	34557	3.97403e-185	inferred	842.007
CEP152_O94986_OID31249;UKB-EU	CEP152	15	49082509	rs77379665	T	C	0.0332987	0.156936	0.0216604	34557	4.31497e-13	inferred	52.4943
CEP170_Q5SW79_OID30240;UKB-EU	CEP170	1	243374815	rs12072595	G	T	0.360129	0.069952	0.00787435	34557	6.47733e-19	inferred	78.9171
CEP20_Q96NB1_OID21209;UKB-EU	CEP20	16	15965897	rs74009487	T	C	0.0563859	-0.216287	0.0166506	34557	1.39898e-38	inferred	168.733
CEP43_O95684_OID20084;UKB-EU	CEP43	6	167442115	rs2237276	T	C	0.454698	0.0652832	0.0075844	34557	7.46302e-18	inferred	74.0901
CEP85_Q6P2H3_OID21241;UKB-EU	CEP85	1	26637218	rs751511889	T	TAAA	0.9094	0.13154	0.0134966	34557	1.91581e-22	inferred	94.9876
CERT_Q9Y5P4_OID20857;UKB-EU	CERT	5	74682813	rs10942737	C	T	0.0819824	0.100668	0.0139091	34557	4.56816e-13	inferred	52.3823
CES1_P23141_OID20244;UKB-EU	CES1	16	55849073	rs143168962	G	T	0.0565026	-1.15153	0.0161829	34557	5e-08	inferred	5063.35
CES2_O00748_OID21366;UKB-EU	CES2	16	66971964	rs140461033	A	G	0.00357856	-1.05004	0.061802	34557	9.6746e-65	inferred	288.673
CES3_Q6UWW8_OID21340;UKB-EU	CES3	16	66997756	rs71647892	C	T	0.012689	-0.854256	0.0332745	34557	2.34156e-145	inferred	659.103
CETN3_O15182_OID31525;UKB-EU	CETN3	5	89703641	rs4873	G	C	0.276571	-0.173267	0.00846441	34557	3.98111e-93	inferred	419.023
CFD_P00746_OID30738;UKB-EU	CFD	19	859368	rs71335276	T	G	0.227163	-0.185468	0.00913845	34557	1.41358e-91	inferred	411.901
CFH_P08603_OID30790;UKB-EU	CFH	1	196705015	rs731557	A	C	0.193965	0.421186	0.00968701	34557	5e-08	inferred	1890.46
CFHR2_P36980_OID30720;UKB-EU	CFHR2	1	196920148	rs4085749	T	C	0.227112	-1.03731	0.00907274	34557	5e-08	inferred	13071.9
CFHR4_Q92496_OID30758;UKB-EU	CFHR4	1	196905205	rs4915363	C	T	0.236372	-0.793439	0.00898803	34557	5e-08	inferred	7792.88
CFHR5_Q9BXR6_OID30716;UKB-EU	CFHR5	1	196303889	rs72732234	C	T	0.0172671	-1.58898	0.0295918	34557	5e-08	inferred	2883.33
CFI_P05156_OID30772;UKB-EU	CFI	4	110659067	rs10033900	C	T	0.516267	0.216076	0.00737671	34557	1.32497e-188	inferred	858.001
CFP_P27918_OID30784;UKB-EU	CFP	23	47486217	rs61737993	T	C	0.00135185	-1.42512	0.0844384	34557	6.57321e-64	inferred	284.854
CGB3_CGB5_CGB8_P0DN86_OID30671;UKB-EU	CGB3	19	49504260	rs7252920	C	A	0.485616	-0.0613247	0.00704969	34557	3.35053e-18	inferred	75.6712
CGREF1_Q99674_OID20152;UKB-EU	CGREF1	2	27324751	rs2384572	T	G	0.625161	-0.56091	0.00763461	34557	5e-08	inferred	5397.75
CHAC2_Q8WUX2_OID21230;UKB-EU	CHAC2	2	53978813	rs78694551	G	A	0.269597	-0.149236	0.00851316	34557	8.45162e-69	inferred	307.302
CHAD_O15335_OID30660;UKB-EU	CHAD	17	48542714	rs144030994	T	G	0.00592099	-1.62959	0.0475407	34557	1.68183e-257	inferred	1174.97
CHCHD10_Q8WYQ3_OID31116;UKB-EU	CHCHD10	22	24166789	rs34284791	A	G	0.106556	-0.118256	0.0112612	34557	8.5298e-26	inferred	110.275
CHCHD6_Q9BRQ6_OID31426;UKB-EU	CHCHD6	3	126408304	rs9863101	C	T	0.172707	-0.305642	0.00990836	34557	6.16804e-209	inferred	951.53
CHGA_P10645_OID30403;UKB-EU	CHGA	14	93399101	rs729940	T	C	0.157108	-0.245571	0.0101481	34557	2.295e-129	inferred	585.578
CHGB_P05060_OID21038;UKB-EU	CHGB	20	5903894	rs236153	G	A	0.372145	-0.610953	0.0076408	34557	5e-08	inferred	6393.49
CHI3L1_P36222_OID20399;UKB-EU	CHI3L1	1	203155882	rs4950928	C	G	0.792657	0.671982	0.00903308	34557	5e-08	inferred	5534.06
CHIT1_Q13231_OID20312;UKB-EU	CHIT1	1	203184766	rs872583	C	T	0.203021	-1.09207	0.00902372	34557	5e-08	inferred	14646.4
CHL1_O00533_OID20366;UKB-EU	CHL1	3	259525	rs931679	A	T	0.0870393	0.536467	0.0133718	34557	5e-08	inferred	1609.56
CHMP1A_Q9HD42_OID20930;UKB-EU	CHMP1A	16	89712889	rs460879	T	C	0.427056	-0.0950999	0.00769624	34557	4.48346e-35	inferred	152.687
CHMP6_Q96FZ7_OID30327;UKB-EU	CHMP6	17	78970499	rs56239087	T	C	0.172029	0.202837	0.00990465	34557	3.31617e-93	inferred	419.388
CHRDL2_Q6WN34_OID20223;UKB-EU	CHRDL2	11	74432187	rs574672574	A	G	0.0411933	-0.66723	0.0184776	34557	1.56834e-285	inferred	1303.95
CIAPIN1_Q6FI81_OID21501;UKB-EU	CIAPIN1	16	57507777	rs11458669	TC	T	0.527643	0.056182	0.00750626	34557	7.17183e-14	inferred	56.0205
CILP_O75339_OID30399;UKB-EU	CILP	15	65496475	rs2585035	G	T	0.633078	-0.291579	0.0075404	34557	5e-08	inferred	1495.28
CIT_O14578_OID30970;UKB-EU	CIT	12	120247144	rs17527306	C	T	0.0172041	-0.203512	0.0288511	34557	1.74005e-12	inferred	49.7571
CKAP4_Q07065_OID20617;UKB-EU	CKAP4	12	106649988	rs2704895	A	G	0.221934	0.223303	0.00870419	34557	3.75137e-145	inferred	658.161
CKMT1A_CKMT1B_P12532_OID20721;UKB-EU	CKMT1A	15	43834864	rs690604	T	G	0.0808903	-0.291008	0.0144199	34557	1.43808e-90	inferred	407.273
CLC_Q05315_OID20126;UKB-EU	CLC	19	40226530	rs143121234	G	C	0.00194893	-1.35723	0.0906447	34557	1.10108e-50	inferred	224.193
CLEC10A_Q8IUN9_OID20928;UKB-EU	CLEC10A	17	6981397	rs90951	G	A	0.333129	0.544455	0.00790221	34557	5e-08	inferred	4747.08
CLEC11A_Q9Y240_OID21112;UKB-EU	CLEC11A	19	51226507	rs141369989	A	G	0.0285219	0.820278	0.0226868	34557	2.92808e-286	inferred	1307.3
CLEC12A_Q5QGZ9_OID30552;UKB-EU	CLEC12A	12	10117783	rs12230629	C	T	0.266959	0.493869	0.00873557	34557	5e-08	inferred	3196.25
CLEC14A_Q86T13_OID21090;UKB-EU	CLEC14A	14	38972370	rs10151239	A	C	0.403523	0.084058	0.00730156	34557	1.14341e-30	inferred	132.534
CLEC1A_Q8NC01_OID20099;UKB-EU	CLEC1A	12	10230460	rs7961483	T	C	0.619965	-0.316654	0.00751234	34557	5e-08	inferred	1776.72
CLEC1B_Q9P126_OID21061;UKB-EU	CLEC1B	12	10148703	rs659928	A	G	0.253937	0.167157	0.0086174	34557	8.0837e-84	inferred	376.267
CLEC3B_P05452_OID30756;UKB-EU	CLEC3B	3	45057108	rs13065490	T	A	0.269137	0.237963	0.00838984	34557	5.74827e-177	inferred	804.473
CLEC4A_Q9UMR7_OID20573;UKB-EU	CLEC4A	12	8278195	rs117213717	A	G	0.0140684	-2.00629	0.0315394	34557	5e-08	inferred	4046.51
CLEC4C_Q8WTT0_OID20547;UKB-EU	CLEC4C	12	7900184	rs10845821	T	C	0.405434	0.852036	0.00759768	34557	5e-08	inferred	12576.3
CLEC4D_Q8WXI8_OID20609;UKB-EU	CLEC4D	12	8688999	rs4242896	C	A	0.571826	0.530953	0.00757011	34557	5e-08	inferred	4919.35
CLEC4G_Q6UXB4_OID20590;UKB-EU	CLEC4G	19	7799452	rs76560987	T	C	0.0709042	0.374421	0.0142879	34557	2.30264e-151	inferred	686.726
CLEC4M_Q9H2X3_OID30405;UKB-EU	CLEC4M	19	7772173	rs4804774	C	G	0.236973	-0.364179	0.00750199	34557	5e-08	inferred	2356.55
CLEC5A_Q9NY25_OID20165;UKB-EU	CLEC5A	7	141661450	rs6962383	C	A	0.297121	0.285861	0.00791678	34557	1.68395e-285	inferred	1303.81
CLEC6A_Q6EIG7_OID21228;UKB-EU	CLEC6A	12	8606523	rs11045427	A	C	0.215046	-0.642838	0.00926504	34557	5e-08	inferred	4814.03
CLEC7A_Q9BXN2_OID20636;UKB-EU	CLEC7A	12	10271087	rs16910526	C	A	0.0853916	-1.56188	0.0133386	34557	5e-08	inferred	13711.2
CLGN_O14967_OID30957;UKB-EU	CLGN	4	141348748	rs6852397	T	G	0.0936501	1.17516	0.0131993	34557	5e-08	inferred	7926.7
CLIC5_Q9NZA1_OID30890;UKB-EU	CLIC5	6	46046859	rs2022423	G	A	0.358559	-0.120676	0.00804824	34557	8.02603e-51	inferred	224.823
CLIP2_Q9UDT6_OID20559;UKB-EU	CLIP2	7	73696488	rs117471007	T	C	0.0629494	0.249947	0.0154491	34557	7.12353e-59	inferred	261.752
CLMP_Q9H6B4_OID21419;UKB-EU	CLMP	11	123063062	rs73017877	G	C	0.552394	0.33554	0.00700818	34557	5e-08	inferred	2292.34
CLPS_P04118_OID21156;UKB-EU	CLPS	6	35753227	rs2766588	C	T	0.607419	0.549906	0.0079223	34557	5e-08	inferred	4818.08
CLSTN2_Q9H4D0_OID20664;UKB-EU	CLSTN2	3	140167490	rs41265459	A	T	0.00668155	2.28294	0.0459328	34557	5e-08	inferred	2470.26
CLSTN3_Q9BQT9_OID31092;UKB-EU	CLSTN3	12	7284301	rs2167285	T	C	0.566331	-0.468058	0.00753099	34557	5e-08	inferred	3862.74
CLU_P10909_OID30732;UKB-EU	CLU	8	27566514	rs553014	T	C	0.512897	0.094191	0.00751843	34557	5.24596e-36	inferred	156.951
CLUL1_Q15846_OID20198;UKB-EU	CLUL1	18	591690	rs12957470	C	G	0.286379	0.613679	0.00811193	34557	5e-08	inferred	5723.14
CMC1_Q7Z7K0_OID30360;UKB-EU	CMC1	3	28283101	rs370517451	A	G	0.0145748	-0.31394	0.0336111	34557	9.6001e-21	inferred	87.2425
CNDP1_Q96KN2_OID20347;UKB-EU	CNDP1	18	72209543	rs17817077	A	G	0.393086	0.294253	0.00760046	34557	5e-08	inferred	1498.86
CNPY4_Q8N129_OID21317;UKB-EU	CNPY4	7	99745585	rs144305120	G	T	0.0706001	-0.335065	0.0148172	34557	3.21034e-113	inferred	511.359
CNTN1_Q12860_OID20307;UKB-EU	CNTN1	12	41045385	rs11177604	A	C	0.383452	0.19899	0.0070555	34557	5.29292e-175	inferred	795.439
CNTN2_Q02246_OID21426;UKB-EU	CNTN2	1	205012198	rs2071533	G	T	0.866011	-1.17527	0.0108446	34557	5e-08	inferred	11744.9
CNTN3_Q9P232_OID21092;UKB-EU	CNTN3	3	74607020	rs4677414	G	A	0.929147	-0.511985	0.0136916	34557	4.87356e-306	inferred	1398.32
CNTN4_Q8IWV2_OID21117;UKB-EU	CNTN4	3	3098041	rs163352	C	G	0.814869	-0.31554	0.00950592	34557	1.31181e-241	inferred	1101.85
CNTN5_O94779_OID21006;UKB-EU	CNTN5	11	99089041	rs898776	A	G	0.92216	-0.79179	0.013161	34557	5e-08	inferred	3619.45
CNTNAP2_Q9UHC6_OID20556;UKB-EU	CNTNAP2	7	145366002	rs7810370	G	A	0.714423	-0.554276	0.00807364	34557	5e-08	inferred	4713.17
COCH_O43405_OID30305;UKB-EU	COCH	14	31343494	rs28400019	A	G	0.115	0.510216	0.0120629	34557	5e-08	inferred	1788.98
COL15A1_P39059_OID30396;UKB-EU	COL15A1	9	101763477	rs10819566	C	T	0.364679	0.189483	0.00764437	34557	1.23007e-135	inferred	614.408
COL18A1_P39060_OID20332;UKB-EU	COL18A1	21	46897214	rs9976834	T	C	0.183894	-0.197366	0.00939622	34557	5.92457e-98	inferred	441.203
COL1A1_P02452_OID20335;UKB-EU	COL1A1	17	48263206	rs147266928	C	T	0.00123978	1.42463	0.110843	34557	8.30774e-38	inferred	165.191
COL24A1_Q17RW2_OID31464;UKB-EU	COL24A1	1	86616339	rs11161756	C	T	0.0921833	-0.257368	0.013112	34557	8.8401e-86	inferred	385.275
COL28A1_Q2UY09_OID30969;UKB-EU	COL28A1	7	7542265	rs7810134	A	G	0.232024	0.904856	0.00905484	34557	5e-08	inferred	9986.13
COL2A1_P02458_OID30286;UKB-EU	COL2A1	12	48417537	rs10875723	G	A	0.383089	-0.744027	0.00781796	34557	5e-08	inferred	9057.13
COL3A1_P02461_OID30379;UKB-EU	COL3A1	2	189857452	rs540608250	G	A	0.00277037	1.33549	0.0787145	34557	1.45957e-64	inferred	287.854
COL4A1_P02462_OID20208;UKB-EU	COL4A1	13	110819457	rs652572	G	A	0.660583	0.184238	0.00780284	34557	2.92537e-123	inferred	557.51
COL5A1_P20908_OID30587;UKB-EU	COL5A1	9	137533634	rs12002679	G	C	0.281517	0.236004	0.0085354	34557	2.78907e-168	inferred	764.524
COL6A3_P12111_OID20292;UKB-EU	COL6A3	2	238232752	rs1050785	A	C	0.600759	0.091672	0.00761966	34557	2.44235e-33	inferred	144.745
COL9A1_P20849_OID20550;UKB-EU	COL9A1	6	70987126	rs543674622	G	A	0.00279395	1.52633	0.0767086	34557	4.25449e-88	inferred	395.921
COLEC12_Q5KU26_OID20738;UKB-EU	COLEC12	18	331717	rs149622251	T	C	0.00597343	-0.849296	0.0454113	34557	4.741e-78	inferred	349.776
COMMD1_Q8N668_OID30222;UKB-EU	COMMD1	2	62228013	rs55677935	T	C	0.0173823	-0.672825	0.0296295	34557	3.7394e-114	inferred	515.651
COMP_P49747_OID20405;UKB-EU	COMP	19	18906548	rs12974746	G	A	0.03016	-0.579389	0.0216929	34557	3.73053e-157	inferred	713.354
COMT_P21964_OID20086;UKB-EU	COMT	22	19951271	rs4680	A	G	0.517637	-0.444885	0.0075906	34557	5e-08	inferred	3435.13
COQ7_Q99807_OID30217;UKB-EU	COQ7	16	19085298	rs11074359	T	C	0.639035	-0.121032	0.00782947	34557	6.61023e-54	inferred	238.966
CPA1_P15085_OID20280;UKB-EU	CPA1	7	130019491	rs13226219	C	T	0.128528	0.2555	0.0110747	34557	9.13829e-118	inferred	532.253
CPA2_P48052_OID21060;UKB-EU	CPA2	7	129922498	rs6952090	C	T	0.348249	-0.368766	0.00794378	34557	5e-08	inferred	2155
CPA4_Q9UI42_OID30606;UKB-EU	CPA4	7	129938598	rs34587586	T	G	0.397275	-0.53517	0.00784944	34557	5e-08	inferred	4648.43
CPB1_P15086_OID20289;UKB-EU	CPB1	3	148562399	rs13318853	A	G	0.23729	0.128591	0.00864128	34557	4.3782e-50	inferred	221.445
CPB2_Q96IY4_OID30734;UKB-EU	CPB2	13	46640837	rs6561283	G	A	0.735349	0.674075	0.00846019	34557	5e-08	inferred	6348.28
CPE_P16870_OID21392;UKB-EU	CPE	4	166261800	rs1550270	C	T	0.300855	0.255847	0.00825542	34557	7.0397e-211	inferred	960.467
CPM_P14384_OID21054;UKB-EU	CPM	12	69326547	rs7978197	T	C	0.0140695	-0.475495	0.0307585	34557	6.56307e-54	inferred	238.98
CPOX_P36551_OID30495;UKB-EU	CPOX	3	98318393	rs1729988	T	C	0.131005	-0.156986	0.0112786	34557	4.86154e-44	inferred	193.737
CPPED1_Q9BRF8_OID21053;UKB-EU	CPPED1	16	12899766	rs8062313	C	T	0.173327	0.828467	0.00981479	34557	5e-08	inferred	7125.06
CPQ_Q9Y646_OID30406;UKB-EU	CPQ	8	98041637	rs148684432	A	G	0.00881597	-1.9487	0.0379859	34557	5e-08	inferred	2631.75
CPVL_Q9H3G5_OID21435;UKB-EU	CPVL	7	29160604	rs34219043	T	C	0.199599	-0.841522	0.00905737	34557	5e-08	inferred	8632.3
CPXM1_Q96SM3_OID21479;UKB-EU	CPXM1	20	2782015	rs215545	C	T	0.764539	0.363458	0.00881801	34557	5e-08	inferred	1698.9
CPXM2_Q8N436_OID30322;UKB-EU	CPXM2	10	125650709	rs28741041	C	G	0.387146	-0.477054	0.0075409	34557	5e-08	inferred	4002.11
CR1_P17927_OID30697;UKB-EU	CR1	1	207750568	rs679515	C	T	0.825544	-0.539613	0.00977718	34557	5e-08	inferred	3046.05
CR2_P20023_OID20393;UKB-EU	CR2	1	207596464	rs61821113	T	C	0.113731	-0.282721	0.0114639	34557	2.7463e-134	inferred	608.207
CRACR2A_Q9BSW2_OID21249;UKB-EU	CRACR2A	12	3902269	rs6489498	G	A	0.342568	-0.13434	0.00788769	34557	4.78751e-65	inferred	290.075
CRADD_P78560_OID20923;UKB-EU	CRADD	12	94243853	rs56944668	T	C	0.156959	-0.100031	0.0104112	34557	7.39587e-22	inferred	92.314
CREG1_O75629_OID21515;UKB-EU	CREG1	1	167515272	rs7513428	C	T	0.84085	-0.254494	0.00988307	34557	3.18208e-146	inferred	663.088
CRELD1_Q96HD1_OID30619;UKB-EU	CRELD1	3	9985457	rs9878047	C	T	0.248973	0.832059	0.00867344	34557	5e-08	inferred	9202.92
CRELD2_Q6UXH1_OID20751;UKB-EU	CRELD2	22	50315382	rs74510325	G	C	0.0348094	-0.812982	0.0201768	34557	5e-08	inferred	1623.52
CRH_P06850_OID21257;UKB-EU	CRH	8	67172949	rs59104426	A	T	0.033408	-0.680558	0.0207994	34557	8.09314e-235	inferred	1070.6
CRHBP_P24387_OID20747;UKB-EU	CRHBP	5	76210596	rs6896257	A	G	0.638499	-0.588492	0.00773054	34557	5e-08	inferred	5795.11
CRIM1_Q9NZV1_OID20701;UKB-EU	CRIM1	2	36583342	rs201258494	TGCG	T	0.191898	-0.152987	0.00926611	34557	3.0893e-61	inferred	272.593
CRIP2_P52943_OID20901;UKB-EU	CRIP2	14	105917816	rs80324969	C	G	0.171047	0.183384	0.0100244	34557	9.2783e-75	inferred	334.662
CRISP2_P16562_OID21456;UKB-EU	CRISP2	6	49710105	rs555247	A	G	0.455645	0.48851	0.00651296	34557	5e-08	inferred	5625.88
CRISP3_P54108_OID30715;UKB-EU	CRISP3	6	49652977	rs1025347	A	G	0.496195	-0.571139	0.00744656	34557	5e-08	inferred	5882.64
CRNN_Q9UBG3_OID21427;UKB-EU	CRNN	1	152391567	rs10494275	A	G	0.0712311	-1.18739	0.0144204	34557	5e-08	inferred	6780.04
CRTAC1_Q9NQ79_OID20279;UKB-EU	CRTAC1	10	99625319	rs56007204	T	C	0.211983	-0.778038	0.00823541	34557	5e-08	inferred	8925.47
CRTAM_O95727_OID20914;UKB-EU	CRTAM	11	122714782	rs2370794	G	A	0.336568	0.313207	0.0078	34557	5e-08	inferred	1612.4
CRYBB1_P53674_OID30319;UKB-EU	CRYBB1	22	27012894	rs4822754	G	A	0.528339	-0.156797	0.00743711	34557	1.13796e-98	inferred	444.495
CRYGD_P07320_OID31144;UKB-EU	CRYGD	2	208978937	rs34570682	A	G	0.309744	-0.709839	0.008131	34557	5e-08	inferred	7621.35
CRYM_Q14894_OID30815;UKB-EU	CRYM	16	21285281	rs2733910	T	C	0.256563	-0.415252	0.00883878	34557	5e-08	inferred	2207.19
CRYZL1_O95825_OID30272;UKB-EU	CRYZL1	21	34997018	rs13050238	T	C	0.0316415	-0.370247	0.0214894	34557	1.60118e-66	inferred	296.848
CSF1_P09603_OID20719;UKB-EU	CSF1	1	110500175	rs11577194	C	T	0.524063	-0.186628	0.00746752	34557	7.47557e-138	inferred	624.598
CSF1R_P07333_OID30681;UKB-EU	CSF1R	5	149460542	rs56048668	C	A	0.00666471	-1.53792	0.0444521	34557	2.77976e-262	inferred	1196.97
CSF2_P04141_OID30072;UKB-EU	CSF2	5	131411460	rs25882	C	T	0.206606	0.243807	0.00938271	34557	7.37298e-149	inferred	675.205
CSF2RB_P32927_OID30553;UKB-EU	CSF2RB	22	37331305	rs2239749	G	A	0.458553	-1.12211	0.00776062	34557	5e-08	inferred	20906.3
CSF3_P09919_OID20491;UKB-EU	CSF3	17	38129525	rs748908389	CT	C	0.470934	0.0762913	0.00752277	34557	3.61935e-24	inferred	102.848
CSF3R_Q99062_OID30527;UKB-EU	CSF3R	1	36933317	rs3917999	T	C	0.010561	1.13229	0.037578	34557	1.86174e-199	inferred	907.921
CSPG4_Q6UVK1_OID30397;UKB-EU	CSPG4	15	75995221	rs11854097	G	A	0.255693	-0.134289	0.00810958	34557	1.37172e-61	inferred	274.211
CST1_P01037_OID30581;UKB-EU	CST1	20	23728873	rs4549181	T	C	0.299784	-0.582614	0.00856971	34557	5e-08	inferred	4622
CST3_P01034_OID20400;UKB-EU	CST3	20	23612737	rs911119	T	C	0.776543	0.328497	0.00848367	34557	5e-08	inferred	1499.32
CST5_P28325_OID20995;UKB-EU	CST5	20	23860178	rs1799841	G	A	0.43573	0.731285	0.00745411	34557	5e-08	inferred	9624.58
CST6_Q15828_OID20293;UKB-EU	CST6	11	65776429	rs12577165	C	T	0.024002	0.613071	0.0236152	34557	1.37094e-148	inferred	673.966
CST7_O76096_OID20704;UKB-EU	CST7	20	24929834	rs227651	G	A	0.230951	-0.835844	0.00901317	34557	5e-08	inferred	8599.94
CTBS_Q01459_OID30710;UKB-EU	CTBS	1	85012695	rs79723172	A	G	0.0299906	1.37781	0.0213593	34557	5e-08	inferred	4161.07
CTHRC1_Q96CG8_OID30393;UKB-EU	CTHRC1	8	104364637	rs827592	G	C	0.543903	-0.162078	0.00682397	34557	1.06586e-124	inferred	564.123
CTRB1_P17538_OID21150;UKB-EU	CTRB1	16	75255217	rs8051363	G	A	0.714502	0.57364	0.00843378	34557	5e-08	inferred	4626.31
CTRC_Q99895_OID20752;UKB-EU	CTRC	1	15767036	rs497078	T	C	0.0981969	-0.569335	0.0119554	34557	5e-08	inferred	2267.81
CTRL_P40313_OID31157;UKB-EU	CTRL	16	67969930	rs20549	G	A	0.16698	0.0894944	0.00983876	34557	9.36289e-20	inferred	82.7391
CTSB_P07858_OID20276;UKB-EU	CTSB	8	11702594	rs709821	C	G	0.261802	0.590876	0.00859135	34557	5e-08	inferred	4730.1
CTSC_P53634_OID20679;UKB-EU	CTSC	11	88070914	rs11600158	G	A	0.098431	0.98901	0.0125011	34557	5e-08	inferred	6259
CTSD_P07339_OID20358;UKB-EU	CTSD	11	1783757	rs55861089	G	A	0.104162	-0.507226	0.0122086	34557	5e-08	inferred	1726.12
CTSE_P14091_OID30628;UKB-EU	CTSE	1	206328803	rs41302235	C	T	0.187567	-0.64299	0.00968504	34557	5e-08	inferred	4407.63
CTSF_Q9UBX1_OID21500;UKB-EU	CTSF	11	66335832	rs1044522	A	G	0.240657	0.216981	0.00842135	34557	2.15639e-146	inferred	663.865
CTSH_P09668_OID20113;UKB-EU	CTSH	15	79238144	rs60250730	G	C	0.165798	1.15836	0.0103677	34557	5e-08	inferred	12483.1
CTSL_P07711_OID20228;UKB-EU	CTSL	9	90349202	rs868561	C	G	0.503888	-0.148068	0.00726606	34557	2.61981e-92	inferred	415.264
CTSO_P43234_OID20660;UKB-EU	CTSO	4	156856193	rs2334114	A	C	0.213307	-0.218357	0.00905252	34557	1.50062e-128	inferred	581.829
CTSS_P25774_OID21056;UKB-EU	CTSS	1	150688366	rs771911677	A	AAT	0.474965	-0.440767	0.0084536	34557	5e-08	inferred	2718.53
CTSV_O60911_OID21405;UKB-EU	CTSV	9	99909044	rs12686511	T	C	0.206793	0.256728	0.00879989	34557	4.14542e-187	inferred	851.122
CTSZ_Q9UBR2_OID20365;UKB-EU	CTSZ	20	57572709	rs199825459	G	A	0.00837267	-1.95383	0.0395325	34557	5e-08	inferred	2442.67
CWC15_Q9P013_OID31479;UKB-EU	CWC15	11	94707809	rs16921241	G	A	0.682452	-0.0577482	0.00807839	34557	8.77448e-13	inferred	51.1007
CX3CL1_P78423_OID20976;UKB-EU	CX3CL1	16	57409062	rs781264602	A	AAAG	0.618928	-0.232211	0.00777157	34557	3.62878e-196	inferred	892.787
CXADR_P78310_OID20561;UKB-EU	CXADR	21	18936119	rs2849900	C	T	0.668064	-0.123515	0.00784562	34557	7.65018e-56	inferred	247.848
CXCL1_P09341_OID20762;UKB-EU	CXCL1	4	74738454	rs3097411	G	C	0.235662	0.674174	0.00899199	34557	5e-08	inferred	5621.24
CXCL10_P02778_OID20697;UKB-EU	CXCL10	4	76943947	rs11548618	A	G	0.00682463	1.72978	0.043722	34557	5e-08	inferred	1565.24
CXCL11_O14625_OID21042;UKB-EU	CXCL11	4	76964956	rs35170645	G	A	0.513606	-0.224373	0.00748791	34557	2.83099e-197	inferred	897.883
CXCL12_P48061_OID20464;UKB-EU	CXCL12	10	44883165	rs11239028	T	C	0.338507	0.195376	0.00810884	34557	2.87547e-128	inferred	580.53
CXCL13_O43927_OID21024;UKB-EU	CXCL13	4	78426029	rs2053526	G	A	0.397441	-0.054512	0.00770465	34557	1.49225e-12	inferred	50.0586
CXCL14_O95715_OID20458;UKB-EU	CXCL14	5	134955385	rs13171268	G	C	0.357206	-0.0717531	0.00739308	34557	2.85838e-22	inferred	94.1956
CXCL16_Q9H2A7_OID20282;UKB-EU	CXCL16	17	4641370	rs78086290	T	A	0.529204	0.189447	0.00729797	34557	1.44418e-148	inferred	673.863
CXCL17_Q6UXB2_OID20622;UKB-EU	CXCL17	19	42955136	rs11668599	G	A	0.0780617	0.117925	0.0123771	34557	1.60843e-21	inferred	90.7766
CXCL5_P42830_OID20207;UKB-EU	CXCL5	4	74864687	rs352045	G	T	0.883396	-0.588354	0.0113665	34557	5e-08	inferred	2679.32
CXCL6_P80162_OID20613;UKB-EU	CXCL6	4	74703999	rs16850073	T	C	0.375537	0.559728	0.00780473	34557	5e-08	inferred	5143.26
CXCL8_P10145_OID21430;UKB-EU	CXCL8	4	74591403	rs74468557	A	G	0.0543904	-0.180273	0.0166288	34557	2.20026e-27	inferred	117.528
CXCL9_Q07325_OID20675;UKB-EU	CXCL9	4	76860470	rs13118503	T	C	0.241048	-0.149477	0.00804664	34557	4.99566e-77	inferred	345.08
CYB5R2_Q6BCY4_OID31512;UKB-EU	CYB5R2	11	7686858	rs61683338	G	C	0.111914	-0.38536	0.0119064	34557	8.31997e-230	inferred	1047.54
CYTL1_Q9NRR1_OID30374;UKB-EU	CYTL1	4	5016883	rs11722554	A	G	0.0379377	-1.31722	0.0188905	34557	5e-08	inferred	4862.17
DAPK2_Q9UIK4_OID30505;UKB-EU	DAPK2	15	64276772	rs34772505	T	C	0.43002	0.387403	0.00767847	34557	5e-08	inferred	2545.52
DAPP1_Q9UN19_OID20524;UKB-EU	DAPP1	4	100752652	rs7688733	G	A	0.477704	-0.0998252	0.00754748	34557	6.18622e-40	inferred	174.935
DARS1_P14868_OID20903;UKB-EU	DARS1	2	136691500	rs149170955	A	G	0.00191893	-0.954211	0.0891773	34557	1.01607e-26	inferred	114.493
DBH_P09172_OID30703;UKB-EU	DBH	9	136500515	rs1611115	C	T	0.794014	1.17019	0.00938157	34557	5e-08	inferred	15558.3
DBI_P07108_OID21143;UKB-EU	DBI	2	120136467	rs72833212	G	T	0.20501	-0.326142	0.00941493	34557	6.11626e-263	inferred	1199.99
DBNL_Q9UJU6_OID20681;UKB-EU	DBNL	7	44109802	rs7799945	G	A	0.327059	0.057692	0.0079418	34557	3.74841e-13	inferred	52.7708
DCBLD2_Q96PD2_OID21474;UKB-EU	DCBLD2	3	98605007	rs12487717	A	G	0.0130819	-1.09115	0.0321138	34557	4.77246e-253	inferred	1154.48
DCC_P43146_OID30953;UKB-EU	DCC	18	49481736	rs9807459	A	G	0.306941	0.246506	0.00825123	34557	4.15e-196	inferred	892.519
DCTPP1_Q9H773_OID20148;UKB-EU	DCTPP1	16	30435601	rs146094440	G	C	0.0132456	-0.520335	0.0350451	34557	7.21234e-50	inferred	220.451
DCXR_Q7Z4W1_OID21480;UKB-EU	DCXR	17	79993919	rs61746217	T	C	0.00301579	-0.767439	0.0645742	34557	1.42303e-32	inferred	141.244
DDAH1_O94760_OID21299;UKB-EU	DDAH1	1	85787334	rs1498374	T	C	0.206692	-0.186237	0.0092604	34557	5.8979e-90	inferred	404.457
DDC_P20711_OID20215;UKB-EU	DDC	7	50603487	rs12112308	C	T	0.0160651	-1.43467	0.0299688	34557	5e-08	inferred	2291.74
DDHD2_O94830_OID31043;UKB-EU	DDHD2	8	38091445	rs571633916	CA	C	0.244148	-0.109152	0.00861559	34557	8.76853e-37	inferred	160.507
DDI2_Q5TDH0_OID30602;UKB-EU	DDI2	1	15994251	rs41270291	A	G	0.0112695	-0.264148	0.034661	34557	2.51914e-14	inferred	58.0781
DDT_P30046_OID30372;UKB-EU	DDT	22	24314006	rs1006771	T	G	0.64503	-0.20559	0.00766121	34557	1.256e-158	inferred	720.127
DDX58_O95786_OID21226;UKB-EU	DDX58	9	32455674	rs1133071	G	A	0.298761	0.28884	0.00832598	34557	1.06156e-263	inferred	1203.49
DECR1_Q16698_OID20579;UKB-EU	DECR1	8	91051553	rs189045259	A	G	0.00454899	-0.953108	0.0564647	34557	6.34512e-64	inferred	284.925
DEFA1_DEFA1B_P59665_OID20344;UKB-EU	DEFA1	8	6876927	rs116236945	T	C	0.386479	-0.274304	0.00870698	34557	7.67646e-218	inferred	992.497
DEFB104A_DEFB104B_Q8WTQ1_OID30849;UKB-EU	DEFB104A	8	7243016	rs183772362	T	C	0.0305778	0.399541	0.0210443	34557	2.23885e-80	inferred	360.457
DEFB4A_DEFB4B_O15263_OID21373;UKB-EU	DEFB4A	8	8164592	rs117797877	T	C	0.0242995	0.232609	0.02599	34557	3.55668e-19	inferred	80.1015
DFFA_O00273_OID20620;UKB-EU	DFFA	1	10038213	rs183281838	T	G	0.00274987	-0.649072	0.0801488	34557	5.57155e-16	inferred	65.5831
DGCR6_Q14129_OID30859;UKB-EU	DGCR6	22	18896530	rs430899	C	A	0.627876	0.13142	0.00800348	34557	1.36759e-60	inferred	269.628
DHRS4L2_Q6PKH6_OID31072;UKB-EU	DHRS4L2	14	24477942	rs146691898	G	A	0.0522648	-0.651476	0.0171713	34557	5e-08	inferred	1439.43
DIPK2B_Q9H7Y0_OID30582;UKB-EU	DIPK2B	23	45059412	rs4498684	A	C	0.208464	-0.145207	0.00733287	34557	2.8494e-87	inferred	392.127
DKK1_O94907_OID21066;UKB-EU	DKK1	10	54119880	rs7097068	G	T	0.434695	-0.102764	0.0075648	34557	4.94923e-42	inferred	184.539
DKK3_Q9UBP4_OID20264;UKB-EU	DKK3	11	12038874	rs11022114	A	G	0.315324	0.372418	0.00775873	34557	5e-08	inferred	2303.99
DKK4_Q9UBT3_OID20934;UKB-EU	DKK4	8	42147164	rs77203322	C	T	0.0498367	-0.54982	0.0170318	34557	1.2529e-228	inferred	1042.13
DKKL1_Q9UK85_OID21313;UKB-EU	DKKL1	19	49869051	rs2303759	G	T	0.252483	-1.26036	0.00857256	34557	5e-08	inferred	21615.6
DLK1_P80370_OID20295;UKB-EU	DLK1	14	101176212	rs12881545	C	G	0.66908	0.49245	0.00777539	34557	5e-08	inferred	4011.25
DLL1_O00548_OID21525;UKB-EU	DLL1	6	170587470	rs9356631	G	A	0.408903	0.15688	0.00739947	34557	9.24645e-100	inferred	449.504
DMP1_Q13316_OID30213;UKB-EU	DMP1	4	88571240	rs187930321	C	A	0.00151589	0.715104	0.0975203	34557	2.2527e-13	inferred	53.771
DNAJA4_Q8WW22_OID31130;UKB-EU	DNAJA4	15	78538899	rs11635166	T	C	0.178629	0.156735	0.00949318	34557	3.09477e-61	inferred	272.589
DNAJB6_O75190_OID30613;UKB-EU	DNAJB6	7	157145474	rs12668458	C	T	0.458314	0.190996	0.00775248	34557	5.10247e-134	inferred	606.97
DNAJC21_Q5F1R6_OID31104;UKB-EU	DNAJC21	5	34930387	rs35176895	C	T	0.441899	-0.107348	0.00754932	34557	6.92883e-46	inferred	202.196
DNAJC6_O75061_OID30247;UKB-EU	DNAJC6	1	65758036	rs7527768	G	A	0.584923	0.0794664	0.00759324	34557	1.24531e-25	inferred	109.525
DNER_Q8NFT8_OID20712;UKB-EU	DNER	2	230592359	rs34412673	T	A	0.331787	-0.280264	0.00791054	34557	6.06865e-275	inferred	1255.23
DNM1_Q05193_OID31458;UKB-EU	DNM1	9	130979181	rs3003599	G	A	0.802861	0.321361	0.00947188	34557	2.584e-252	inferred	1151.1
DNMBP_Q6XZF7_OID20956;UKB-EU	DNMBP	10	101770377	rs7069556	G	C	0.0780377	-0.210681	0.0140854	34557	1.3936e-50	inferred	223.724
DNPEP_Q9ULA0_OID31118;UKB-EU	DNPEP	2	220250232	rs115897075	C	G	0.0181815	0.329899	0.0279799	34557	4.36571e-32	inferred	139.018
DNPH1_O43598_OID20744;UKB-EU	DNPH1	6	43200203	rs77321231	T	C	0.104258	-0.46033	0.0120757	34557	5e-08	inferred	1453.16
DOC2B_Q14184_OID30927;UKB-EU	DOC2B	17	32311	rs8069133	G	A	0.674116	0.066946	0.00832579	34557	8.92549e-16	inferred	64.6544
DOK2_O60496_OID20138;UKB-EU	DOK2	8	21853733	rs67385415	C	T	0.445862	0.0620101	0.00754282	34557	2.01685e-16	inferred	67.5861
DPEP1_P16444_OID20897;UKB-EU	DPEP1	16	89682350	rs409170	G	A	0.596714	0.798895	0.00764329	34557	5e-08	inferred	10924.9
DPEP2_Q9H4A9_OID21305;UKB-EU	DPEP2	16	68025998	rs144339907	C	A	0.00360839	-2.28015	0.0611719	34557	4.25496e-304	inferred	1389.39
DPP10_Q8N608_OID20527;UKB-EU	DPP10	2	115937924	rs17355498	T	G	0.495596	-0.261049	0.00746081	34557	3.26527e-268	inferred	1224.26
DPP4_P27487_OID20406;UKB-EU	DPP4	2	162930725	rs13015258	G	T	0.621154	-0.228501	0.00750186	34557	9.03645e-204	inferred	927.766
DPP6_P42658_OID21354;UKB-EU	DPP6	7	154684153	rs3734960	C	T	0.262145	0.260543	0.00813913	34557	7.62617e-225	inferred	1024.71
DPT_Q07507_OID20278;UKB-EU	DPT	1	168697761	rs1018454	C	A	0.579093	0.330338	0.00699502	34557	5e-08	inferred	2230.18
DPY30_Q9C005_OID21410;UKB-EU	DPY30	2	31986545	rs72794684	G	A	0.0484715	0.132868	0.0175353	34557	3.53166e-14	inferred	57.4135
DRAXIN_Q8NBI3_OID20917;UKB-EU	DRAXIN	1	11752140	rs6679089	A	G	0.0558693	-0.604676	0.0162181	34557	2.97915e-304	inferred	1390.1
DSC2_Q02487_OID21079;UKB-EU	DSC2	18	28689144	rs4799305	A	G	0.884259	-0.341678	0.0115251	34557	3.77134e-193	inferred	878.91
DSCAM_O60469_OID30993;UKB-EU	DSCAM	21	42060498	rs78111814	C	T	0.037975	0.949651	0.0203602	34557	5e-08	inferred	2175.52
DSG2_Q14126_OID21113;UKB-EU	DSG2	18	29093317	rs2848680	G	A	0.475905	-0.218118	0.00725299	34557	1.09802e-198	inferred	904.376
DSG3_P32926_OID21460;UKB-EU	DSG3	18	29019829	rs7234091	T	C	0.180916	-0.307589	0.00907491	34557	8.04437e-252	inferred	1148.83
DSG4_Q86SJ6_OID21325;UKB-EU	DSG4	18	28983529	rs34620697	T	C	0.00597496	-0.36792	0.0471234	34557	5.82937e-15	inferred	60.9584
DTD1_Q8TEA8_OID30580;UKB-EU	DTD1	20	18577212	rs6081238	A	G	0.375977	-0.165694	0.007793	34557	2.55837e-100	inferred	452.068
DTX3_Q8N9I9_OID21349;UKB-EU	DTX3	12	58009372	rs2277323	A	G	0.248339	-0.109285	0.0080435	34557	4.79942e-42	inferred	184.6
DTYMK_P23919_OID30308;UKB-EU	DTYMK	2	242625961	rs28630677	T	C	0.0420827	-0.138417	0.018518	34557	7.73641e-14	inferred	55.8715
DUSP13_Q6B8I1_OID31394;UKB-EU	DUSP13	10	76861680	rs6480771	C	T	0.410856	-0.265281	0.00763332	34557	1.24736e-264	inferred	1207.77
DUSP29_Q68J44_OID30935;UKB-EU	DUSP29	10	76828323	rs4745762	A	C	0.3388	-0.14018	0.0080767	34557	1.77375e-67	inferred	301.234
DYNLT1_P63172_OID30925;UKB-EU	DYNLT1	6	159065758	rs2306751	G	C	0.579194	0.0807166	0.00664165	34557	5.52347e-34	inferred	147.698
EBAG9_O00559_OID20918;UKB-EU	EBAG9	8	110567774	rs2022934	A	G	0.385736	-0.0685459	0.00771683	34557	6.52861e-19	inferred	78.9015
EBI3_IL27_Q14213_Q8NEV9_OID21389;UKB-EU	EBI3	19	4247476	rs8109160	T	C	0.289934	-0.412969	0.00784921	34557	5e-08	inferred	2768.11
ECE1_P42892_OID20891;UKB-EU	ECE1	1	21546033	rs181637959	T	A	0.00639614	-1.02842	0.0482104	34557	5.74128e-101	inferred	455.05
ECHDC3_Q96DC8_OID30293;UKB-EU	ECHDC3	10	11802849	rs72781910	A	G	0.0921816	-0.954889	0.0129674	34557	5e-08	inferred	5422.51
ECHS1_P30084_OID30239;UKB-EU	ECHS1	10	135184126	rs1049951	A	G	0.943799	-0.446925	0.016567	34557	2.76497e-160	inferred	727.749
ECI2_O75521_OID30142;UKB-EU	ECI2	6	4125941	rs660560	G	A	0.325246	-0.278466	0.00826241	34557	5.26726e-249	inferred	1135.88
ECM1_Q16610_OID30736;UKB-EU	ECM1	1	150483355	rs3737240	T	C	0.394392	-0.677007	0.00783847	34557	5e-08	inferred	7459.74
EDA2R_Q9HAV5_OID21451;UKB-EU	EDA2R	23	65954295	rs73221564	T	C	0.00931626	-1.30409	0.0262892	34557	5e-08	inferred	2460.71
EDAR_Q9UNE0_OID20525;UKB-EU	EDAR	2	109603739	rs140661471	A	G	0.0136782	1.65969	0.0318064	34557	5e-08	inferred	2722.86
EDDM3B_P56851_OID31365;UKB-EU	EDDM3B	14	21238318	rs3827905	A	G	0.668481	-0.160371	0.00526753	34557	1.38667e-203	inferred	926.91
EDN1_P05305_OID30224;UKB-EU	EDN1	6	12296255	rs5370	T	G	0.220159	0.271847	0.00905546	34557	5.34386e-198	inferred	901.214
EFCAB14_O75071_OID31460;UKB-EU	EFCAB14	1	47184700	rs562442365	A	G	0.00839898	-0.528986	0.0432755	34557	2.32316e-34	inferred	149.418
EFCAB2_Q5VUJ9_OID31313;UKB-EU	EFCAB2	1	245133662	rs61844237	C	G	0.469417	-0.384352	0.00762777	34557	5e-08	inferred	2539
EFEMP1_Q12805_OID20414;UKB-EU	EFEMP1	2	56096892	rs3791679	G	A	0.22632	0.226222	0.00822244	34557	1.23547e-166	inferred	756.952
EFHD1_Q9BUP0_OID31044;UKB-EU	EFHD1	2	233520579	rs146096867	T	C	0.0839956	0.324893	0.0130347	34557	3.96354e-137	inferred	621.267
EFNA1_P20827_OID21125;UKB-EU	EFNA1	1	155106054	rs4390169	G	A	0.518742	0.317183	0.00752294	34557	5e-08	inferred	1777.64
EFNA4_P52798_OID20935;UKB-EU	EFNA4	1	155039270	rs148289726	T	C	0.00251113	-1.30365	0.0781312	34557	1.67393e-62	inferred	278.402
EGF_P01133_OID20698;UKB-EU	EGF	4	110837903	rs3831508	GT	G	0.401842	0.133975	0.00774004	34557	3.99959e-67	inferred	299.613
EGFL7_Q9UHF1_OID21252;UKB-EU	EGFL7	9	139550503	rs74557797	T	G	0.0933746	-0.285354	0.0135196	34557	6.90426e-99	inferred	445.492
EGFLAM_Q63HQ2_OID31496;UKB-EU	EGFLAM	5	38406251	rs113400125	T	C	0.0263197	1.4561	0.023452	34557	5e-08	inferred	3854.98
EGFR_P00533_OID20319;UKB-EU	EGFR	7	55236796	rs10081281	T	C	0.453397	0.170753	0.0073063	34557	8.49941e-121	inferred	546.187
EGLN1_Q9GZT9_OID20572;UKB-EU	EGLN1	1	231624369	rs77466488	G	A	0.0355317	0.337123	0.0198162	34557	6.63511e-65	inferred	289.425
EHD3_Q9NZN3_OID30229;UKB-EU	EHD3	2	31480967	rs592039	A	G	0.708652	-0.192828	0.00851003	34557	1.13967e-113	inferred	513.426
EIF2AK2_P19525_OID31442;UKB-EU	EIF2AK2	2	37386731	rs10187017	C	T	0.472652	0.149572	0.00750335	34557	2.06267e-88	inferred	397.366
EIF2AK3_Q9NZJ5_OID30060;UKB-EU	EIF2AK3	2	88929736	rs6547787	G	T	0.340104	-0.120734	0.00797025	34557	7.80102e-52	inferred	229.464
EIF4G3_O43432_OID31022;UKB-EU	EIF4G3	1	21303583	rs11444926	GA	G	0.543236	0.0720452	0.00748173	34557	6.00301e-22	inferred	92.727
EIF5_P55010_OID30156;UKB-EU	EIF5	14	103812439	rs138711694	C	T	0.0175777	-0.249859	0.0306619	34557	3.67424e-16	inferred	66.4036
ELAC1_Q9H777_OID31029;UKB-EU	ELAC1	18	48510696	rs142132015	C	T	0.00484147	-0.861409	0.0538017	34557	1.07396e-57	inferred	256.346
ELN_P15502_OID30301;UKB-EU	ELN	7	73474825	rs17855988	C	G	0.100144	0.143625	0.00942081	34557	1.76366e-52	inferred	232.425
ELOA_Q14241_OID21337;UKB-EU	ELOA	1	24051934	rs35863927	C	T	0.596584	0.0861558	0.0075528	34557	3.85214e-30	inferred	130.123
ENAH_Q8N8S7_OID20497;UKB-EU	ENAH	1	225668031	rs10799316	A	G	0.754669	0.124453	0.00889668	34557	1.82718e-44	inferred	195.684
ENDOU_P21128_OID31498;UKB-EU	ENDOU	12	48129778	rs11168215	C	A	0.306937	0.326529	0.00741839	34557	5e-08	inferred	1937.42
ENG_P17813_OID20287;UKB-EU	ENG	9	130601277	rs11794565	T	C	0.463358	0.259315	0.00767873	34557	5.33725e-250	inferred	1140.45
ENO1_P06733_OID21037;UKB-EU	ENO1	1	8926474	rs11544513	T	G	0.00330682	-1.3221	0.0656869	34557	4.25552e-90	inferred	405.108
ENO2_P09104_OID21046;UKB-EU	ENO2	12	7022359	rs11446182	AG	A	0.273954	0.145334	0.00832257	34557	2.75901e-68	inferred	304.944
ENO3_P13929_OID30209;UKB-EU	ENO3	17	4835217	rs2243090	C	T	0.670175	-0.0903813	0.00760477	34557	1.41946e-32	inferred	141.249
ENPEP_Q07075_OID30135;UKB-EU	ENPEP	4	111431444	rs33966350	A	G	0.0127959	-0.323404	0.0343239	34557	4.42059e-21	inferred	88.7764
ENPP2_Q13822_OID20288;UKB-EU	ENPP2	8	120654225	rs13267597	G	T	0.326896	-0.262099	0.00651984	34557	5e-08	inferred	1616.06
ENPP5_Q9UJA9_OID20736;UKB-EU	ENPP5	6	46116449	rs9472701	A	G	0.642794	-0.778049	0.00740822	34557	5e-08	inferred	11030.3
ENPP6_Q6UWR7_OID30273;UKB-EU	ENPP6	4	185139101	rs78293932	T	C	0.0239241	0.952949	0.0236542	34557	5e-08	inferred	1623.02
ENPP7_Q6UWV6_OID20689;UKB-EU	ENPP7	17	77704314	rs8076533	T	C	0.366583	0.950159	0.00797616	34557	5e-08	inferred	14190.7
ENSA_O43768_OID31355;UKB-EU	ENSA	1	150607787	rs190018150	A	G	0.0409685	0.130954	0.0193415	34557	1.28229e-11	inferred	45.8413
ENTPD5_O75356_OID20104;UKB-EU	ENTPD5	14	74467222	rs146086623	A	G	0.0533797	-0.972806	0.0169272	34557	5e-08	inferred	3302.8
ENTPD6_O75354_OID20100;UKB-EU	ENTPD6	20	25195509	rs6050446	G	A	0.966546	1.86443	0.0212397	34557	5e-08	inferred	7705.4
ENTR1_Q96C92_OID30231;UKB-EU	ENTR1	9	139297946	rs11145904	C	A	0.172546	-0.296759	0.00996108	34557	4.98176e-195	inferred	887.554
EPHA1_P21709_OID20677;UKB-EU	EPHA1	7	143109208	rs75045569	G	T	0.182667	0.254349	0.00908574	34557	1.90588e-172	inferred	783.681
EPHA2_P29317_OID21342;UKB-EU	EPHA2	1	16513926	rs924204	G	A	0.59009	-0.132954	0.00739711	34557	3.12687e-72	inferred	323.057
EPHA4_P54764_OID30622;UKB-EU	EPHA4	2	222389971	rs10932916	A	G	0.514138	0.139457	0.00715646	34557	1.41902e-84	inferred	379.738
EPHB4_P54760_OID20242;UKB-EU	EPHB4	7	100413005	rs314361	G	A	0.520392	0.154367	0.00727139	34557	5.11478e-100	inferred	450.686
EPHB6_O15197_OID20982;UKB-EU	EPHB6	7	142552547	rs7789303	G	A	0.26594	-0.31823	0.00860029	34557	1.05394e-299	inferred	1369.17
EPHX2_P34913_OID20119;UKB-EU	EPHX2	8	27394334	rs71553864	AGTC	A	0.0575614	0.260487	0.0165512	34557	8.26932e-56	inferred	247.693
EPO_P01588_OID20522;UKB-EU	EPO	7	100320381	rs11976235	T	C	0.00591259	0.546911	0.0492097	34557	1.07382e-28	inferred	123.518
EPPK1_P58107_OID30250;UKB-EU	EPPK1	8	144950276	rs73375129	G	A	0.136615	-0.54389	0.0110987	34557	5e-08	inferred	2401.47
EPS8L2_Q9H6S3_OID21397;UKB-EU	EPS8L2	11	706284	rs11246276	T	G	0.158783	-0.393806	0.0101291	34557	5e-08	inferred	1511.55
ERBB2_P04626_OID21520;UKB-EU	ERBB2	17	37916823	rs3764354	T	C	0.146109	0.200177	0.0100316	34557	1.36594e-88	inferred	398.188
ERBB3_P21860_OID20705;UKB-EU	ERBB3	12	56489394	rs75526830	G	A	0.00488138	2.48538	0.0525586	34557	5e-08	inferred	2236.14
ERBB4_Q15303_OID21510;UKB-EU	ERBB4	2	213403863	rs6735267	T	C	0.26881	0.21909	0.00830685	34557	2.67953e-153	inferred	695.621
ERC2_O15083_OID30880;UKB-EU	ERC2	3	56133667	rs79784038	C	G	0.0256318	-0.169855	0.0246018	34557	5.04979e-12	inferred	47.6676
EREG_O14944_OID20905;UKB-EU	EREG	4	75248505	rs78803121	T	G	0.0580075	-0.188065	0.0162063	34557	3.91251e-31	inferred	134.663
ERI1_Q8IV48_OID31317;UKB-EU	ERI1	8	8876229	rs7814328	C	T	0.460807	-0.0710323	0.00760663	34557	9.79775e-21	inferred	87.2021
ERMAP_Q96PL5_OID30539;UKB-EU	ERMAP	1	43209941	rs11210710	T	G	0.476148	-0.0906164	0.00698466	34557	1.72654e-38	inferred	168.315
ERN1_O75460_OID31391;UKB-EU	ERN1	17	64210580	rs1801689	C	A	0.03005	0.526081	0.0218195	34557	1.93572e-128	inferred	581.321
ERP44_Q9BS26_OID21338;UKB-EU	ERP44	9	102924058	rs188976415	A	C	0.0035906	-0.593584	0.0608047	34557	1.63664e-22	inferred	95.2994
ESAM_Q96AP7_OID20270;UKB-EU	ESAM	11	124626569	rs61753651	A	G	0.0039161	-1.88968	0.0588128	34557	1.65816e-226	inferred	1032.36
ESM1_Q9NQ30_OID20758;UKB-EU	ESM1	5	54198775	rs4242051	C	T	0.745698	0.191598	0.00855867	34557	5.33754e-111	inferred	501.152
ESYT2_A0FGR8_OID31134;UKB-EU	ESYT2	7	158539572	rs2709865	C	T	0.942167	-0.2912	0.0160667	34557	2.044e-73	inferred	328.495
EVI5_O60447_OID30519;UKB-EU	EVI5	1	93073228	rs11808092	A	C	0.255329	-0.145176	0.00863091	34557	1.7277e-63	inferred	282.928
EXTL1_Q92935_OID30114;UKB-EU	EXTL1	1	26357656	rs2736831	A	C	0.692563	-0.41233	0.0083239	34557	5e-08	inferred	2453.78
EZR_P15311_OID21017;UKB-EU	EZR	6	159187347	rs3734470	T	A	0.696757	0.0974115	0.00824291	34557	3.16561e-32	inferred	139.656
F10_P00742_OID30684;UKB-EU	F10	13	113792170	rs547138	A	T	0.605091	0.179093	0.00773227	34557	1.10658e-118	inferred	536.467
F11_P03951_OID30773;UKB-EU	F11	4	187207381	rs2289252	T	C	0.399463	0.384964	0.00702899	34557	5e-08	inferred	2999.54
F11R_Q9Y624_OID21151;UKB-EU	F11R	1	161032805	rs60315407	C	T	0.291191	0.0627253	0.00834639	34557	5.67975e-14	inferred	56.4791
F12_P00748_OID30739;UKB-EU	F12	5	176836532	rs1801020	G	A	0.744934	1.18225	0.00866657	34557	5e-08	inferred	18609
F13B_P05160_OID30781;UKB-EU	F13B	1	197009508	rs12134960	C	G	0.159102	-0.558501	0.010037	34557	5e-08	inferred	3096.28
F2_P00734_OID30723;UKB-EU	F2	11	46761055	rs1799963	A	G	0.0109254	0.730964	0.0372322	34557	8.14771e-86	inferred	385.438
F2R_P25116_OID20691;UKB-EU	F2R	5	76028124	rs168753	T	A	0.172638	-0.152045	0.0100289	34557	6.43936e-52	inferred	229.846
F3_P13726_OID21440;UKB-EU	F3	1	95274365	rs6666213	G	A	0.37292	0.184699	0.00720738	34557	7.7558e-145	inferred	656.711
F7_P08709_OID20372;UKB-EU	F7	13	113759755	rs510335	T	G	0.112172	-0.778851	0.0116972	34557	5e-08	inferred	4433.48
F9_P00740_OID20349;UKB-EU	F9	23	138632859	rs422187	C	A	0.303042	0.354798	0.00669468	34557	5e-08	inferred	2808.68
FABP1_P07148_OID20778;UKB-EU	FABP1	2	88424066	rs2241883	C	T	0.306829	-0.236988	0.00795681	34557	6.24008e-195	inferred	887.104
FABP2_P12104_OID20200;UKB-EU	FABP2	4	120280617	rs17009129	T	C	0.325101	-0.212769	0.00799018	34557	3.14959e-156	inferred	709.094
FABP3_P05413_OID30351;UKB-EU	FABP3	1	31877051	rs61780805	T	C	0.0477772	-0.191542	0.0162131	34557	3.30352e-32	inferred	139.571
FABP4_P15090_OID20245;UKB-EU	FABP4	8	82391183	rs112313579	TG	T	0.159064	-0.117675	0.00946383	34557	1.70474e-35	inferred	154.609
FABP5_Q01469_OID21043;UKB-EU	FABP5	8	82193282	rs118019635	A	C	0.0735571	-0.199588	0.0143705	34557	7.41378e-44	inferred	192.897
FABP6_P51161_OID20076;UKB-EU	FABP6	5	159659273	rs1130435	T	C	0.4012	-0.131452	0.00787887	34557	1.71012e-62	inferred	278.36
FABP9_Q0Z7S8_OID20501;UKB-EU	FABP9	8	82412691	rs28497692	T	G	0.0384186	-0.224364	0.0185867	34557	1.4991e-33	inferred	145.714
FADD_Q13158_OID20151;UKB-EU	FADD	11	70045922	rs10898847	A	G	0.407972	0.0796562	0.0076401	34557	1.8853e-25	inferred	108.703
FAM13A_O94988_OID31463;UKB-EU	FAM13A	4	89932374	rs34262577	AAGGG	A	0.169097	-0.167281	0.00999551	34557	7.21093e-63	inferred	280.081
FAM171B_Q6P995_OID31338;UKB-EU	FAM171B	2	187557294	rs3886170	T	C	0.278749	-0.376972	0.0084636	34557	5e-08	inferred	1983.85
FAM172A_Q8WUF8_OID30248;UKB-EU	FAM172A	5	93138654	rs1470150	C	T	0.131773	0.191092	0.0111595	34557	9.87811e-66	inferred	293.221
FAM20A_Q96MK3_OID30348;UKB-EU	FAM20A	17	66529779	rs2952271	A	G	0.653075	-0.238835	0.00764245	34557	2.15673e-214	inferred	976.632
FAM3B_P58499_OID21372;UKB-EU	FAM3B	21	42718262	rs57529409	T	C	0.0472149	-1.15267	0.0174657	34557	5e-08	inferred	4355.5
FAM3C_Q92520_OID20233;UKB-EU	FAM3C	7	121080192	rs36198735	AAAC	A	0.733037	-0.114276	0.00830653	34557	4.59962e-43	inferred	189.265
FAM3D_Q96BQ1_OID31514;UKB-EU	FAM3D	3	58649978	rs12493131	G	T	0.903715	0.491741	0.0109208	34557	5e-08	inferred	2027.51
FAP_Q12884_OID20330;UKB-EU	FAP	2	163071161	rs4664454	G	C	0.0100624	1.0747	0.0368348	34557	3.88596e-187	inferred	851.251
FAS_P25445_OID20316;UKB-EU	FAS	10	90782922	rs10887882	A	T	0.584859	-0.256654	0.00710505	34557	9.96464e-286	inferred	1304.85
FASLG_P48023_OID20665;UKB-EU	FASLG	1	172672473	rs79419452	A	T	0.156238	-0.0994035	0.00932009	34557	1.47589e-26	inferred	113.753
FBLN2_P98095_OID30378;UKB-EU	FBLN2	3	13613064	rs7623097	G	A	0.0063026	-1.56312	0.0460695	34557	2.43855e-252	inferred	1151.22
FBN2_P35556_OID30974;UKB-EU	FBN2	5	127874149	rs78821460	C	G	0.0834732	0.54451	0.0139974	34557	5e-08	inferred	1513.27
FBP1_P09467_OID20227;UKB-EU	FBP1	9	97359479	rs499206	G	A	0.924969	0.575477	0.0141736	34557	5e-08	inferred	1648.53
FCAMR_Q8WWV6_OID30332;UKB-EU	FCAMR	1	207140440	rs11119933	T	C	0.178366	0.447089	0.00950568	34557	5e-08	inferred	2212.19
FCAR_P24071_OID20564;UKB-EU	FCAR	19	55391374	rs12608573	G	C	0.217634	0.843811	0.00917812	34557	5e-08	inferred	8452.46
FCER1A_P12319_OID30992;UKB-EU	FCER1A	1	159258641	rs61828219	A	C	0.165612	0.174466	0.0102656	34557	8.91148e-65	inferred	288.837
FCER2_P06734_OID21133;UKB-EU	FCER2	19	7761812	rs2277989	G	A	0.487384	-0.291996	0.00745586	34557	5e-08	inferred	1533.76
FCGR2A_P12318_OID20391;UKB-EU	FCGR2A	1	161480649	rs11810143	G	A	0.117425	-1.47429	0.0118432	34557	5e-08	inferred	15496.3
FCGR2B_P31994_OID21215;UKB-EU	FCGR2B	1	161479745	rs1801274	G	A	0.5344	-0.450778	0.00771422	34557	5e-08	inferred	3414.61
FCGR3B_O75015_OID20387;UKB-EU	FCGR3B	1	161599779	rs200688856	C	G	0.341007	-0.862359	0.00774644	34557	5e-08	inferred	12392.9
FCN1_O00602_OID30690;UKB-EU	FCN1	9	137857446	rs11103604	T	G	0.266096	0.442295	0.00843249	34557	5e-08	inferred	2751.14
FCN2_Q15485_OID20382;UKB-EU	FCN2	9	137776054	rs7041446	A	G	0.459504	-0.619952	0.00745726	34557	5e-08	inferred	6911.27
FCRL1_Q96LA6_OID20172;UKB-EU	FCRL1	1	157771880	rs4971154	T	C	0.50309	-0.357564	0.00734556	34557	5e-08	inferred	2369.51
FCRL2_Q96LA5_OID20639;UKB-EU	FCRL2	1	157744004	rs12568320	G	A	0.167657	0.767318	0.00986548	34557	5e-08	inferred	6049.43
FCRL3_Q96P31_OID20443;UKB-EU	FCRL3	1	157668390	rs7522061	C	T	0.483058	0.964697	0.00768259	34557	5e-08	inferred	15767.6
FCRL6_Q6DN72_OID20529;UKB-EU	FCRL6	1	159783148	rs55650803	T	C	0.192372	-0.891234	0.00944782	34557	5e-08	inferred	8898.57
FCRLB_Q6BAA4_OID21193;UKB-EU	FCRLB	1	161688764	rs61801180	C	G	0.0614433	1.36339	0.0157537	34557	5e-08	inferred	7489.88
FES_P07332_OID21207;UKB-EU	FES	15	91429042	rs1894401	A	G	0.523034	0.133012	0.00765013	34557	1.03704e-67	inferred	302.304
FETUB_Q9UGM5_OID20404;UKB-EU	FETUB	3	186360255	rs114780909	A	T	0.00893746	-2.13914	0.0403146	34557	5e-08	inferred	2815.49
FGA_P02671_OID30788;UKB-EU	FGA	4	155479065	rs140473879	T	C	0.00378442	-1.30656	0.0612866	34557	7.58962e-101	inferred	454.493
FGF2_P09038_OID20503;UKB-EU	FGF2	4	123748616	rs2922979	G	C	0.309475	-0.711469	0.00815841	34557	5e-08	inferred	7605.03
FGF21_Q9NSA1_OID21402;UKB-EU	FGF21	19	49260677	rs838131	C	A	0.456623	-0.122881	0.00765017	34557	4.67187e-58	inferred	258.005
FGF23_Q9GZV9_OID21411;UKB-EU	FGF23	12	4491909	rs6489536	C	G	0.338541	0.108306	0.00781877	34557	1.23631e-43	inferred	191.879
FGF5_P12034_OID20490;UKB-EU	FGF5	4	81182554	rs12509595	C	T	0.293417	0.682078	0.00783308	34557	5e-08	inferred	7582.33
FGFBP1_Q14512_OID21507;UKB-EU	FGFBP1	4	15949551	rs9968276	A	G	0.202368	-0.121115	0.00903898	34557	6.11276e-41	inferred	179.538
FGFBP2_Q9BYJ0_OID30395;UKB-EU	FGFBP2	4	15960246	rs35700679	G	A	0.14828	0.719486	0.00974955	34557	5e-08	inferred	5445.97
FGFBP3_Q8TAT2_OID31108;UKB-EU	FGFBP3	10	93665468	rs555601744	CA	C	0.311489	-0.390045	0.00783744	34557	5e-08	inferred	2476.74
FGFR2_P21802_OID21478;UKB-EU	FGFR2	10	123311698	rs2981430	A	G	0.580332	-0.112753	0.00715232	34557	5.45724e-56	inferred	248.521
FGFR4_P22455_OID30646;UKB-EU	FGFR4	5	176520243	rs351855	A	G	0.295989	1.00916	0.00798055	34557	5e-08	inferred	15990.2
FGL1_Q08830_OID30702;UKB-EU	FGL1	8	17739843	rs3739404	A	C	0.691037	0.657176	0.00763675	34557	5e-08	inferred	7405.36
FGR_P09769_OID20828;UKB-EU	FGR	1	27960792	rs3737803	A	G	0.0734919	-0.178818	0.0142661	34557	4.83585e-36	inferred	157.113
FHIT_P49789_OID20872;UKB-EU	FHIT	3	59969336	rs13070475	A	G	0.644227	0.0893594	0.00798745	34557	4.69615e-29	inferred	125.16
FIS1_Q9Y3D6_OID20722;UKB-EU	FIS1	7	100874354	rs7778271	C	T	0.0543072	-0.346054	0.0165093	34557	1.48441e-97	inferred	439.37
FKBP14_Q9NWM8_OID31065;UKB-EU	FKBP14	7	30136191	rs181397928	C	G	0.000789221	-1.01786	0.141659	34557	6.70681e-13	inferred	51.6283
FKBP1B_P68106_OID20618;UKB-EU	FKBP1B	2	24259188	rs872169	G	C	0.204868	-0.254938	0.00934126	34557	5.33522e-164	inferred	744.832
FKBP4_Q02790_OID20960;UKB-EU	FKBP4	12	2903648	rs3814251	C	T	0.0386422	-0.133721	0.0196979	34557	1.13233e-11	inferred	46.085
FKBP5_Q13451_OID20937;UKB-EU	FKBP5	6	35688619	rs2817032	C	T	0.286876	0.208797	0.00835038	34557	5.46313e-138	inferred	625.225
FLRT2_O43155_OID20946;UKB-EU	FLRT2	14	86089315	rs17646457	A	G	0.150601	-0.698907	0.0103681	34557	5e-08	inferred	4544.02
FLT1_P17948_OID21301;UKB-EU	FLT1	13	28986016	rs552252905	G	C	0.00118954	-1.14473	0.112757	34557	3.24024e-24	inferred	103.067
FLT3_P36888_OID21272;UKB-EU	FLT3	13	28637838	rs9554228	G	A	0.627197	-0.0844657	0.00788074	34557	8.38039e-27	inferred	114.875
FLT4_P35916_OID21491;UKB-EU	FLT4	5	180057293	rs34221241	C	T	0.108302	-0.442515	0.010485	34557	5e-08	inferred	1781.23
FN1_P02751_OID30787;UKB-EU	FN1	2	216300482	rs1250259	A	T	0.736506	0.447594	0.00847239	34557	5e-08	inferred	2790.98
FNDC1_Q4ZHG4_OID31127;UKB-EU	FNDC1	6	159948120	rs73588939	G	A	0.266706	-0.428157	0.00846355	34557	5e-08	inferred	2559.18
FOLH1_Q04609_OID30430;UKB-EU	FOLH1	11	49180460	rs61886488	T	G	0.0575251	0.190771	0.0171249	34557	8.01396e-29	inferred	124.099
FOLR1_P15328_OID21529;UKB-EU	FOLR1	11	71878862	rs115974400	C	T	0.0680828	-0.18134	0.0142889	34557	6.63589e-37	inferred	161.061
FOLR2_P14207_OID21062;UKB-EU	FOLR2	11	71917353	rs146893981	T	C	0.0293612	0.321264	0.0212574	34557	1.3286e-51	inferred	228.404
FOLR3_P41439_OID21485;UKB-EU	FOLR3	11	71850156	rs139130389	CTA	C	0.0726155	1.70004	0.0144003	34557	5e-08	inferred	13937.2
FOXJ3_Q9UPW0_OID30445;UKB-EU	FOXJ3	1	42657196	rs1139978	G	T	0.138762	-0.102658	0.0110362	34557	1.37914e-20	inferred	86.526
FOXO1_Q12778_OID20515;UKB-EU	FOXO1	13	41184358	rs17061453	T	A	0.0430927	0.279848	0.0184299	34557	4.48269e-52	inferred	230.568
FRZB_Q92765_OID20968;UKB-EU	FRZB	2	183699364	rs13009	T	C	0.0815478	-0.816929	0.0136228	34557	5e-08	inferred	3596.13
FSHB_P01225_OID30233;UKB-EU	FSHB	11	30226528	rs11031006	A	G	0.142977	-0.146851	0.00726083	34557	5.88731e-91	inferred	409.055
FST_P19883_OID20770;UKB-EU	FST	5	53327571	rs31226	C	T	0.602504	-0.141806	0.00761229	34557	1.88529e-77	inferred	347.023
FSTL1_Q12841_OID30254;UKB-EU	FSTL1	3	120169248	rs1147707	T	C	0.394776	-0.149402	0.0078955	34557	7.45457e-80	inferred	358.058
FSTL3_O95633_OID20782;UKB-EU	FSTL3	19	663929	rs916904	G	A	0.633526	0.0866776	0.00756545	34557	2.16819e-30	inferred	131.264
FTCD_O95954_OID31137;UKB-EU	FTCD	21	47555017	rs550999731	G	C	0.00349262	-0.948117	0.0721443	34557	1.89278e-39	inferred	172.711
FUCA1_P04066_OID20261;UKB-EU	FUCA1	1	24180962	rs13551	C	T	0.338992	-0.381903	0.00463366	34557	5e-08	inferred	6792.94
FUOM_A2VDF0_OID30626;UKB-EU	FUOM	10	135174600	rs11816588	C	T	0.0325539	0.503113	0.0207073	34557	2.13944e-130	inferred	590.315
FURIN_P09958_OID21514;UKB-EU	FURIN	15	91420940	rs2071410	G	C	0.325848	0.194343	0.00785383	34557	3.50962e-135	inferred	612.315
FUT3_FUT5_P21217_Q11128_OID21013;UKB-EU	FUT3	19	5841356	rs3760775	T	G	0.0602896	-1.06768	0.015182	34557	5e-08	inferred	4945.66
FUT8_Q9BYC5_OID20992;UKB-EU	FUT8	14	65796846	rs2127870	C	G	0.795153	-0.915494	0.00949587	34557	5e-08	inferred	9294.83
FXN_Q16595_OID21442;UKB-EU	FXN	9	71830229	rs112450466	TAAAATA	T	0.379128	0.0787658	0.0078101	34557	6.42862e-24	inferred	101.71
FXYD5_Q96DB9_OID20463;UKB-EU	FXYD5	19	35663250	rs756845	G	A	0.779874	-0.379885	0.00935539	34557	5e-08	inferred	1648.85
GAGE2A_Q6NT46_OID31199;UKB-EU	GAGE2A	23	49394003	rs782018143	A	G	0.00666692	0.319171	0.0416395	34557	1.7869e-14	inferred	58.7538
GAL_P22466_OID20727;UKB-EU	GAL	11	68441727	rs76634175	A	T	0.0778132	0.151832	0.0130137	34557	1.87737e-31	inferred	136.121
GALNT10_Q86SR1_OID21371;UKB-EU	GALNT10	5	153573938	rs890793	T	C	0.382002	0.384497	0.00760186	34557	5e-08	inferred	2558.27
GALNT2_Q10471_OID21423;UKB-EU	GALNT2	1	230295691	rs4846914	A	G	0.606091	0.292801	0.00739692	34557	5e-08	inferred	1566.91
GALNT3_Q14435_OID20471;UKB-EU	GALNT3	2	166723533	rs2116546	C	T	0.297937	-0.38921	0.00826425	34557	5e-08	inferred	2218
GALNT5_Q7Z7M9_OID30295;UKB-EU	GALNT5	2	158141092	rs714649	T	G	0.0181911	-0.940726	0.02784	34557	2.72462e-250	inferred	1141.79
GALNT7_Q86SF2_OID21377;UKB-EU	GALNT7	4	174235304	rs144873913	A	C	0.00234098	-0.855181	0.0766961	34557	7.14022e-29	inferred	124.328
GAS2_O43903_OID31285;UKB-EU	GAS2	11	22696890	rs2279240	C	T	0.706933	0.11438	0.00843309	34557	6.61509e-42	inferred	183.961
GAS6_Q14393_OID20318;UKB-EU	GAS6	13	114551993	rs6602909	C	T	0.324174	-0.33847	0.0077855	34557	5e-08	inferred	1890.02
GASK1A_Q9UFP1_OID30109;UKB-EU	GASK1A	3	43126405	rs493412	T	C	0.629457	0.729599	0.00801419	34557	5e-08	inferred	8287.99
GATD3_P0DPI2_OID30253;UKB-EU	GATD3	21	45544594	rs2187313	C	T	0.81769	-0.124353	0.00990454	34557	3.72468e-36	inferred	157.632
GBP1_P32455_OID31128;UKB-EU	GBP1	1	89523756	rs148526074	T	G	0.0276273	-1.31382	0.0230814	34557	5e-08	inferred	3240.02
GBP2_P32456_OID20489;UKB-EU	GBP2	1	89554224	rs7531439	C	A	0.790467	0.124449	0.00946279	34557	1.67038e-39	inferred	172.959
GBP4_Q96PP9_OID20845;UKB-EU	GBP4	1	89652078	rs608339	T	A	0.507702	-0.805029	0.00768749	34557	5e-08	inferred	10966.1
GC_P02774_OID30780;UKB-EU	GC	4	72617775	rs1352846	G	A	0.2923	1.20212	0.00830944	34557	5e-08	inferred	20929.2
GCHFR_P30047_OID30631;UKB-EU	GCHFR	15	41065726	rs2289218	A	T	0.457826	0.111278	0.00740302	34557	4.5701e-51	inferred	225.944
GCLM_P48507_OID30059;UKB-EU	GCLM	1	94384624	rs12563495	A	G	0.508741	-0.0602814	0.00766648	34557	3.75093e-15	inferred	61.8265
GCNT1_Q02742_OID21379;UKB-EU	GCNT1	9	79117751	rs2282683	G	A	0.209957	-0.496234	0.00891003	34557	5e-08	inferred	3101.81
GDF15_Q99988_OID20251;UKB-EU	GDF15	19	18499858	rs1054221	C	T	0.14593	0.391818	0.00893373	34557	5e-08	inferred	1923.55
GDNF_P39905_OID20861;UKB-EU	GDNF	5	37820741	rs62360373	A	G	0.0951924	-0.393059	0.0127449	34557	7.51281e-209	inferred	951.136
GFAP_P14136_OID21247;UKB-EU	GFAP	17	42991449	rs59291670	T	C	0.0214784	0.277537	0.0239523	34557	4.79242e-31	inferred	134.26
GFER_P55789_OID21259;UKB-EU	GFER	16	2023322	rs61516948	T	C	0.126032	-0.10356	0.0114198	34557	1.20711e-19	inferred	82.237
GFRA1_P56159_OID21457;UKB-EU	GFRA1	10	118001771	rs11197603	C	T	0.147994	-0.303471	0.0101237	34557	1.99946e-197	inferred	898.578
GFRA2_O00451_OID21330;UKB-EU	GFRA2	8	21474088	rs1480999	A	G	0.562143	0.308538	0.00776918	34557	5e-08	inferred	1577.13
GFRA3_O60609_OID20933;UKB-EU	GFRA3	5	137480609	rs56259296	A	T	0.365455	0.0917365	0.00814322	34557	1.94502e-29	inferred	126.909
GFRAL_Q6UXV0_OID31091;UKB-EU	GFRAL	6	55484581	rs72988065	G	A	0.153581	0.369612	0.010241	34557	3.0946e-285	inferred	1302.59
GGACT_Q9BVM4_OID30290;UKB-EU	GGACT	13	101195523	rs4772304	A	G	0.512751	-0.445226	0.00752524	34557	5e-08	inferred	3500.42
GGCT_O75223_OID30304;UKB-EU	GGCT	7	30543734	rs4259	A	G	0.726761	-0.119163	0.00843961	34557	2.88063e-45	inferred	199.36
GGH_Q92820_OID20416;UKB-EU	GGH	8	63931196	rs74329104	A	G	0.0659257	0.722608	0.0150591	34557	5e-08	inferred	2302.54
GGT1_P19440_OID21075;UKB-EU	GGT1	22	24997846	rs28509371	C	T	0.337426	0.254153	0.00732924	34557	1.77622e-263	inferred	1202.47
GGT5_P36269_OID20909;UKB-EU	GGT5	22	24643449	rs5760275	G	C	0.207408	0.32935	0.00937619	34557	2.68367e-270	inferred	1233.85
GHR_P10912_OID30574;UKB-EU	GHR	5	42625592	rs4073476	C	A	0.273338	-0.685102	0.00854476	34557	5e-08	inferred	6428.52
GHRL_Q9UBU3_OID20175;UKB-EU	GHRL	3	10331519	rs34911341	T	C	0.00601015	1.41936	0.0469503	34557	9.24091e-201	inferred	913.92
GIMAP7_Q8NHV1_OID30639;UKB-EU	GIMAP7	7	150217309	rs3735080	T	C	0.231416	-0.60671	0.00888555	34557	5e-08	inferred	4662.23
GIPC2_Q8TF65_OID31153;UKB-EU	GIPC2	1	78518939	rs7537908	G	A	0.206053	-0.31388	0.00896857	34557	2.43213e-268	inferred	1224.84
GIPC3_Q8TF64_OID31507;UKB-EU	GIPC3	19	3585519	rs34722692	A	G	0.111852	-0.434387	0.0119215	34557	1.09413e-290	inferred	1327.68
GIT1_Q9Y2X7_OID30533;UKB-EU	GIT1	17	28056287	rs142511067	G	C	0.021749	0.245339	0.0266189	34557	3.06322e-20	inferred	84.948
GLA_P06280_OID30594;UKB-EU	GLA	23	100662921	rs3027584	T	C	0.0154412	1.52768	0.0249574	34557	5e-08	inferred	3746.85
GLB1_P16278_OID20949;UKB-EU	GLB1	3	33138763	rs7637133	A	C	0.616044	0.228402	0.00739119	34557	1.1254e-209	inferred	954.929
GLO1_Q04760_OID20107;UKB-EU	GLO1	6	38650628	rs4746	G	T	0.463805	-0.330717	0.00752756	34557	5e-08	inferred	1930.21
GLRX_P35754_OID20195;UKB-EU	GLRX	5	95163449	rs6556886	A	G	0.129126	-0.752505	0.0110499	34557	5e-08	inferred	4637.69
GLRX5_Q86SX6_OID30663;UKB-EU	GLRX5	14	95995853	rs179133	T	C	0.182556	0.155672	0.0100149	34557	1.74621e-54	inferred	241.617
GLT8D2_Q9H1C3_OID20825;UKB-EU	GLT8D2	12	104408832	rs117801489	C	T	0.0173137	0.674695	0.0296419	34557	1.10328e-114	inferred	518.087
GM2A_P17900_OID30413;UKB-EU	GM2A	5	150639439	rs153478	G	A	0.642808	-0.694979	0.00772634	34557	5e-08	inferred	8090.88
GMFG_O60234_OID30340;UKB-EU	GMFG	19	39817100	rs194016	G	A	0.109803	-0.104162	0.0120398	34557	5.08391e-18	inferred	74.848
GMPR_P36959_OID20641;UKB-EU	GMPR	6	16290761	rs1042391	A	T	0.379776	0.25207	0.00753618	34557	2.7538e-245	inferred	1118.77
GMPR2_Q9P2T1_OID30623;UKB-EU	GMPR2	14	24706267	rs199867463	C	T	0.00165435	-1.59857	0.099145	34557	1.74284e-58	inferred	259.969
GNAS_O95467_OID31008;UKB-EU	GNAS	20	57272722	rs6026450	G	A	0.632033	0.0753894	0.00771261	34557	1.44409e-22	inferred	95.5472
GNLY_P22749_OID21132;UKB-EU	GNLY	2	85935282	rs7577293	T	C	0.230696	0.707629	0.00888253	34557	5e-08	inferred	6346.55
GNPDA1_P46926_OID30197;UKB-EU	GNPDA1	5	141407705	rs11949303	C	T	0.148605	0.128391	0.010751	34557	7.12792e-33	inferred	142.617
GNPDA2_Q8TDQ7_OID30597;UKB-EU	GNPDA2	4	44727151	rs769805766	C	CTATTA	0.640247	0.236184	0.00787462	34557	1.2085e-197	inferred	899.584
GOLGA3_Q08378_OID31026;UKB-EU	GOLGA3	12	133457651	rs11147139	A	G	0.222145	0.118147	0.00895844	34557	1.02408e-39	inferred	173.932
GOLM2_Q6P4E1_OID21044;UKB-EU	GOLM2	15	44670474	rs550761239	T	C	0.00424604	0.556655	0.064215	34557	4.37415e-18	inferred	75.1449
GORASP2_Q9H8Y8_OID31438;UKB-EU	GORASP2	2	171825178	rs753954550	T	TAAAGG	0.292506	0.057563	0.00830602	34557	4.20024e-12	inferred	48.0287
GP1BA_P07359_OID20381;UKB-EU	GP1BA	17	4837195	rs553749201	A	C	0.0528376	-0.256395	0.0170287	34557	3.1226e-51	inferred	226.702
GP1BB_P13224_OID30174;UKB-EU	GP1BB	22	19711755	rs547921381	T	C	0.0044629	-1.0181	0.0608071	34557	6.35772e-63	inferred	280.332
GP2_P55259_OID20090;UKB-EU	GP2	16	20332200	rs4430753	G	A	0.487788	-0.232605	0.00681565	34557	2.82851e-255	inferred	1164.73
GP5_P40197_OID30611;UKB-EU	GP5	3	194119749	rs10638925	CCATAAA	C	0.22877	-0.136823	0.00917225	34557	2.55277e-50	inferred	222.519
GP6_Q9HCN6_OID21091;UKB-EU	GP6	19	55539072	rs892090	G	T	0.834295	0.4129	0.0102273	34557	5e-08	inferred	1629.93
GPA33_Q99795_OID21376;UKB-EU	GPA33	1	167038219	rs72689400	A	C	0.0162377	-0.678569	0.0286675	34557	7.29109e-124	inferred	560.284
GPC1_P35052_OID21438;UKB-EU	GPC1	2	241403417	rs77078946	G	T	0.114114	0.505543	0.0114155	34557	5e-08	inferred	1961.22
GPC5_P78333_OID20944;UKB-EU	GPC5	13	92417058	rs342706	C	T	0.271658	-0.878117	0.00859842	34557	5e-08	inferred	10429.6
GPD1_P21695_OID31358;UKB-EU	GPD1	12	50500071	rs35428353	A	G	0.00273855	-1.23916	0.0720295	34557	2.49936e-66	inferred	295.961
GPHA2_Q96T91_OID31437;UKB-EU	GPHA2	11	64730319	rs114391421	A	C	0.0460778	0.498941	0.0177359	34557	4.0133e-174	inferred	791.392
GPIHBP1_Q8IV16_OID31469;UKB-EU	GPIHBP1	8	144303071	rs6420185	A	G	0.387954	-0.271894	0.00782542	34557	1.65081e-264	inferred	1207.21
GPNMB_Q14956_OID20173;UKB-EU	GPNMB	7	23306141	rs75801644	A	G	0.0227377	-1.11806	0.0255776	34557	5e-08	inferred	1910.78
GPR158_Q5T848_OID31013;UKB-EU	GPR158	10	25718437	rs1931291	T	A	0.694771	-0.0637475	0.00808925	34557	3.2602e-15	inferred	62.1026
GPR15L_Q6UWK7_OID31511;UKB-EU	GPR15L	10	85918938	rs4399275	G	T	0.42143	0.220987	0.00757052	34557	2.5625e-187	inferred	852.083
GPR37_O15354_OID20095;UKB-EU	GPR37	7	124129046	rs60598740	A	G	0.261793	-0.784607	0.0085	34557	5e-08	inferred	8520.53
GPRC5C_Q9NQ84_OID31340;UKB-EU	GPRC5C	17	72438972	rs2670824	G	C	0.923584	-0.21347	0.0144399	34557	1.87617e-49	inferred	218.547
GRAP2_O75791_OID20192;UKB-EU	GRAP2	22	40342993	rs148328786	G	A	0.0135451	0.322146	0.0340753	34557	3.26297e-21	inferred	89.3771
GRHPR_Q9UBQ7_OID30289;UKB-EU	GRHPR	9	37422656	rs4878690	T	C	0.326343	0.26902	0.00798506	34557	7.98616e-249	inferred	1135.04
GRIK2_Q13002_OID30977;UKB-EU	GRIK2	6	101329742	rs59321237	T	C	0.0292211	0.738315	0.022517	34557	8.38626e-236	inferred	1075.13
GRK5_P34947_OID20066;UKB-EU	GRK5	10	121010256	rs10886430	G	A	0.1275	-0.407393	0.0117772	34557	3.37126e-262	inferred	1196.58
GRN_P28799_OID21159;UKB-EU	GRN	17	42430244	rs5848	T	C	0.274464	-0.250314	0.00773573	34557	1.0651e-229	inferred	1047.05
GRP_P07492_OID30264;UKB-EU	GRP	18	56878091	rs17835713	A	G	0.165338	0.461975	0.0102001	34557	5e-08	inferred	2051.29
GSN_P06396_OID30714;UKB-EU	GSN	9	124083642	rs116185403	T	C	0.0070277	1.02604	0.0446822	34557	1.09118e-116	inferred	527.302
GSR_P00390_OID30700;UKB-EU	GSR	8	30556381	rs8190982	TCC	T	0.325417	-0.125359	0.00812405	34557	1.01912e-53	inferred	238.104
GSTA1_P08263_OID20166;UKB-EU	GSTA1	6	52665977	rs6458871	T	C	0.573746	0.314756	0.00743745	34557	5e-08	inferred	1791.02
GSTA3_Q16772_OID21242;UKB-EU	GSTA3	6	52621433	rs2749005	G	T	0.647843	0.324524	0.00794432	34557	5e-08	inferred	1668.71
GSTM4_Q03013_OID30164;UKB-EU	GSTM4	1	110232983	rs140584594	G	A	0.732061	-0.429997	0.00868778	34557	5e-08	inferred	2449.7
GSTP1_P09211_OID20876;UKB-EU	GSTP1	11	67352256	rs762803	A	C	0.448883	0.205266	0.00781302	34557	3.97621e-152	inferred	690.234
GSTT2B_P0CG30_OID31097;UKB-EU	GSTT2B	22	24267047	rs5751777	T	C	0.588338	-1.03725	0.00774703	34557	5e-08	inferred	17926.5
GUCA2A_Q02747_OID21101;UKB-EU	GUCA2A	1	42628591	rs142157365	T	A	0.00228399	-2.10895	0.077741	34557	4.61644e-162	inferred	735.923
GUSB_P08236_OID20296;UKB-EU	GUSB	7	65444841	rs149606212	T	C	0.00212414	-1.40473	0.0758209	34557	1.25185e-76	inferred	343.248
GZMA_P12544_OID20663;UKB-EU	GZMA	5	54489541	rs2047745	C	T	0.208703	0.0697259	0.00897129	34557	7.71862e-15	inferred	60.4058
GZMB_P10144_OID20604;UKB-EU	GZMB	14	25101878	rs8192918	CT	C	0.224008	-0.354337	0.00865117	34557	5e-08	inferred	1677.58
GZMH_P20718_OID20096;UKB-EU	GZMH	14	25076303	rs190749747	G	C	0.0111682	-0.896529	0.0366367	34557	3.02379e-132	inferred	598.82
HADH_Q16836_OID30132;UKB-EU	HADH	4	108899748	rs17038246	T	C	0.0809598	0.105739	0.0139974	34557	4.21479e-14	inferred	57.0658
HAGH_Q16775_OID21459;UKB-EU	HAGH	16	1869974	rs115389912	A	G	0.00506677	-0.80935	0.0498864	34557	3.42005e-59	inferred	263.214
HAVCR1_Q96D42_OID21422;UKB-EU	HAVCR1	5	156472149	rs6555820	A	C	0.479642	-0.475893	0.00681458	34557	5e-08	inferred	4876.86
HAVCR2_Q8TDQ0_OID21137;UKB-EU	HAVCR2	5	156536137	rs116363290	T	C	0.00571119	-1.70363	0.0519225	34557	4.10087e-236	inferred	1076.56
HBQ1_P09105_OID21433;UKB-EU	HBQ1	16	238348	rs556207545	CAAAAAAAA	C	0.810517	0.472196	0.00939698	34557	5e-08	inferred	2525.04
HBZ_P02008_OID30307;UKB-EU	HBZ	16	203254	rs2461286	G	A	0.648502	-1.03087	0.00790263	34557	5e-08	inferred	17016.3
HCLS1_P14317_OID20648;UKB-EU	HCLS1	3	121415720	rs3732410	C	T	0.225117	0.0946348	0.00885171	34557	1.11996e-26	inferred	114.3
HDDC2_Q7Z4H3_OID31447;UKB-EU	HDDC2	6	125623247	rs73581685	T	C	0.180364	-0.874	0.00976332	34557	5e-08	inferred	8013.6
HDGF_P51858_OID21455;UKB-EU	HDGF	1	156711623	rs3806417	A	C	0.334645	1.14633	0.00799834	34557	5e-08	inferred	20540.9
HEBP1_Q9NRV9_OID20063;UKB-EU	HEBP1	12	13128263	rs1941	G	C	0.0377387	-0.319814	0.0201234	34557	7.12593e-57	inferred	252.576
HEG1_Q9ULI3_OID30579;UKB-EU	HEG1	3	124728472	rs6438868	G	C	0.617312	0.108951	0.00725694	34557	6.00348e-51	inferred	225.401
HEPH_Q9BQS7_OID30337;UKB-EU	HEPH	23	65412393	rs746745116	A	G	0.00241628	-1.48182	0.0621587	34557	1.30749e-125	inferred	568.312
HEXIM1_O94992_OID20589;UKB-EU	HEXIM1	17	43244389	rs36160143	T	C	0.197539	0.0839966	0.00945723	34557	6.58262e-19	inferred	78.8852
HGF_P14210_OID20656;UKB-EU	HGF	7	81359051	rs5745687	T	C	0.0651561	-0.185387	0.0147239	34557	2.36987e-36	inferred	158.531
HGFAC_Q04756_OID30718;UKB-EU	HGFAC	4	3445745	rs4690097	T	C	0.684471	-0.482674	0.00813113	34557	5e-08	inferred	3523.76
HIP1R_O75146_OID31141;UKB-EU	HIP1R	12	123326598	rs10847864	T	G	0.359094	0.0948148	0.0076908	34557	6.37461e-35	inferred	151.988
HJV_Q6ZVN8_OID31006;UKB-EU	HJV	1	145475529	rs41302089	T	G	0.015888	-0.610764	0.030706	34557	4.89812e-88	inferred	395.64
HMBS_P08397_OID21385;UKB-EU	HMBS	11	118945502	rs72997349	C	T	0.0308838	0.37997	0.0209781	34557	2.53035e-73	inferred	328.07
HMCN2_Q8NDA2_OID30592;UKB-EU	HMCN2	9	133053928	rs6415851	G	A	0.511934	0.624118	0.00757447	34557	5e-08	inferred	6789.36
HMOX1_P09601_OID20217;UKB-EU	HMOX1	22	35777185	rs2071747	C	G	0.0583998	-0.154703	0.0156832	34557	5.94775e-23	inferred	97.3034
HMOX2_P30519_OID20887;UKB-EU	HMOX2	16	4514655	rs4785965	A	G	0.734557	-0.120824	0.00860269	34557	8.27744e-45	inferred	197.259
HNMT_P50135_OID20975;UKB-EU	HNMT	2	138759649	rs11558538	T	C	0.108184	-1.11656	0.0118907	34557	5e-08	inferred	8817.58
HPCAL1_P37235_OID20615;UKB-EU	HPCAL1	2	10476228	rs375285744	C	T	0.149007	0.218967	0.0106036	34557	9.71143e-95	inferred	426.433
HPGDS_O60760_OID21266;UKB-EU	HPGDS	4	95270878	rs2865353	C	T	0.611908	0.463397	0.00792451	34557	5e-08	inferred	3419.49
HPSE_Q9Y251_OID30409;UKB-EU	HPSE	4	84223426	rs61751211	C	T	0.0107491	-0.804603	0.0403472	34557	1.75965e-88	inferred	397.683
HRC_P23327_OID30211;UKB-EU	HRC	19	49658233	rs148966785	A	G	0.00829248	-0.680073	0.0419683	34557	4.69105e-59	inferred	262.584
HRG_P04196_OID30770;UKB-EU	HRG	3	186390627	rs9898	T	C	0.328971	0.501279	0.00797429	34557	5e-08	inferred	3951.62
HS1BP3_Q53T59_OID30243;UKB-EU	HS1BP3	2	20840823	rs77551133	A	G	0.00668846	-0.865944	0.0466514	34557	6.52119e-77	inferred	344.548
HS3ST3B1_Q9Y662_OID21303;UKB-EU	HS3ST3B1	17	13837051	rs17669311	A	G	0.392123	0.328967	0.00783651	34557	5e-08	inferred	1762.22
HS6ST1_O60243_OID21441;UKB-EU	HS6ST1	2	129050354	rs6761320	T	C	0.428358	-0.209891	0.0075067	34557	4.91511e-172	inferred	781.789
HS6ST2_Q96MM7_OID30481;UKB-EU	HS6ST2	23	131869906	rs2187831	C	T	0.49875	-0.208757	0.00611781	34557	3.38302e-255	inferred	1164.37
HSBP1_O75506_OID30232;UKB-EU	HSBP1	16	83803160	rs707236	A	T	0.345448	-0.568474	0.00794354	34557	5e-08	inferred	5121.45
HSD17B14_Q9BPX1_OID31098;UKB-EU	HSD17B14	19	49318380	rs35299026	A	G	0.0470859	-1.52285	0.0177953	34557	5e-08	inferred	7323.25
HSDL2_Q6YN16_OID30256;UKB-EU	HSDL2	9	115199507	rs10817342	T	C	0.380093	0.60087	0.00789524	34557	5e-08	inferred	5792.02
HSPA2_P54652_OID31424;UKB-EU	HSPA2	14	65045056	rs10498515	T	C	0.798996	0.126675	0.00930953	34557	3.63756e-42	inferred	185.151
HSPB1_P04792_OID20230;UKB-EU	HSPB1	7	75919995	rs111642997	CTTTTA	C	0.244787	-0.552847	0.00889394	34557	5e-08	inferred	3863.86
HSPG2_P98160_OID20383;UKB-EU	HSPG2	1	22147764	rs6684152	G	A	0.293763	-0.17479	0.00809503	34557	2.12366e-103	inferred	466.226
HYAL1_Q12794_OID20357;UKB-EU	HYAL1	3	50339622	rs116482870	T	C	0.0623473	-0.548913	0.0155165	34557	3.98305e-274	inferred	1251.47
HYOU1_Q9Y4L1_OID20300;UKB-EU	HYOU1	11	118928253	rs2509121	T	C	0.400687	0.183426	0.00759685	34557	8.42503e-129	inferred	582.981
ICAM1_P05362_OID20411;UKB-EU	ICAM1	19	10393234	rs5030377	G	A	0.377967	0.415481	0.00762853	34557	5e-08	inferred	2966.34
ICAM2_P13598_OID20248;UKB-EU	ICAM2	17	62099874	rs574698129	C	CA	0.187898	0.101221	0.00748285	34557	1.0826e-41	inferred	182.981
ICAM3_P32942_OID20277;UKB-EU	ICAM3	19	10457472	rs28378712	G	T	0.312787	0.318159	0.00788651	34557	5e-08	inferred	1627.49
ICAM4_Q14773_OID20578;UKB-EU	ICAM4	19	10393234	rs5030377	G	A	0.378255	-0.114713	0.00660235	34557	1.28564e-67	inferred	301.876
ICAM5_Q9UMF0_OID20145;UKB-EU	ICAM5	19	10400110	rs281439	C	G	0.779936	0.843945	0.00888845	34557	5e-08	inferred	9015.22
ICOSLG_O75144_OID21351;UKB-EU	ICOSLG	21	45646698	rs6518352	G	A	0.720883	-0.402458	0.00853762	34557	5e-08	inferred	2222.12
IDI2_Q9BXS1_OID20823;UKB-EU	IDI2	10	1065710	rs1044261	T	C	0.0782	-0.616182	0.0140267	34557	5e-08	inferred	1929.78
IDO1_P14902_OID31474;UKB-EU	IDO1	8	39781444	rs7010461	T	C	0.334077	0.276412	0.00802683	34557	7.29353e-260	inferred	1185.84
IDS_P22304_OID20619;UKB-EU	IDS	23	148560698	rs5936292	A	G	0.150272	-0.071219	0.00864417	34557	1.73709e-16	inferred	67.8805
IDUA_P35475_OID21468;UKB-EU	IDUA	4	983060	rs3796622	C	T	0.639846	0.54336	0.0077455	34557	5e-08	inferred	4921.26
IFI30_P13284_OID31505;UKB-EU	IFI30	19	18283011	rs7259445	C	A	0.218391	-0.507285	0.00877158	34557	5e-08	inferred	3344.63
IFIT3_O14879_OID31283;UKB-EU	IFIT3	10	91102098	rs2274878	G	C	0.246051	-0.108425	0.00878326	34557	5.21538e-35	inferred	152.387
IFNAR1_P17181_OID31491;UKB-EU	IFNAR1	21	34725807	rs914142	A	G	0.72874	-0.449871	0.00848151	34557	5e-08	inferred	2813.39
IFNGR1_P15260_OID20678;UKB-EU	IFNGR1	6	137531031	rs9376267	T	C	0.237414	-0.202449	0.00862167	34557	6.3166e-122	inferred	551.377
IFNGR2_P38484_OID20941;UKB-EU	IFNGR2	21	34787312	rs9808753	G	A	0.140432	1.43267	0.0109754	34557	5e-08	inferred	17039.3
IFNLR1_Q8IU57_OID20506;UKB-EU	IFNLR1	1	24513723	rs139958347	C	G	0.039599	-0.942374	0.0214063	34557	5e-08	inferred	1938.04
IGBP1_P78318_OID31059;UKB-EU	IGBP1	23	69402868	rs113690423	T	C	0.141821	-0.0775868	0.00878177	34557	1.00112e-18	inferred	78.0569
IGDCC4_Q8TDY8_OID30402;UKB-EU	IGDCC4	15	65801720	rs56362513	C	T	0.0203114	0.964492	0.0255817	34557	5e-08	inferred	1421.47
IGF1R_P08069_OID21274;UKB-EU	IGF1R	15	99490912	rs35115159	G	A	0.203046	0.129815	0.00880548	34557	3.43696e-49	inferred	217.342
IGF2R_P11717_OID21146;UKB-EU	IGF2R	6	160494521	rs2282140	T	C	0.13124	0.55607	0.0110886	34557	5e-08	inferred	2514.81
IGFBP2_P18065_OID20325;UKB-EU	IGFBP2	2	217480424	rs4674100	A	G	0.292765	-0.0700512	0.00858953	34557	3.47977e-16	inferred	66.5108
IGFBP3_P17936_OID20398;UKB-EU	IGFBP3	7	45960645	rs2854746	C	G	0.397379	0.461113	0.00743564	34557	5e-08	inferred	3845.72
IGFBP6_P24592_OID20413;UKB-EU	IGFBP6	12	53493387	rs822688	T	C	0.122227	-0.126037	0.0101717	34557	2.92566e-35	inferred	153.536
IGFBP7_Q16270_OID20236;UKB-EU	IGFBP7	4	57949517	rs1718860	A	G	0.733156	-0.3717	0.00795921	34557	5e-08	inferred	2180.95
IGFBPL1_Q8WX77_OID20155;UKB-EU	IGFBPL1	9	38409081	rs7857243	A	G	0.806889	0.494588	0.00905069	34557	5e-08	inferred	2986.23
IGHMBP2_P38935_OID30123;UKB-EU	IGHMBP2	11	68603346	rs11228377	C	T	0.598366	-0.0791582	0.00786319	34557	7.73533e-24	inferred	101.343
IGLC2_P0DOY2_OID30740;UKB-EU	IGLC2	22	23249440	rs2856876	A	C	0.116155	0.22902	0.0115953	34557	7.84801e-87	inferred	390.106
IGSF21_Q96ID5_OID30210;UKB-EU	IGSF21	1	18447853	rs11261050	T	C	0.318967	-0.151549	0.00789026	34557	3.22812e-82	inferred	368.913
IGSF3_O75054_OID21312;UKB-EU	IGSF3	1	117122887	rs2284860	C	T	0.216555	0.109766	0.00904368	34557	6.69877e-34	inferred	147.314
IGSF8_Q969P0_OID20167;UKB-EU	IGSF8	1	160061934	rs12408242	C	T	0.214671	0.156221	0.00913206	34557	1.3189e-65	inferred	292.645
IGSF9_Q9P2J2_OID30330;UKB-EU	IGSF9	1	159912899	rs3747617	T	C	0.0533263	-0.478563	0.0166669	34557	2.59737e-181	inferred	824.458
IL10_P22301_OID20431;UKB-EU	IL10	1	206942413	rs3024495	T	C	0.153669	-0.140628	0.0106006	34557	3.64324e-40	inferred	175.988
IL10RA_Q13651_OID20420;UKB-EU	IL10RA	11	117864063	rs3135932	G	A	0.165488	0.188879	0.0103325	34557	1.19236e-74	inferred	334.162
IL10RB_Q08334_OID20696;UKB-EU	IL10RB	21	34662282	rs2515717	A	G	0.449537	0.53177	0.00749023	34557	5e-08	inferred	5040.31
IL12A_IL12B_P29459_P29460_OID21327;UKB-EU	IL12A	5	158773117	rs4244437	A	G	0.676742	0.542925	0.00778336	34557	5e-08	inferred	4865.7
IL12B_P29460_OID20666;UKB-EU	IL12B	5	158773117	rs4244437	A	G	0.67728	0.559543	0.00771147	34557	5e-08	inferred	5264.93
IL12RB1_P42701_OID20486;UKB-EU	IL12RB1	19	18189759	rs369378	A	G	0.213087	-0.45619	0.00914335	34557	5e-08	inferred	2489.32
IL13RA1_P78552_OID21504;UKB-EU	IL13RA1	23	117924097	rs2495635	G	A	0.162418	0.85595	0.00849388	34557	5e-08	inferred	10155.1
IL15RA_Q13261_OID20498;UKB-EU	IL15RA	10	5997820	rs3136630	T	C	0.295673	-0.259008	0.0082948	34557	4.82615e-214	inferred	975.022
IL16_Q14005_OID20633;UKB-EU	IL16	15	81595358	rs58754882	A	G	0.0904439	-0.968073	0.0128705	34557	5e-08	inferred	5657.51
IL17C_Q9P0M4_OID20477;UKB-EU	IL17C	16	88684495	rs17700884	T	G	0.361957	-0.120102	0.00784937	34557	7.54694e-53	inferred	234.116
IL17D_Q8TAD2_OID20481;UKB-EU	IL17D	13	21151047	rs4770059	C	T	0.736663	-0.397947	0.00789521	34557	5e-08	inferred	2540.52
IL17F_Q96PD4_OID20456;UKB-EU	IL17F	6	52105863	rs66834286	CGTTTGTTT	C	0.107406	-0.256353	0.0124693	34557	6.42909e-94	inferred	422.661
IL17RA_Q96F46_OID21089;UKB-EU	IL17RA	22	17586631	rs4819959	A	G	0.494992	0.85719	0.00767248	34557	5e-08	inferred	12482
IL17RB_Q9NRM6_OID20585;UKB-EU	IL17RB	3	53877149	rs6445607	T	G	0.624681	-0.807154	0.00784021	34557	5e-08	inferred	10598.8
IL18_Q14116_OID20694;UKB-EU	IL18	11	112085316	rs2250417	C	T	0.540468	-0.29499	0.00736184	34557	5e-08	inferred	1605.62
IL18BP_O95998_OID20348;UKB-EU	IL18BP	11	71709878	rs5743659	A	G	0.00612386	-0.54695	0.0475355	34557	1.22859e-30	inferred	132.391
IL18R1_Q13478_OID20652;UKB-EU	IL18R1	2	102994056	rs10190555	G	A	0.774099	-0.897997	0.00889522	34557	5e-08	inferred	10191.5
IL19_Q9UHD0_OID20158;UKB-EU	IL19	1	207015957	rs2243191	C	T	0.779464	0.356441	0.00876108	34557	5e-08	inferred	1655.24
IL1R1_P14778_OID21116;UKB-EU	IL1R1	2	102773083	rs3917238	T	C	0.300696	-0.183822	0.00808051	34557	1.47441e-114	inferred	517.508
IL1R2_P27930_OID20757;UKB-EU	IL1R2	2	102616154	rs2310170	G	T	0.399511	-0.516637	0.00753979	34557	5e-08	inferred	4695.18
IL1RAP_Q9NPH3_OID21126;UKB-EU	IL1RAP	3	190346060	rs6444442	G	A	0.845828	-1.4006	0.010261	34557	5e-08	inferred	18631.5
IL1RL1_Q01638_OID20250;UKB-EU	IL1RL1	2	102926362	rs12470864	A	G	0.390602	-0.688545	0.00714748	34557	5e-08	inferred	9280.23
IL1RL2_Q9HB29_OID20487;UKB-EU	IL1RL2	2	102778461	rs3917265	C	T	0.543441	-0.437368	0.00729339	34557	5e-08	inferred	3596.13
IL1RN_P18510_OID20700;UKB-EU	IL1RN	2	113867288	rs55709272	C	T	0.439005	-0.213196	0.0075923	34557	1.69265e-173	inferred	788.518
IL20RA_Q9UHF4_OID20422;UKB-EU	IL20RA	6	137330486	rs143005532	T	C	0.0015113	0.81529	0.0992907	34557	2.19095e-16	inferred	67.4228
IL22_Q9GZX6_OID31407;UKB-EU	IL22	12	68658914	rs760407193	A	AAGAC	0.275595	0.105694	0.00813708	34557	1.40928e-38	inferred	168.719
IL22RA1_Q8N6P7_OID20449;UKB-EU	IL22RA1	1	24451085	rs7355101	T	A	0.195369	-0.317523	0.00960501	34557	1.19147e-239	inferred	1092.84
IL2RA_P01589_OID20267;UKB-EU	IL2RA	10	6095928	rs12722497	A	C	0.0886912	0.956182	0.0133443	34557	5e-08	inferred	5134.4
IL31RA_Q8NI17_OID30475;UKB-EU	IL31RA	5	55205595	rs161651	T	C	0.305213	-0.630712	0.00829015	34557	5e-08	inferred	5788.12
IL32_P24001_OID20605;UKB-EU	IL32	16	3115272	rs45499297	C	T	0.0943142	-0.394571	0.0125813	34557	6.73801e-216	inferred	983.556
IL33_O95760_OID20428;UKB-EU	IL33	9	6291948	rs185705622	C	G	0.00461208	-0.388052	0.0573418	34557	1.31163e-11	inferred	45.797
IL34_Q6ZMJ4_OID20809;UKB-EU	IL34	16	70694000	rs4985556	A	C	0.121679	-1.07047	0.0118091	34557	5e-08	inferred	8217.04
IL36A_Q9UHA7_OID30472;UKB-EU	IL36A	2	113763575	rs895497	G	A	0.70345	-0.0625207	0.00846421	34557	1.50769e-13	inferred	54.5601
IL36G_Q9NZH8_OID30551;UKB-EU	IL36G	2	113738023	rs13410389	A	G	0.161678	-0.106617	0.0103766	34557	9.15789e-25	inferred	105.571
IL4R_P24394_OID20576;UKB-EU	IL4R	16	27327214	rs8060025	G	T	0.612212	0.314196	0.00757565	34557	5e-08	inferred	1720.13
IL5RA_Q01344_OID20601;UKB-EU	IL5RA	3	3150964	rs77400868	G	A	0.133275	0.516923	0.0109879	34557	5e-08	inferred	2213.21
IL6R_P08887_OID20385;UKB-EU	IL6R	1	154426264	rs4129267	T	C	0.404319	1.10524	0.00780922	34557	5e-08	inferred	20030.8
IL6ST_P40189_OID20147;UKB-EU	IL6ST	5	55263373	rs11739016	T	C	0.118811	0.261047	0.0113446	34557	3.64388e-117	inferred	529.492
IL7_P13232_OID20535;UKB-EU	IL7	8	79748057	rs146201210	T	C	0.0952284	-0.182761	0.0129614	34557	3.77592e-45	inferred	198.821
IL7R_P16871_OID21136;UKB-EU	IL7R	5	35874575	rs6897932	T	C	0.271158	-0.888648	0.00808145	34557	5e-08	inferred	12091.5
IMMT_Q16891_OID31397;UKB-EU	IMMT	2	86418870	rs547695713	C	CAAAAA	0.54512	-0.115922	0.007423	34557	5.6122e-55	inferred	243.878
IMPA1_P29218_OID20907;UKB-EU	IMPA1	8	82575783	rs2400589	T	C	0.297204	-0.211583	0.00825772	34557	8.57751e-145	inferred	656.51
INHBB_P09529_OID30625;UKB-EU	INHBB	2	121306440	rs17050272	A	G	0.411938	0.364573	0.00749325	34557	5e-08	inferred	2367.17
INHBC_P55103_OID21093;UKB-EU	INHBC	12	57844049	rs3741414	T	C	0.246558	-0.659375	0.00865308	34557	5e-08	inferred	5806.62
INPP1_P49441_OID21345;UKB-EU	INPP1	2	191151517	rs141472596	G	A	0.00150102	-1.55345	0.103789	34557	1.19944e-50	inferred	224.023
INPP5D_Q92835_OID30259;UKB-EU	INPP5D	2	234114532	rs776060558	C	CT	0.191639	-0.212173	0.00933227	34557	2.00088e-114	inferred	516.899
INSL4_Q14641_OID31370;UKB-EU	INSL4	9	5231360	rs41313766	T	C	0.0173137	-0.651665	0.0296762	34557	7.07654e-107	inferred	482.206
INSL5_Q9Y5Q6_OID31448;UKB-EU	INSL5	1	67269905	rs11809759	G	A	0.398644	0.180242	0.0074269	34557	4.18665e-130	inferred	588.975
IPCEF1_Q8WWN9_OID20977;UKB-EU	IPCEF1	6	154630541	rs883273	A	C	0.321699	0.0844741	0.00805656	34557	1.01104e-25	inferred	109.938
IQGAP2_Q13576_OID21361;UKB-EU	IQGAP2	5	75930640	rs10037254	A	G	0.604396	0.144588	0.00763251	34557	4.97707e-80	inferred	358.864
IRAK4_Q9NWZ3_OID20577;UKB-EU	IRAK4	12	44130443	rs183549317	A	G	0.000846778	-1.08496	0.128889	34557	3.83666e-17	inferred	70.8591
ISLR2_Q6UXK2_OID20889;UKB-EU	ISLR2	15	74469716	rs34868798	C	T	0.223506	0.246346	0.00849267	34557	5.38549e-185	inferred	841.4
ISM1_B1AKI9_OID20538;UKB-EU	ISM1	20	13475884	rs1998123	G	A	0.696966	-0.186791	0.00804023	34557	2.16075e-119	inferred	539.728
IST1_P53990_OID31497;UKB-EU	IST1	16	71961535	rs79258602	C	A	0.0232745	-0.256534	0.0248769	34557	6.21048e-25	inferred	106.34
ITGA11_Q9UKX5_OID20581;UKB-EU	ITGA11	15	68628163	rs2306022	T	C	0.0899664	-0.359098	0.0129452	34557	2.30962e-169	inferred	769.5
ITGA2_P17301_OID30570;UKB-EU	ITGA2	5	52261260	rs755331637	CA	C	0.701631	-0.619691	0.00805291	34557	5e-08	inferred	5921.68
ITGA6_P23229_OID20528;UKB-EU	ITGA6	2	173338486	rs6714597	C	T	0.308181	0.230878	0.00815226	34557	1.91998e-176	inferred	802.064
ITGAL_P20701_OID30537;UKB-EU	ITGAL	16	30485393	rs11574938	C	G	0.515738	-0.156306	0.00758865	34557	2.89941e-94	inferred	424.25
ITGAM_P11215_OID21071;UKB-EU	ITGAM	16	31357810	rs11150613	T	C	0.676047	0.163623	0.00789882	34557	2.54411e-95	inferred	429.106
ITGAV_P06756_OID21416;UKB-EU	ITGAV	2	187532373	rs2595391	G	T	0.108138	0.228576	0.0114946	34557	5.43255e-88	inferred	395.434
ITGB2_P05107_OID20315;UKB-EU	ITGB2	21	46328099	rs760462	C	T	0.81798	0.148938	0.00935963	34557	5.16439e-57	inferred	253.217
ITGB5_P18084_OID21522;UKB-EU	ITGB5	3	124526716	rs185447638	A	G	0.0187422	0.29693	0.0269316	34557	2.88432e-28	inferred	121.558
ITGB6_P18564_OID20493;UKB-EU	ITGB6	2	160977943	rs6432601	G	A	0.692505	0.288924	0.00777655	34557	3.88704e-302	inferred	1380.36
ITGB7_P26010_OID21393;UKB-EU	ITGB7	12	53593632	rs12232003	C	T	0.074409	0.181354	0.0133544	34557	5.25593e-42	inferred	184.419
ITGBL1_O95965_OID30408;UKB-EU	ITGBL1	13	101986692	rs12018094	T	G	0.187796	-0.362743	0.00928678	34557	5e-08	inferred	1525.7
ITIH1_P19827_OID30722;UKB-EU	ITIH1	3	52820981	rs678	T	A	0.35717	-0.140238	0.00796245	34557	1.9781e-69	inferred	310.197
ITIH3_Q06033_OID20352;UKB-EU	ITIH3	3	52828628	rs9881468	T	C	0.343107	0.310498	0.00749889	34557	5e-08	inferred	1714.45
ITIH4_Q14624_OID30762;UKB-EU	ITIH4	3	52837855	rs2710331	C	T	0.341973	0.247734	0.00764338	34557	1.88542e-230	inferred	1050.51
ITIH5_Q86UX2_OID31430;UKB-EU	ITIH5	10	7622009	rs41298373	A	G	0.0995056	0.16877	0.0127681	34557	6.89862e-40	inferred	174.718
ITM2A_O43736_OID20504;UKB-EU	ITM2A	23	78607948	rs1736641	A	G	0.697321	-0.187516	0.00678777	34557	5.48743e-168	inferred	763.172
ITPA_Q9BY32_OID30082;UKB-EU	ITPA	20	3193842	rs1127354	A	C	0.074539	-1.18466	0.0145025	34557	5e-08	inferred	6672.7
ITPR1_Q14643_OID30216;UKB-EU	ITPR1	3	4856285	rs76604555	A	G	0.122141	-0.137779	0.0117435	34557	8.6996e-32	inferred	137.648
JAM3_Q9BX67_OID30586;UKB-EU	JAM3	11	134023728	rs94499	G	A	0.218818	0.123436	0.00910931	34557	7.86576e-42	inferred	183.617
KAZALD1_Q96I82_OID21339;UKB-EU	KAZALD1	10	102824292	rs11190812	A	G	0.0397966	-1.69603	0.0194453	34557	5e-08	inferred	7607.43
KDR_P35968_OID21497;UKB-EU	KDR	4	55972946	rs34231037	G	A	0.0346668	-1.32514	0.0197688	34557	5e-08	inferred	4493.27
KEL_P23276_OID20881;UKB-EU	KEL	7	142651354	rs8176059	A	G	0.0114513	-1.24704	0.032156	34557	5e-08	inferred	1503.96
KHK_P50053_OID30241;UKB-EU	KHK	2	27315252	rs2304681	A	G	0.370574	-0.428219	0.00780866	34557	5e-08	inferred	3007.31
KIAA0319_Q5VV43_OID31094;UKB-EU	KIAA0319	6	24654443	rs3181238	T	C	0.639816	0.30768	0.0078291	34557	5e-08	inferred	1544.45
KIF1C_O43896_OID30163;UKB-EU	KIF1C	17	4925475	rs148934699	T	C	0.00617735	-0.542954	0.0485496	34557	4.91192e-29	inferred	125.07
KIR2DL2_P43627_OID31431;UKB-EU	KIR2DL2	19	55253196	rs60955532	A	C	0.559682	0.620035	0.00747961	34557	5e-08	inferred	6871.86
KIR2DL3_P43628_OID21196;UKB-EU	KIR2DL3	19	55246812	rs16985907	C	G	0.038001	-0.879307	0.0184457	34557	5e-08	inferred	2272.43
KIR2DS4_P43632_OID31432;UKB-EU	KIR2DS4	19	55338699	rs7255036	C	G	0.225815	1.32534	0.00932853	34557	5e-08	inferred	20185
KIR3DL1_P43629_OID21185;UKB-EU	KIR3DL1	19	55343039	rs12150998	G	A	0.564277	-0.926156	0.00785938	34557	5e-08	inferred	13886.5
KIR3DL2_P43630_OID31191;UKB-EU	KIR3DL2	19	55348842	rs150240916	A	G	0.0337866	0.341096	0.0218746	34557	8.09165e-55	inferred	243.149
KIRREL2_Q6UWL6_OID20873;UKB-EU	KIRREL2	19	36349752	rs404299	A	G	0.0333212	-0.458579	0.0205111	34557	1.01841e-110	inferred	499.862
KIT_P10721_OID20370;UKB-EU	KIT	4	55408104	rs218263	T	C	0.123755	-0.0799376	0.0108013	34557	1.35429e-13	inferred	54.7709
KITLG_P21583_OID20196;UKB-EU	KITLG	12	89364586	rs11105121	T	C	0.662456	-0.0538187	0.00774843	34557	3.7644e-12	inferred	48.2435
KLB_Q86Z14_OID20888;UKB-EU	KLB	4	39457617	rs13103023	A	G	0.327613	-0.761617	0.00796867	34557	5e-08	inferred	9134.85
KLK1_P06870_OID21499;UKB-EU	KLK1	19	49206674	rs601338	A	G	0.509212	0.888659	0.00764297	34557	5e-08	inferred	13519
KLK10_O43240_OID21523;UKB-EU	KLK10	19	51523203	rs2569454	C	T	0.57833	0.593494	0.00779635	34557	5e-08	inferred	5794.95
KLK11_Q9UBX7_OID21518;UKB-EU	KLK11	19	51527970	rs117268623	T	C	0.0324973	-1.14741	0.0208715	34557	5e-08	inferred	3022.25
KLK12_Q9UKR0_OID21201;UKB-EU	KLK12	19	51535130	rs3745540	G	A	0.582171	-1.1666	0.00780875	34557	5e-08	inferred	22319.3
KLK13_Q9UKR3_OID21291;UKB-EU	KLK13	19	51538561	rs3760739	T	G	0.350195	-0.454419	0.00788647	34557	5e-08	inferred	3320.07
KLK14_Q9P0G3_OID21407;UKB-EU	KLK14	19	51584916	rs2569491	A	G	0.298549	0.41576	0.00805561	34557	5e-08	inferred	2663.72
KLK15_Q9H2R5_OID31427;UKB-EU	KLK15	19	51340543	rs73048483	A	G	0.0738131	1.41532	0.0145574	34557	5e-08	inferred	9452.39
KLK3_P07288_OID30364;UKB-EU	KLK3	19	51360840	rs62113212	T	C	0.0745135	-0.10504	0.00897829	34557	1.2846e-31	inferred	136.874
KLK4_Q9Y5K2_OID21391;UKB-EU	KLK4	19	51415252	rs2664153	A	G	0.638802	-0.417927	0.00738853	34557	5e-08	inferred	3199.52
KLK6_Q92876_OID21526;UKB-EU	KLK6	19	51471983	rs268891	C	A	0.650967	-0.19211	0.00787778	34557	2.38943e-131	inferred	594.692
KLK7_P49862_OID30652;UKB-EU	KLK7	19	51484905	rs1991821	G	A	0.910074	0.693497	0.0131796	34557	5e-08	inferred	2768.76
KLK8_O60259_OID21517;UKB-EU	KLK8	19	51504808	rs74705037	A	G	0.045538	1.05138	0.017783	34557	5e-08	inferred	3495.5
KLKB1_P03952_OID30760;UKB-EU	KLKB1	4	187174030	rs4253306	T	G	0.100447	-0.562007	0.0116644	34557	5e-08	inferred	2321.45
KLRB1_Q12918_OID20629;UKB-EU	KLRB1	12	9753680	rs563890415	C	T	0.00631074	-1.1301	0.0465103	34557	2.06595e-130	inferred	590.385
KLRD1_Q13241_OID20632;UKB-EU	KLRD1	12	10467533	rs2537752	A	T	0.599445	-0.417748	0.00732473	34557	5e-08	inferred	3252.71
KLRF1_Q9NZS2_OID30464;UKB-EU	KLRF1	12	9984965	rs146460124	A	G	0.00171311	2.66991	0.0884392	34557	3.28151e-200	inferred	911.389
KLRK1_P26718_OID31082;UKB-EU	KLRK1	12	10530176	rs756546977	A	ACTAAT	0.715473	-0.53297	0.00837057	34557	5e-08	inferred	4054.11
KRT19_P08727_OID20596;UKB-EU	KRT19	17	39691412	rs7405611	A	G	0.622765	0.147113	0.00768458	34557	1.08766e-81	inferred	366.49
KRT5_P13647_OID20860;UKB-EU	KRT5	12	52913029	rs607860	T	C	0.406626	-0.101467	0.00747366	34557	5.51158e-42	inferred	184.324
KYNU_Q16719_OID20669;UKB-EU	KYNU	2	143635782	rs78189771	G	A	0.0476968	0.57023	0.0170881	34557	3.73507e-244	inferred	1113.56
L1CAM_P32004_OID21484;UKB-EU	L1CAM	23	153148238	rs5945364	C	G	0.187087	0.1395	0.00751596	34557	6.70734e-77	inferred	344.492
LACTB2_Q53H82_OID20150;UKB-EU	LACTB2	8	71529866	rs191588099	A	G	0.00712466	-1.11037	0.0465453	34557	8.84023e-126	inferred	569.094
LAG3_P18627_OID21315;UKB-EU	LAG3	12	6885076	rs3782735	A	G	0.602515	0.17518	0.00759445	34557	9.96737e-118	inferred	532.079
LAIR1_Q6GTX8_OID20737;UKB-EU	LAIR1	19	54870191	rs111949142	A	T	0.184227	0.723161	0.00964453	34557	5e-08	inferred	5622.22
LAIR2_Q6ISS4_OID20965;UKB-EU	LAIR2	19	55014172	rs73070113	T	A	0.135004	-1.0602	0.0115616	34557	5e-08	inferred	8408.91
LAMA4_Q16363_OID20769;UKB-EU	LAMA4	6	112459550	rs7765769	C	T	0.443296	0.166883	0.0075027	34557	1.31667e-109	inferred	494.754
LAMB1_P07942_OID30280;UKB-EU	LAMB1	7	107739906	rs436573	T	A	0.425309	-0.636527	0.00761058	34557	5e-08	inferred	6995.17
LAMP1_P11279_OID30416;UKB-EU	LAMP1	13	113975290	rs9549739	A	G	0.292233	0.0666853	0.00860225	34557	9.04019e-15	inferred	60.0947
LAMP2_P13473_OID21035;UKB-EU	LAMP2	23	119568858	rs2008511	A	G	0.382683	-0.363977	0.00635492	34557	5e-08	inferred	3280.41
LAMP3_Q9UQV4_OID20638;UKB-EU	LAMP3	3	182828245	rs11921884	T	G	0.649115	0.232694	0.0075188	34557	2.67889e-210	inferred	957.797
LAYN_Q6UX15_OID20970;UKB-EU	LAYN	11	111431614	rs542275	T	C	0.616201	0.389433	0.00737142	34557	5e-08	inferred	2791.02
LBP_P18428_OID20355;UKB-EU	LBP	20	36997655	rs2232613	T	C	0.0823449	-1.18791	0.0137197	34557	5e-08	inferred	7496.83
LCAT_P04180_OID30677;UKB-EU	LCAT	16	67976320	rs4986970	T	A	0.0352508	-0.317808	0.0199511	34557	3.96474e-57	inferred	253.744
LCN15_Q6UWW0_OID31032;UKB-EU	LCN15	9	139658576	rs4880140	C	G	0.779195	0.65651	0.00902962	34557	5e-08	inferred	5286.2
LCN2_P80188_OID20392;UKB-EU	LCN2	9	130905550	rs542243688	A	C	0.0285384	-0.236424	0.0254088	34557	1.34235e-20	inferred	86.5794
LCP1_P13796_OID30367;UKB-EU	LCP1	13	46707836	rs7323373	A	T	0.906504	-1.47256	0.0129523	34557	5e-08	inferred	12925.6
LDLRAP1_Q5SW96_OID31068;UKB-EU	LDLRAP1	1	25877492	rs75446219	T	C	0.0357501	0.178848	0.0202296	34557	9.49452e-19	inferred	78.1616
LECT2_O14960_OID30320;UKB-EU	LECT2	5	135287029	rs31517	C	T	0.629206	-0.800073	0.00684941	34557	5e-08	inferred	13644.4
LEFTY2_O00292_OID21454;UKB-EU	LEFTY2	1	226075410	rs748667196	G	GC	0.370311	-0.712847	0.00739252	34557	5e-08	inferred	9298.39
LEG1_Q6P5S2_OID30608;UKB-EU	LEG1	6	127887795	rs1550942	G	A	0.506126	-0.371879	0.00740865	34557	5e-08	inferred	2519.56
LEPR_P48357_OID20128;UKB-EU	LEPR	1	66073982	rs10399687	T	C	0.171112	-0.276043	0.00983018	34557	1.66344e-173	inferred	788.552
LGALS1_P09382_OID20154;UKB-EU	LGALS1	22	38071043	rs4820294	A	G	0.333726	-0.28271	0.00794113	34557	1.36513e-277	inferred	1267.41
LGALS3_P17931_OID20284;UKB-EU	LGALS3	14	55606801	rs3832943	AATT	A	0.423783	-0.534162	0.00726861	34557	5e-08	inferred	5400.62
LGALS3BP_Q08380_OID30765;UKB-EU	LGALS3BP	17	76962761	rs111526614	T	C	0.0182851	-0.480122	0.0283494	34557	2.44677e-64	inferred	286.824
LGALS4_P56470_OID20748;UKB-EU	LGALS4	19	39265229	rs140695578	T	A	0.031921	0.279919	0.0194071	34557	3.67997e-47	inferred	208.038
LGALS7_LGALS7B_P47929_OID21406;UKB-EU	LGALS7	19	39277154	rs6508818	G	A	0.578367	0.22526	0.00721438	34557	5.07296e-214	inferred	974.923
LGALS8_O00214_OID21041;UKB-EU	LGALS8	1	236716686	rs1475133	A	G	0.761712	0.306036	0.00851606	34557	8.274e-283	inferred	1291.42
LGALS9_O00182_OID20781;UKB-EU	LGALS9	17	25971979	rs79526289	G	A	0.250444	-0.513717	0.00834852	34557	5e-08	inferred	3786.42
LGMN_Q99538_OID20773;UKB-EU	LGMN	14	93176042	rs148659834	A	G	0.0121425	-1.05518	0.0338526	34557	2.73193e-213	inferred	971.559
LHB_P01229_OID21248;UKB-EU	LHB	19	49520842	rs3795048	T	A	0.0611593	-0.120272	0.0158151	34557	2.8516e-14	inferred	57.8343
LIFR_P42702_OID20606;UKB-EU	LIFR	5	38493566	rs62353655	A	G	0.0455652	-0.360024	0.0176107	34557	6.86636e-93	inferred	417.936
LILRA2_Q8N149_OID21152;UKB-EU	LILRA2	19	55105727	rs28469702	G	A	0.0905677	-1.03591	0.0129381	34557	5e-08	inferred	6410.66
LILRA3_Q8N6C8_OID30376;UKB-EU	LILRA3	19	54800500	rs367070	G	A	0.230405	-1.21856	0.00905019	34557	5e-08	inferred	18129.2
LILRA5_A6NI73_OID20209;UKB-EU	LILRA5	19	54813726	rs34464703	TG	T	0.329909	-0.360236	0.00784207	34557	5e-08	inferred	2110.15
LILRA6_Q6PI73_OID30346;UKB-EU	LILRA6	19	54749060	rs11668526	T	C	0.593512	0.796493	0.00772974	34557	5e-08	inferred	10617.8
LILRB1_Q8NHL6_OID20323;UKB-EU	LILRB1	19	54800500	rs367070	G	A	0.230205	-0.670803	0.00863465	34557	5e-08	inferred	6035.32
LILRB2_Q8N423_OID20301;UKB-EU	LILRB2	19	54783521	rs383925	T	C	0.205544	-1.16077	0.00927054	34557	5e-08	inferred	15677.7
LILRB4_Q8NHJ6_OID20429;UKB-EU	LILRB4	19	55171903	rs417477	G	A	0.118464	0.380751	0.0103352	34557	4.19503e-297	inferred	1357.2
LILRB5_O75023_OID20324;UKB-EU	LILRB5	19	54759361	rs12975366	C	T	0.395204	-1.18537	0.00777803	34557	5e-08	inferred	23225.7
LIPF_P07098_OID30266;UKB-EU	LIPF	10	90473228	rs746756189	C	CA	0.279818	-0.309546	0.0083364	34557	8.60516e-302	inferred	1378.77
LONP1_P36776_OID30219;UKB-EU	LONP1	19	5705489	rs74996080	T	G	0.104542	-0.280964	0.0127897	34557	5.82918e-107	inferred	482.593
LPA_P08519_OID30747;UKB-EU	LPA	6	161089307	rs56393506	T	C	0.172142	0.761378	0.0103824	34557	5e-08	inferred	5377.81
LPCAT2_Q7L5N7_OID21290;UKB-EU	LPCAT2	16	55566309	rs16955343	T	C	0.0459841	-0.252858	0.0179781	34557	6.2518e-45	inferred	197.818
LPL_P06858_OID20188;UKB-EU	LPL	8	19805708	rs1801177	A	G	0.0176298	-1.47896	0.0252767	34557	5e-08	inferred	3423.51
LPO_P22079_OID20963;UKB-EU	LPO	17	56321271	rs7219860	A	G	0.218119	-0.307111	0.00902688	34557	1.05953e-253	inferred	1157.49
LRCH4_O75427_OID30191;UKB-EU	LRCH4	7	100202219	rs56328569	G	C	0.222222	0.0774092	0.00905595	34557	1.25367e-17	inferred	73.0663
LRG1_P02750_OID30751;UKB-EU	LRG1	19	4547371	rs8105192	G	C	0.500003	-0.55974	0.00738934	34557	5e-08	inferred	5738.01
LRIG1_Q96JA1_OID21429;UKB-EU	LRIG1	3	66434643	rs2306272	C	T	0.288171	-0.858309	0.00820763	34557	5e-08	inferred	10935.8
LRIG3_Q6UXM1_OID30450;UKB-EU	LRIG3	12	59352431	rs11172841	C	A	0.224675	0.0901103	0.00911098	34557	4.58664e-23	inferred	97.818
LRP11_Q86VZ4_OID20185;UKB-EU	LRP11	6	150127103	rs2342858	T	C	0.3545	0.604765	0.00780321	34557	5e-08	inferred	6006.57
LRPAP1_P30533_OID21059;UKB-EU	LRPAP1	4	3525656	rs143486729	A	G	0.033849	-0.550285	0.0178503	34557	1.11254e-208	inferred	950.352
LRRC25_Q8N386_OID21333;UKB-EU	LRRC25	19	18512817	rs754032589	T	TAGAAAAAAA	0.410514	-0.339388	0.00732214	34557	5e-08	inferred	2148.41
LRRC37A2_A6NM11_OID31440;UKB-EU	LRRC37A2	17	43903842	rs62057151	T	C	0.232554	1.11518	0.00903642	34557	5e-08	inferred	15229.9
LRRC38_Q5VT99_OID30924;UKB-EU	LRRC38	1	13822608	rs35329337	AAT	A	0.313575	0.358992	0.0081212	34557	5e-08	inferred	1954.02
LRRFIP1_Q32MZ4_OID31344;UKB-EU	LRRFIP1	2	238565893	rs62183645	A	T	0.218389	0.0708423	0.00894947	34557	2.45649e-15	inferred	62.66
LRRN1_Q6UXK5_OID20438;UKB-EU	LRRN1	3	3807778	rs9839475	A	G	0.348507	0.81117	0.00800364	34557	5e-08	inferred	10271.9
LRTM2_Q8N967_OID31020;UKB-EU	LRTM2	12	1940514	rs41276696	A	G	0.0400307	-0.369887	0.0188574	34557	1.15245e-85	inferred	384.746
LSP1_P33241_OID20530;UKB-EU	LSP1	11	1874221	rs907612	T	C	0.378562	0.14921	0.00761122	34557	1.43066e-85	inferred	384.315
LTA4H_P09960_OID21452;UKB-EU	LTA4H	12	96431007	rs2540486	G	C	0.346657	0.102159	0.00776027	34557	1.40722e-39	inferred	173.3
LTBP2_Q14767_OID20254;UKB-EU	LTBP2	14	75104905	rs888414	A	G	0.38259	-0.105376	0.00645187	34557	5.78372e-60	inferred	266.755
LTBP3_Q9NS15_OID21191;UKB-EU	LTBP3	11	65319986	rs4099470	T	C	0.0547578	0.89636	0.0162699	34557	5e-08	inferred	3035.25
LTBR_P36941_OID20768;UKB-EU	LTBR	12	6498662	rs10849449	G	A	0.655042	-0.311182	0.00776713	34557	5e-08	inferred	1605.12
LUZP2_Q86TE4_OID31402;UKB-EU	LUZP2	11	25049828	rs76794772	A	T	0.0366719	-0.590872	0.0207643	34557	4.09011e-178	inferred	809.752
LXN_Q9BS40_OID21003;UKB-EU	LXN	3	158337231	rs6785524	A	C	0.525276	-0.167323	0.00753387	34557	2.78413e-109	inferred	493.259
LY6D_Q14210_OID20708;UKB-EU	LY6D	8	143867905	rs2572925	T	C	0.404547	-0.44319	0.00760364	34557	5e-08	inferred	3397.32
LY75_O60449_OID20580;UKB-EU	LY75	2	160762687	rs72957586	A	G	0.557528	0.934393	0.00764454	34557	5e-08	inferred	14940.2
LY9_Q9HBG7_OID20670;UKB-EU	LY9	1	160762784	rs12128261	G	T	0.217315	0.59974	0.00914664	34557	5e-08	inferred	4299.35
LY96_Q9Y6Y9_OID20945;UKB-EU	LY96	8	74917084	rs6472812	G	A	0.95629	-0.202387	0.0180498	34557	3.53249e-29	inferred	125.725
LYAR_Q9NX58_OID21264;UKB-EU	LYAR	4	4271886	rs11723339	T	C	0.620695	-0.0546209	0.0078957	34557	4.587e-12	inferred	47.856
LYPD3_O95274_OID21530;UKB-EU	LYPD3	19	43996732	rs11671471	A	G	0.112665	-0.522329	0.0115146	34557	5e-08	inferred	2057.74
LYPD8_Q6UX82_OID21251;UKB-EU	LYPD8	1	249065691	rs12044252	C	T	0.0936925	0.846145	0.0131384	34557	5e-08	inferred	4147.67
LYSMD3_Q7Z3D4_OID30950;UKB-EU	LYSMD3	5	89963988	rs10805870	C	A	0.405013	0.0549871	0.00793836	34557	4.30594e-12	inferred	47.98
LYVE1_Q9Y5Y7_OID30728;UKB-EU	LYVE1	11	10626691	rs7119709	A	G	0.0397654	0.349981	0.0190627	34557	2.77319e-75	inferred	337.07
LYZL2_Q7Z4W2_OID31180;UKB-EU	LYZL2	10	30894447	rs116792212	T	C	0.0396479	0.495069	0.0179461	34557	1.61845e-167	inferred	761.012
LZTFL1_Q9NQ48_OID30637;UKB-EU	LZTFL1	3	45869972	rs1129183	T	C	0.077681	-0.266358	0.0141222	34557	2.38923e-79	inferred	355.735
M6PR_P20645_OID30208;UKB-EU	M6PR	12	9082581	rs4883201	G	A	0.104034	-0.280236	0.0126802	34557	3.14097e-108	inferred	488.422
MAD1L1_Q9Y6D9_OID20904;UKB-EU	MAD1L1	7	2265063	rs143579216	A	G	0.0027728	1.27518	0.0754145	34557	3.86535e-64	inferred	285.913
MAGED1_Q9Y5V3_OID21181;UKB-EU	MAGED1	23	51678066	rs12847714	T	C	0.143137	-0.063702	0.00912804	34557	2.9789e-12	inferred	48.7025
MAMDC2_Q7Z304_OID30309;UKB-EU	MAMDC2	9	72592304	rs62572585	A	C	0.258423	0.224011	0.00826947	34557	1.32999e-161	inferred	733.81
MAN1A2_O60476_OID30262;UKB-EU	MAN1A2	1	118096628	rs10923344	A	G	0.617668	0.193259	0.00735083	34557	2.44519e-152	inferred	691.205
MAN2B2_Q9Y2E5_OID30306;UKB-EU	MAN2B2	4	6599684	rs2301791	A	T	0.478197	0.824017	0.00719558	34557	5e-08	inferred	13114.2
MANF_P55145_OID20707;UKB-EU	MANF	3	51547219	rs11721253	G	A	0.86477	0.098207	0.0109978	34557	4.27185e-19	inferred	79.7395
MANSC4_A6NHS7_OID30141;UKB-EU	MANSC4	12	27925037	rs34311349	A	T	0.227765	0.938372	0.00897426	34557	5e-08	inferred	10933.3
MAP2_P11137_OID31138;UKB-EU	MAP2	2	210360867	rs113770841	C	G	0.015139	0.435438	0.0306032	34557	6.09652e-46	inferred	202.451
MAP2K1_Q02750_OID31468;UKB-EU	MAP2K1	15	66776480	rs77428206	A	C	0.0960566	0.0856371	0.0126898	34557	1.49383e-11	inferred	45.5422
MAP4K5_Q9Y4K4_OID20899;UKB-EU	MAP4K5	14	50901768	rs17780143	A	G	0.0574682	-0.373277	0.0161068	34557	8.11603e-119	inferred	537.086
MAPK13_O15264_OID31205;UKB-EU	MAPK13	6	36098191	rs12210904	A	C	0.293797	0.0657827	0.00854131	34557	1.34256e-14	inferred	59.3164
MAPK9_P45984_OID20557;UKB-EU	MAPK9	5	179734312	rs3763131	C	T	0.195107	0.143033	0.00949019	34557	2.4875e-51	inferred	227.155
MAPKAPK2_P49137_OID31293;UKB-EU	MAPKAPK2	1	206901382	rs11119390	G	C	0.298563	0.14746	0.00824627	34557	1.62817e-71	inferred	319.767
MARCO_Q9UEW3_OID20210;UKB-EU	MARCO	2	119728472	rs35288880	T	C	0.163237	-0.340352	0.00997418	34557	3.3286e-255	inferred	1164.4
MASP1_P48740_OID20954;UKB-EU	MASP1	3	186964300	rs698090	T	C	0.644283	0.213134	0.00765103	34557	8.88508e-171	inferred	776.007
MATN2_O00339_OID20767;UKB-EU	MATN2	8	98991221	rs1869609	G	A	0.663295	0.396038	0.00776049	34557	5e-08	inferred	2604.33
MATN3_O15232_OID20979;UKB-EU	MATN3	2	20207619	rs11694716	A	G	0.636409	-0.563749	0.00788355	34557	5e-08	inferred	5113.61
MAVS_Q7Z434_OID21204;UKB-EU	MAVS	20	3844929	rs45437096	T	C	0.14542	-0.135419	0.011166	34557	7.5245e-34	inferred	147.084
MAX_P61244_OID20877;UKB-EU	MAX	14	65576165	rs8005829	T	C	0.583115	0.0784266	0.00776087	34557	5.22884e-24	inferred	102.119
MBL2_P11226_OID30759;UKB-EU	MBL2	10	54536839	rs7899547	G	T	0.653604	0.914801	0.0079401	34557	5e-08	inferred	13274
MCAM_P43121_OID20343;UKB-EU	MCAM	11	119185677	rs34587557	C	T	0.0509776	-0.323836	0.0161989	34557	6.5652e-89	inferred	399.649
MCEE_Q96PE7_OID31033;UKB-EU	MCEE	2	71364623	rs6716795	C	T	0.536033	-0.187561	0.00766861	34557	4.10872e-132	inferred	598.207
MCEMP1_Q8IX19_OID30501;UKB-EU	MCEMP1	19	7719439	rs141879681	G	A	0.00636688	1.43201	0.0491118	34557	6.58241e-187	inferred	850.199
MCFD2_Q8NI22_OID20171;UKB-EU	MCFD2	2	47152291	rs6419615	C	G	0.707134	-0.145544	0.0083383	34557	3.16058e-68	inferred	304.673
MDGA1_Q8NFP4_OID20951;UKB-EU	MDGA1	6	37663624	rs9349050	C	T	0.514342	-1.08027	0.00747255	34557	5e-08	inferred	20899.1
MDH1_P40925_OID30669;UKB-EU	MDH1	2	64213877	rs71422399	T	C	0.265186	0.0915329	0.00840294	34557	1.24524e-27	inferred	118.657
MDK_P21741_OID21489;UKB-EU	MDK	11	46402339	rs541295226	G	A	0.0018781	-1.68862	0.102367	34557	3.9367e-61	inferred	272.11
MDM1_Q8TC05_OID30945;UKB-EU	MDM1	12	68719216	rs2870812	A	G	0.712799	-0.201537	0.00847007	34557	3.85165e-125	inferred	566.155
MECR_Q9BV79_OID30274;UKB-EU	MECR	1	29544575	rs144612117	CCCTCTGGAAG	C	0.13517	0.107493	0.0113327	34557	2.41904e-21	inferred	89.9691
MEGF10_Q96KG7_OID20746;UKB-EU	MEGF10	5	126628584	rs112394041	CT	C	0.458332	0.397963	0.00731637	34557	5e-08	inferred	2958.65
MEGF11_A6BM72_OID30099;UKB-EU	MEGF11	15	66535743	rs11630800	T	C	0.210749	0.164385	0.00943203	34557	5.02497e-68	inferred	303.748
MEGF9_Q9H1U4_OID20285;UKB-EU	MEGF9	9	123441375	rs10984978	C	T	0.700826	0.341205	0.00810588	34557	5e-08	inferred	1771.86
MELTF_P08582_OID30347;UKB-EU	MELTF	3	196739538	rs3773862	T	C	0.45284	-0.408307	0.00750205	34557	5e-08	inferred	2962.2
MEP1A_Q16819_OID31459;UKB-EU	MEP1A	6	46761495	rs2274656	A	G	0.384837	-0.193969	0.00719204	34557	3.32835e-160	inferred	727.379
MEP1B_Q16820_OID20168;UKB-EU	MEP1B	18	29797958	rs680321	C	T	0.456032	-1.07416	0.00762105	34557	5e-08	inferred	19865.9
MEPE_Q9NQ76_OID20753;UKB-EU	MEPE	4	88754060	rs17013212	T	C	0.136616	-0.182446	0.0103391	34557	1.08805e-69	inferred	311.389
MERTK_Q12866_OID20657;UKB-EU	MERTK	2	112741097	rs10188640	A	G	0.625694	-0.265631	0.00739273	34557	9.88805e-283	inferred	1291.06
MET_P08581_OID20269;UKB-EU	MET	7	116312439	rs1858830	G	C	0.442559	-0.15966	0.0075785	34557	1.5808e-98	inferred	443.839
METAP1D_Q6UB28_OID20519;UKB-EU	METAP1D	2	172931008	rs138869820	A	G	0.00166384	-0.812331	0.0928181	34557	2.09865e-18	inferred	76.5951
MFAP4_P55083_OID30598;UKB-EU	MFAP4	17	19289286	rs139356332	C	G	0.0231911	-0.722082	0.0252079	34557	1.84666e-180	inferred	820.54
MFAP5_Q13361_OID20239;UKB-EU	MFAP5	12	8814695	rs4132450	T	C	0.00449252	-1.76955	0.0596996	34557	4.44288e-193	inferred	878.583
MFGE8_Q08431_OID21134;UKB-EU	MFGE8	15	89455768	rs34239095	G	C	0.281607	0.373348	0.00817839	34557	5e-08	inferred	2083.97
MGLL_Q99685_OID20711;UKB-EU	MGLL	3	127408239	rs7578	A	G	0.557246	0.0601836	0.00752535	34557	1.27024e-15	inferred	63.9592
MGMT_P16455_OID20588;UKB-EU	MGMT	10	131445731	rs1008982	C	T	0.373182	-0.414088	0.0078542	34557	5e-08	inferred	2779.59
MIA_Q16674_OID21531;UKB-EU	MIA	19	41277077	rs2607421	G	A	0.0729752	1.38269	0.0144964	34557	5e-08	inferred	9097.65
MICALL2_Q8IY33_OID30889;UKB-EU	MICALL2	7	1538614	rs2289035	A	G	0.397817	0.0689239	0.00772374	34557	4.51196e-19	inferred	79.6314
MIF_P14174_OID21073;UKB-EU	MIF	22	24250795	rs2330634	G	C	0.596209	-0.109543	0.0076588	34557	2.09898e-46	inferred	204.573
MILR1_Q7Z6M3_OID20482;UKB-EU	MILR1	17	62464621	rs138176943	A	G	0.0577858	0.796328	0.0163185	34557	5e-08	inferred	2381.35
MINDY1_Q8N5J2_OID31399;UKB-EU	MINDY1	1	150972959	rs140386498	T	A	0.011724	-0.627939	0.0346217	34557	1.62226e-73	inferred	328.956
MINK1_Q8N4C8_OID31156;UKB-EU	MINK1	17	4778450	rs190385998	A	T	0.00295506	-0.643754	0.0747904	34557	7.47092e-18	inferred	74.0881
MITD1_Q8WV92_OID20959;UKB-EU	MITD1	2	99803998	rs13009147	G	T	0.65241	-0.075435	0.00791199	34557	1.50953e-21	inferred	90.9022
MME_P08473_OID21307;UKB-EU	MME	3	154785591	rs79837905	G	A	0.0799213	-0.107067	0.0133847	34557	1.25222e-15	inferred	63.9873
MMP1_P03956_OID20672;UKB-EU	MMP1	11	102671697	rs534191	T	C	0.453881	0.448154	0.00784496	34557	5e-08	inferred	3263.42
MMP10_P09238_OID20687;UKB-EU	MMP10	11	102650424	rs486055	T	C	0.16223	-0.396107	0.0102752	34557	5e-08	inferred	1486.09
MMP12_P39900_OID21439;UKB-EU	MMP12	11	102748695	rs17368814	G	A	0.125277	-0.749318	0.010568	34557	5e-08	inferred	5027.44
MMP3_P08254_OID21083;UKB-EU	MMP3	11	102713777	rs678815	C	G	0.482951	0.478635	0.00592748	34557	5e-08	inferred	6520.32
MMP7_P09237_OID20087;UKB-EU	MMP7	11	102401633	rs11568819	A	G	0.0610351	0.567004	0.0152635	34557	4.77444e-302	inferred	1379.95
MMP8_P22894_OID21019;UKB-EU	MMP8	11	102584135	rs35231465	A	G	0.0248267	-1.25163	0.0238944	34557	5e-08	inferred	2743.85
MMP9_P14780_OID21103;UKB-EU	MMP9	20	44640225	rs17576	G	A	0.351364	0.145118	0.00771083	34557	5.17618e-79	inferred	354.193
MMUT_P22033_OID30159;UKB-EU	MMUT	6	49450368	rs775536954	C	CTCGGCGA	0.372162	0.102545	0.0080702	34557	5.43295e-37	inferred	161.458
MOCS2_O96007_OID30638;UKB-EU	MOCS2	5	52389428	rs6880055	G	A	0.342199	0.448571	0.00795889	34557	5e-08	inferred	3176.56
MPHOSPH8_Q99549_OID20092;UKB-EU	MPHOSPH8	13	20221516	rs35424555	G	A	0.122396	0.0880808	0.0116954	34557	5.02628e-14	inferred	56.7195
MPI_P34949_OID21288;UKB-EU	MPI	15	75173925	rs4886632	T	G	0.576289	0.199669	0.00760316	34557	5.30791e-152	inferred	689.657
MPO_P05164_OID21100;UKB-EU	MPO	17	56358429	rs34097845	T	C	0.0573515	-0.507083	0.0166015	34557	6.70902e-205	inferred	932.961
MRC1_P22897_OID30694;UKB-EU	MRC1	10	17889164	rs74118031	C	T	0.233647	-0.285038	0.00849137	34557	4.92427e-247	inferred	1126.81
MRI1_Q9BV20_OID30891;UKB-EU	MRI1	19	13871411	rs452960	T	A	0.421769	-0.347332	0.00769461	34557	5e-08	inferred	2037.59
MSLN_Q13421_OID21380;UKB-EU	MSLN	16	810593	rs2235503	A	C	0.193005	0.75362	0.00937124	34557	5e-08	inferred	6467.12
MSMB_P08118_OID20275;UKB-EU	MSMB	10	51549496	rs10993994	C	T	0.608294	0.935839	0.00726071	34557	5e-08	inferred	16612.8
MSR1_P21757_OID21063;UKB-EU	MSR1	8	16012594	rs41341748	A	G	0.0110565	-1.5469	0.0334062	34557	5e-08	inferred	2144.22
MSRA_Q9UJ68_OID21513;UKB-EU	MSRA	8	10292876	rs12546887	T	C	0.590213	-0.0574071	0.00765517	34557	6.42438e-14	inferred	56.2369
MST1_P26927_OID30713;UKB-EU	MST1	3	49712297	rs11130213	T	C	0.291155	-1.05058	0.00844529	34557	5e-08	inferred	15474.9
MSTN_O14793_OID20115;UKB-EU	MSTN	2	190924861	rs143242500	G	A	0.00201601	0.786304	0.0867052	34557	1.20438e-19	inferred	82.2414
MTHFD2_P13995_OID31078;UKB-EU	MTHFD2	2	74920648	rs183347927	A	G	0.00263992	1.94542	0.0792411	34557	4.25709e-133	inferred	602.734
MTHFSD_Q2M296_OID31305;UKB-EU	MTHFSD	16	86560860	rs9939348	C	T	0.59775	0.464294	0.00776637	34557	5e-08	inferred	3573.96
MTIF3_Q9H2K0_OID31513;UKB-EU	MTIF3	13	28009920	rs1218825	C	G	0.956075	0.217781	0.0185372	34557	7.20348e-32	inferred	138.023
MTSS2_Q765P7_OID31409;UKB-EU	MTSS2	16	70891818	rs2487972	A	T	0.0123649	-0.348333	0.0364951	34557	1.36566e-21	inferred	91.1004
MTUS1_Q9ULD2_OID31315;UKB-EU	MTUS1	8	17658751	rs142323734	A	G	0.0406172	0.432495	0.0193039	34557	3.55445e-111	inferred	501.963
MUC13_Q9H3R2_OID20866;UKB-EU	MUC13	3	124627024	rs1127233	G	T	0.262044	0.244474	0.00859975	34557	9.10787e-178	inferred	808.153
MUC16_Q8WXI7_OID21378;UKB-EU	MUC16	19	9120919	rs10421318	A	G	0.350791	-0.0722092	0.00820903	34557	1.41384e-18	inferred	77.3751
MUC2_Q02817_OID30377;UKB-EU	MUC2	11	1081577	rs12416873	A	G	0.207783	-0.264666	0.00768919	34557	1.24332e-259	inferred	1184.77
MVK_Q03426_OID20459;UKB-EU	MVK	12	110034320	rs28934897	A	G	0.00203398	-1.00678	0.0937138	34557	6.38391e-27	inferred	115.415
MXRA8_Q9BRK3_OID30583;UKB-EU	MXRA8	1	1290917	rs200138692	C	G	0.00111489	-1.12829	0.105773	34557	1.45101e-26	inferred	113.787
MYDGF_Q969H8_OID30313;UKB-EU	MYDGF	19	4656839	rs60893137	C	A	0.0212871	-0.306684	0.0260478	34557	5.32113e-32	inferred	138.625
MYOC_Q99972_OID21121;UKB-EU	MYOC	1	171616521	rs171003	A	G	0.580268	0.26721	0.00731451	34557	3.50783e-292	inferred	1334.55
MYOM2_P54296_OID30131;UKB-EU	MYOM2	8	2054077	rs117165873	G	A	0.00453411	1.07134	0.0563979	34557	1.83707e-80	inferred	360.852
MYOM3_Q5VTT5_OID30633;UKB-EU	MYOM3	1	24417415	rs6700245	C	T	0.146744	-0.106631	0.00999438	34557	1.42001e-26	inferred	113.83
MZB1_Q8WU39_OID20732;UKB-EU	MZB1	5	138725772	rs140248321	AGAT	A	0.0643862	0.248049	0.0166834	34557	5.31684e-50	inferred	221.058
NAA80_Q93015_OID30893;UKB-EU	NAA80	3	50334462	rs201512291	A	G	0.00648151	-0.718895	0.0473509	34557	4.63334e-52	inferred	230.502
NAAA_Q02083_OID20931;UKB-EU	NAAA	4	76854118	rs112197434	T	A	0.233682	-0.668907	0.00876581	34557	5e-08	inferred	5823.01
NADK_O95544_OID20178;UKB-EU	NADK	1	1680219	rs1014988	A	G	0.509549	0.252465	0.00740114	34557	4.95812e-255	inferred	1163.6
NAGA_P17050_OID30509;UKB-EU	NAGA	22	42457056	rs121434529	T	C	0.00495245	-1.29367	0.0534111	34557	1.33705e-129	inferred	586.657
NAGK_Q9UJ70_OID30271;UKB-EU	NAGK	2	71292522	rs11680831	C	T	0.342298	-0.222962	0.00793539	34557	1.0608e-173	inferred	789.451
NAGPA_Q9UK23_OID30643;UKB-EU	NAGPA	16	5079466	rs12599777	G	A	0.182643	-0.410461	0.00986824	34557	5e-08	inferred	1730.07
NAP1L4_Q99733_OID31475;UKB-EU	NAP1L4	11	2987643	rs57530484	TAACAGACCTCTC	T	0.767005	0.262886	0.0086944	34557	7.91258e-201	inferred	914.23
NAPRT_Q6XQN6_OID31114;UKB-EU	NAPRT	8	144681777	rs10282929	T	G	0.79589	0.410034	0.00926769	34557	5e-08	inferred	1957.48
NBL1_P41271_OID21486;UKB-EU	NBL1	1	19968058	rs12408663	C	T	0.232239	-0.123387	0.00882114	34557	1.85444e-44	inferred	195.654
NBN_O60934_OID20442;UKB-EU	NBN	8	91043364	rs74378230	G	A	0.00439784	-0.60723	0.0576189	34557	5.72673e-26	inferred	111.065
NCAM1_P13591_OID20354;UKB-EU	NCAM1	11	112975934	rs11214489	T	C	0.184895	-0.332747	0.0092402	34557	5.66839e-284	inferred	1296.78
NCAN_O14594_OID21055;UKB-EU	NCAN	19	19325963	rs3761077	T	G	0.11016	-0.240654	0.0112025	34557	2.28579e-102	inferred	461.484
NCF2_P19878_OID20567;UKB-EU	NCF2	1	183532364	rs35012521	A	T	0.010078	-0.947659	0.0358601	34557	6.78722e-154	inferred	698.363
NCR1_O76036_OID20566;UKB-EU	NCR1	19	55416170	rs7255591	C	G	0.0887356	-0.426285	0.012993	34557	4.40759e-236	inferred	1076.42
NCR3LG1_Q68D85_OID31490;UKB-EU	NCR3LG1	11	17384498	rs12146443	C	T	0.617264	0.361403	0.00710462	34557	5e-08	inferred	2587.63
NCS1_P62166_OID21458;UKB-EU	NCS1	9	132995768	rs1054879	A	G	0.507787	0.117747	0.0068332	34557	1.53825e-66	inferred	296.928
NECTIN2_Q92692_OID20222;UKB-EU	NECTIN2	19	45361224	rs440277	A	G	0.310411	-0.183158	0.00813585	34557	3.13388e-112	inferred	506.811
NECTIN4_Q96NY8_OID21490;UKB-EU	NECTIN4	1	161049509	rs35434391	T	G	0.117067	-0.447125	0.011624	34557	5e-08	inferred	1479.61
NELL1_Q92832_OID21494;UKB-EU	NELL1	11	20955270	rs61652119	A	G	0.0485627	0.793656	0.0170828	34557	5e-08	inferred	2158.47
NELL2_Q99435_OID20706;UKB-EU	NELL2	12	45330524	rs382115	C	T	0.603685	-0.173881	0.0074157	34557	1.39577e-121	inferred	549.794
NEO1_Q92859_OID31066;UKB-EU	NEO1	15	73467072	rs11632433	G	T	0.0977212	0.114371	0.0127309	34557	2.61734e-19	inferred	80.7074
NEXN_Q0ZGT2_OID30678;UKB-EU	NEXN	1	78432658	rs71590706	A	AT	0.0763652	-0.148578	0.014005	34557	2.70846e-26	inferred	112.549
NFATC1_O95644_OID20545;UKB-EU	NFATC1	18	77162462	rs657693	G	A	0.360222	-0.109871	0.00767019	34557	1.54015e-46	inferred	205.189
NFE2_Q16621_OID30268;UKB-EU	NFE2	12	54717508	rs60822569	TTTCTC	T	0.552985	0.0662945	0.00757669	34557	2.13737e-18	inferred	76.5589
NFKB1_P19838_OID30160;UKB-EU	NFKB1	4	103432974	rs17032705	A	G	0.398157	0.114895	0.00767473	34557	1.14356e-50	inferred	224.118
NFKBIE_O00221_OID21212;UKB-EU	NFKBIE	6	44234539	rs28362856	C	G	0.0430843	-0.52262	0.01858	34557	4.44211e-174	inferred	791.19
NFU1_Q9UMS0_OID31510;UKB-EU	NFU1	2	69650730	rs74637005	A	G	0.0366262	-0.328022	0.0206148	34557	5.23435e-57	inferred	253.191
NHLRC3_Q5JS37_OID30614;UKB-EU	NHLRC3	13	39621965	rs149175958	T	G	0.00440127	-2.12674	0.0566633	34557	5e-08	inferred	1408.72
NID1_P14543_OID20362;UKB-EU	NID1	1	236230317	rs76183323	A	G	0.0105936	-0.761636	0.0383494	34557	8.95209e-88	inferred	394.437
NID2_Q14112_OID21085;UKB-EU	NID2	14	52487766	rs2516600	C	T	0.543702	0.575913	0.00754295	34557	5e-08	inferred	5829.5
NINJ1_Q92982_OID21167;UKB-EU	NINJ1	9	95882745	rs11379524	AC	A	0.630087	0.243194	0.00802656	34557	1.19395e-201	inferred	918.009
NIT1_Q86X76_OID30252;UKB-EU	NIT1	1	161088000	rs76502631	A	G	0.0283686	-0.726221	0.022693	34557	1.02331e-224	inferred	1024.13
NIT2_Q9NQR4_OID30336;UKB-EU	NIT2	3	100057993	rs200416332	A	G	0.00158223	-1.26408	0.0944286	34557	7.23991e-41	inferred	179.202
NME3_Q13232_OID20789;UKB-EU	NME3	16	1768076	rs749285440	A	G	0.00135318	3.05215	0.107689	34557	1.04252e-176	inferred	803.284
NMI_Q13287_OID31378;UKB-EU	NMI	2	152139416	rs1048135	A	G	0.472245	-0.453055	0.00755673	34557	5e-08	inferred	3594.46
NMNAT1_Q9HAN9_OID20913;UKB-EU	NMNAT1	1	10020795	rs180754466	A	C	0.00957531	0.670821	0.0390439	34557	3.67244e-66	inferred	295.194
NOMO1_Q15155_OID21106;UKB-EU	NOMO1	16	16348287	rs3891245	G	T	0.228045	-0.510894	0.00894261	34557	5e-08	inferred	3263.87
NOS1_P29475_OID20863;UKB-EU	NOS1	12	117790932	rs4767532	T	C	0.203648	-0.14237	0.00897168	34557	1.04177e-56	inferred	251.82
NOS2_P35228_OID30087;UKB-EU	NOS2	17	26096597	rs2297518	A	G	0.188759	-0.0914127	0.00980204	34557	1.10061e-20	inferred	86.9721
NOTCH1_P46531_OID20311;UKB-EU	NOTCH1	9	139401234	rs182330532	A	G	0.00118803	1.21952	0.107048	34557	4.56915e-30	inferred	129.784
NOTCH2_Q04721_OID30407;UKB-EU	NOTCH2	1	120437884	rs2641348	G	A	0.111131	-0.172138	0.0118967	34557	1.8914e-47	inferred	209.363
NOTCH3_Q9UM47_OID20253;UKB-EU	NOTCH3	19	15302941	rs147373451	C	T	0.00297678	-1.32398	0.0699922	34557	8.4036e-80	inferred	357.819
NPC2_P61916_OID30418;UKB-EU	NPC2	14	74947404	rs140130028	T	C	0.00909881	-2.02151	0.0379504	34557	5e-08	inferred	2837.39
NPHS1_O60500_OID30540;UKB-EU	NPHS1	19	36345056	rs200857931	AT	A	0.0750536	-0.801037	0.0145557	34557	5e-08	inferred	3028.58
NPL_Q9BXD5_OID30329;UKB-EU	NPL	1	183096425	rs116448311	T	C	0.00546521	-1.70826	0.045358	34557	5e-08	inferred	1418.4
NPPB_P16860_OID20049;UKB-EU	NPPB	1	11919271	rs198389	G	A	0.418575	0.182749	0.00760348	34557	1.20045e-127	inferred	577.677
NPTX1_Q15818_OID21074;UKB-EU	NPTX1	17	78539090	rs62068268	T	C	0.0894968	0.81848	0.0125396	34557	5e-08	inferred	4260.38
NPTX2_P47972_OID30390;UKB-EU	NPTX2	7	98283815	rs61007246	T	C	0.714568	0.344365	0.00703266	34557	5e-08	inferred	2397.72
NPTXR_O95502_OID20191;UKB-EU	NPTXR	22	39241262	rs111577133	G	A	0.0192984	2.02215	0.0271952	34557	5e-08	inferred	5528.94
NPY_P01303_OID21388;UKB-EU	NPY	7	24309098	rs4722337	T	A	0.554916	-0.15832	0.0073529	34557	7.86979e-103	inferred	463.612
NRCAM_Q92823_OID20229;UKB-EU	NRCAM	7	107987349	rs138528835	TTAAA	T	0.308205	0.297687	0.0082013	34557	1.76927e-288	inferred	1317.51
NRP1_O14786_OID20390;UKB-EU	NRP1	10	33483308	rs2506150	A	G	0.359537	-0.304724	0.00766843	34557	5e-08	inferred	1579.07
NRP2_O60462_OID21081;UKB-EU	NRP2	2	205986321	rs2289023	G	A	0.226779	-0.202243	0.00865767	34557	1.09115e-120	inferred	545.689
NRTN_Q99748_OID20465;UKB-EU	NRTN	19	5799433	rs36055559	A	G	0.172458	-0.0761244	0.0106836	34557	1.03816e-12	inferred	50.7706
NSFL1C_Q9UNZ2_OID21022;UKB-EU	NSFL1C	20	1485256	rs6042675	C	G	0.389447	-0.0799004	0.00753977	34557	3.07057e-26	inferred	112.301
NT5C_Q8TCD5_OID30294;UKB-EU	NT5C	17	73140941	rs78625720	A	G	0.0315415	-1.53891	0.0213628	34557	5e-08	inferred	5189.32
NT5C3A_Q9H0P0_OID20553;UKB-EU	NT5C3A	7	33110659	rs10252880	C	G	0.325406	-0.108636	0.00802168	34557	8.73943e-42	inferred	183.407
NT5E_P21589_OID21498;UKB-EU	NT5E	6	86199233	rs2229523	G	A	0.659674	-0.58715	0.00802501	34557	5e-08	inferred	5353.12
NTF3_P20783_OID20591;UKB-EU	NTF3	12	5549456	rs73039984	T	C	0.112505	-0.231906	0.0119736	34557	1.43427e-83	inferred	375.124
NTproBNP_NTproBNP_OID20125;UKB-EU	NTproBNP	1	11915467	rs198379	C	T	0.413038	0.261223	0.00712439	34557	2.54278e-294	inferred	1344.4
NTRK2_Q16620_OID20136;UKB-EU	NTRK2	9	87285367	rs77562929	T	G	0.00714669	0.494632	0.0464933	34557	1.96687e-26	inferred	113.184
NTRK3_Q16288_OID21057;UKB-EU	NTRK3	15	88514855	rs28735437	C	G	0.139824	0.27255	0.0106007	34557	8.90501e-146	inferred	661.033
NUB1_Q9Y5A7_OID20510;UKB-EU	NUB1	7	151038887	rs113920358	T	C	0.129029	-0.265551	0.0115654	34557	1.14902e-116	inferred	527.199
NUCB2_P80303_OID21448;UKB-EU	NUCB2	11	17305650	rs214068	C	T	0.576931	-0.405813	0.00757506	34557	5e-08	inferred	2869.99
NUDT16_Q96DE0_OID31484;UKB-EU	NUDT16	3	131100956	rs150437674	G	C	0.0112653	-1.21109	0.0357641	34557	2.31346e-251	inferred	1146.72
NUDT2_P50583_OID21308;UKB-EU	NUDT2	9	34340949	rs7848667	G	A	0.156939	0.332279	0.0103869	34557	1.49249e-224	inferred	1023.37
NUDT5_Q9UKK9_OID21115;UKB-EU	NUDT5	10	12244079	rs10508438	A	G	0.335603	0.0614984	0.00795365	34557	1.05789e-14	inferred	59.7853
NUMB_P49757_OID30568;UKB-EU	NUMB	14	73887890	rs7141139	T	G	0.710949	0.0838935	0.00833259	34557	7.64264e-24	inferred	101.367
NXPH3_O95157_OID30565;UKB-EU	NXPH3	17	47656030	rs147028083	G	C	0.00710876	-2.10042	0.0448108	34557	5e-08	inferred	2197.09
OBP2B_Q9NPH6_OID20980;UKB-EU	OBP2B	9	136087047	rs4962104	C	T	0.800092	0.704335	0.00773506	34557	5e-08	inferred	8291.46
OCLN_Q16625_OID31069;UKB-EU	OCLN	5	68757774	rs2583707	C	T	0.0240045	-0.473202	0.0240668	34557	4.5616e-86	inferred	386.595
ODAM_A1E959_OID20793;UKB-EU	ODAM	4	71061318	rs76153614	C	T	0.0522504	-0.587089	0.0173979	34557	1.27349e-249	inferred	1138.71
OGA_O60502_OID31465;UKB-EU	OGA	10	103590594	rs3781299	A	C	0.291403	-0.134492	0.00819591	34557	1.63148e-60	inferred	269.277
OGFR_Q9NZT2_OID21360;UKB-EU	OGFR	20	61443809	rs200108407	A	G	0.0013361	-1.69659	0.103149	34557	8.67496e-61	inferred	270.535
OGN_P20774_OID21123;UKB-EU	OGN	9	95138564	rs7026361	T	G	0.368931	0.59708	0.00727236	34557	5e-08	inferred	6740.84
OLFM4_Q6UX06_OID30665;UKB-EU	OLFM4	13	53602462	rs17552047	A	G	0.276422	-0.858605	0.00904818	34557	5e-08	inferred	9004.6
OLR1_P78380_OID20183;UKB-EU	OLR1	12	10292135	rs936964	A	C	0.275111	0.108129	0.00851445	34557	5.95317e-37	inferred	161.277
OMD_Q99983_OID20725;UKB-EU	OMD	9	94987856	rs35209758	AT	A	0.308793	0.0796698	0.00793527	34557	1.01715e-23	inferred	100.801
OMG_P23515_OID21352;UKB-EU	OMG	17	29461525	rs72813607	A	G	0.140247	-0.125182	0.0105362	34557	1.48342e-32	inferred	141.161
OMP_P47874_OID30835;UKB-EU	OMP	11	76813961	rs2233546	T	C	0.0530776	-0.386921	0.0173451	34557	3.14426e-110	inferred	497.612
OPHN1_O60890_OID31087;UKB-EU	OPHN1	23	67663257	rs145954821	T	C	0.0170768	-0.251891	0.0264173	34557	1.49774e-21	inferred	90.9177
OPLAH_O14841_OID30201;UKB-EU	OPLAH	8	144999621	rs55646585	T	C	0.414161	0.187225	0.00767181	34557	1.54031e-131	inferred	595.569
OPTC_Q9UBM4_OID21362;UKB-EU	OPTC	1	203468792	rs139024490	C	T	0.00439865	-1.72472	0.0544355	34557	2.60277e-220	inferred	1003.86
ORM1_P02763_OID30768;UKB-EU	ORM1	9	117088064	rs10982156	A	T	0.0692769	0.740552	0.0155684	34557	5e-08	inferred	2262.68
OSCAR_Q8IYS5_OID20776;UKB-EU	OSCAR	19	54554950	rs4442925	T	C	0.448759	0.52103	0.00760453	34557	5e-08	inferred	4694.41
OSM_P13725_OID20574;UKB-EU	OSM	22	30600105	rs4823082	C	G	0.0228829	-0.188281	0.0247745	34557	2.96611e-14	inferred	57.7568
OSMR_Q99650_OID20356;UKB-EU	OSMR	5	38852572	rs9292723	T	C	0.276721	-0.595934	0.0081615	34557	5e-08	inferred	5331.59
OSTN_P61366_OID30909;UKB-EU	OSTN	3	190849577	rs34711532	CG	C	0.729144	-0.105844	0.00875095	34557	1.12046e-33	inferred	146.293
OTOA_Q7RTW8_OID30825;UKB-EU	OTOA	16	21771016	rs8055493	G	A	0.425451	-0.0570992	0.00787402	34557	4.11894e-13	inferred	52.5856
OXT_P01178_OID21047;UKB-EU	OXT	20	3049890	rs877172	G	T	0.312409	0.626675	0.00856759	34557	5e-08	inferred	5350.17
P4HB_P07237_OID21509;UKB-EU	P4HB	17	79835930	rs113708033	T	G	0.191801	0.0869644	0.00962074	34557	1.57732e-19	inferred	81.7083
PACS2_Q86VP3_OID30186;UKB-EU	PACS2	14	105759840	rs7149013	C	T	0.294503	0.1781	0.00827181	34557	7.98642e-103	inferred	463.582
PADI2_Q9Y2J8_OID20467;UKB-EU	PADI2	1	17425077	rs2235913	A	G	0.61751	0.122084	0.00790777	34557	9.0192e-54	inferred	238.347
PADI4_Q9UM07_OID20832;UKB-EU	PADI4	1	17674402	rs2240336	T	C	0.414513	-0.256961	0.00762755	34557	8.50878e-249	inferred	1134.92
PAEP_P09466_OID20925;UKB-EU	PAEP	9	138471928	rs9409964	A	G	0.187823	0.870947	0.00864103	34557	5e-08	inferred	10159
PAFAH2_Q99487_OID31286;UKB-EU	PAFAH2	1	26303228	rs150853838	A	G	0.0039772	-0.653187	0.0637467	34557	1.22578e-24	inferred	104.993
PAG1_Q9NWQ8_OID20108;UKB-EU	PAG1	8	82038006	rs4436084	C	T	0.349945	-0.0776617	0.00795736	34557	1.67598e-22	inferred	95.2524
PALM_O75781_OID31515;UKB-EU	PALM	19	719295	rs12610821	G	C	0.0567098	0.319431	0.0160665	34557	5.84927e-88	inferred	395.286
PALM2_Q8IXS6_OID31096;UKB-EU	PALM2	9	112490295	rs1023005	T	C	0.230526	0.2344	0.00865802	34557	2.03885e-161	inferred	732.956
PAM_P19021_OID20291;UKB-EU	PAM	5	102346866	rs149802978	G	C	0.0538925	-1.09938	0.0165199	34557	5e-08	inferred	4428.75
PAMR1_Q6UXH9_OID21153;UKB-EU	PAMR1	11	35456061	rs61736408	C	T	0.156722	-0.476234	0.0099184	34557	5e-08	inferred	2305.46
PAPPA_Q13219_OID20421;UKB-EU	PAPPA	9	118342600	rs117448041	C	T	0.0196423	0.187133	0.0263841	34557	1.31575e-12	inferred	50.3056
PARD3_Q8TEW0_OID31301;UKB-EU	PARD3	10	35060501	rs9418120	A	G	0.260496	0.0755386	0.00866169	34557	2.75755e-18	inferred	76.0558
PARK7_Q99497_OID21160;UKB-EU	PARK7	1	8022197	rs3766606	T	G	0.173873	0.20857	0.00980744	34557	2.31916e-100	inferred	452.264
PARP1_P09874_OID20500;UKB-EU	PARP1	1	226609339	rs1433574	C	A	0.160737	-0.158568	0.0100886	34557	1.14686e-55	inferred	247.041
PBLD_P30039_OID20839;UKB-EU	PBLD	10	70038894	rs61854835	G	A	0.236934	0.576065	0.00892135	34557	5e-08	inferred	4169.48
PCBD1_P61457_OID30610;UKB-EU	PCBD1	10	72648422	rs2630336	T	G	0.36019	-0.181331	0.00774856	34557	4.08772e-121	inferred	547.649
PCDH1_Q08174_OID20614;UKB-EU	PCDH1	5	141260085	rs4645358	T	C	0.574738	0.080841	0.00740735	34557	9.92252e-28	inferred	119.107
PCDH12_Q9NPG4_OID31045;UKB-EU	PCDH12	5	141333319	rs164085	A	G	0.509727	0.326745	0.00751452	34557	5e-08	inferred	1890.67
PCDH17_O14917_OID20132;UKB-EU	PCDH17	13	60020189	rs11148472	C	A	0.391299	0.353212	0.00753034	34557	5e-08	inferred	2200.1
PCDH7_O60245_OID31456;UKB-EU	PCDH7	4	30837143	rs1374657	T	C	0.283498	-0.11607	0.00827151	34557	9.8607e-45	inferred	196.911
PCDH9_Q9HC56_OID31516;UKB-EU	PCDH9	13	67808183	rs73196184	A	G	0.113489	0.340734	0.0117258	34557	1.20219e-185	inferred	844.396
PCDHB15_Q9Y5E8_OID31377;UKB-EU	PCDHB15	5	140561768	rs2740584	T	C	0.233903	-0.409457	0.0089524	34557	5e-08	inferred	2091.88
PCOLCE_Q15113_OID20384;UKB-EU	PCOLCE	7	100236202	rs9801017	A	G	0.623701	0.171748	0.0119417	34557	6.69259e-47	inferred	206.848
PCSK7_Q16549_OID31410;UKB-EU	PCSK7	11	117081763	rs171052	G	C	0.226149	-0.378856	0.00912376	34557	5e-08	inferred	1724.25
PCSK9_Q8NBP7_OID20235;UKB-EU	PCSK9	1	55505647	rs11591147	T	G	0.0176885	-1.15328	0.0277856	34557	5e-08	inferred	1722.78
PDCD1LG2_Q9BQ51_OID21273;UKB-EU	PDCD1LG2	9	5514839	rs2381282	C	T	0.439127	0.601419	0.00722287	34557	5e-08	inferred	6933.22
PDCD5_O14737_OID21021;UKB-EU	PDCD5	19	33072069	rs10402931	A	G	0.683858	0.383572	0.00812415	34557	5e-08	inferred	2229.14
PDCD6_O75340_OID20163;UKB-EU	PDCD6	5	299543	rs9654451	T	C	0.12843	-1.4973	0.0113473	34557	5e-08	inferred	17411.4
PDE5A_O76074_OID30584;UKB-EU	PDE5A	4	120556362	rs58583086	G	A	0.625471	-0.157931	0.00780411	34557	4.63409e-91	inferred	409.532
PDGFA_P04085_OID20313;UKB-EU	PDGFA	7	641183	rs144168379	T	C	0.00327366	-0.445505	0.0659759	34557	1.45278e-11	inferred	45.5968
PDGFC_Q9NRA1_OID21183;UKB-EU	PDGFC	4	157095850	rs12499706	G	C	0.274729	-0.0912697	0.00860185	34557	2.66396e-26	inferred	112.582
PDGFRA_P16234_OID20133;UKB-EU	PDGFRA	4	55139771	rs35597368	C	T	0.109682	-0.424873	0.0117455	34557	1.60347e-286	inferred	1308.5
PDGFRB_P09619_OID20268;UKB-EU	PDGFRB	5	149508544	rs2304058	G	C	0.557504	1.17938	0.00761303	34557	5e-08	inferred	23999
PDIA3_P30101_OID30573;UKB-EU	PDIA3	15	44043346	rs59162344	A	AT	0.763257	0.0653461	0.00922714	34557	1.42145e-12	inferred	50.1539
PDIA4_P13667_OID30375;UKB-EU	PDIA4	7	148727620	rs6953222	T	G	0.174415	-0.11676	0.00987181	34557	2.81002e-32	inferred	139.893
PDIA5_Q14554_OID31209;UKB-EU	PDIA5	3	122833003	rs3804749	T	C	0.593133	-0.24929	0.00790901	34557	4.65943e-218	inferred	993.494
PDZD2_O15018_OID30151;UKB-EU	PDZD2	5	31638475	rs183711	G	T	0.919679	0.39361	0.0140464	34557	8.73532e-173	inferred	785.24
PDZK1_Q5T2W1_OID30550;UKB-EU	PDZK1	1	145723739	rs1471633	C	A	0.533903	-0.111389	0.00757506	34557	6.01351e-49	inferred	216.228
PEAR1_Q5VY43_OID20257;UKB-EU	PEAR1	1	156885491	rs4661012	G	T	0.362036	-0.213205	0.00777569	34557	1.60891e-165	inferred	751.825
PECR_Q9BY49_OID30228;UKB-EU	PECR	2	216903894	rs10197542	C	A	0.1044	-0.454245	0.0125625	34557	2.70536e-286	inferred	1307.46
PENK_P01210_OID30666;UKB-EU	PENK	8	57361293	rs2576575	T	C	0.466219	-0.300544	0.00747343	34557	5e-08	inferred	1617.25
PEPD_P12955_OID30688;UKB-EU	PEPD	19	33882222	rs17569	A	G	0.156643	-0.492782	0.0102122	34557	5e-08	inferred	2328.47
PER3_P56645_OID30511;UKB-EU	PER3	1	7914177	rs228647	A	G	0.563388	0.370134	0.00765222	34557	5e-08	inferred	2339.61
PF4_P02776_OID30764;UKB-EU	PF4	4	74846661	rs11574452	A	C	0.0450877	-0.200965	0.0184052	34557	9.35969e-28	inferred	119.223
PFKFB2_O60825_OID21356;UKB-EU	PFKFB2	1	207250631	rs1560	G	A	0.482061	-0.188351	0.00742107	34557	4.13319e-142	inferred	644.173
PGA4_P0DJD7_OID30699;UKB-EU	PGA4	11	60972512	rs4414241	T	C	0.243455	0.0783174	0.00966405	34557	5.31839e-16	inferred	65.6747
PGD_P52209_OID30344;UKB-EU	PGD	1	10473200	rs2229688	A	G	0.0171322	0.867144	0.0286383	34557	2.15577e-201	inferred	916.828
PGLYRP1_O75594_OID20338;UKB-EU	PGLYRP1	19	46526648	rs2072563	A	G	0.325334	-0.296739	0.00792914	34557	1.59951e-306	inferred	1400.55
PGLYRP2_Q96PD5_OID30742;UKB-EU	PGLYRP2	19	15582863	rs34440547	T	C	0.219267	-1.14437	0.00923022	34557	5e-08	inferred	15371.2
PGLYRP4_Q96LB8_OID30101;UKB-EU	PGLYRP4	1	153324310	rs111586430	T	C	0.0568605	0.921536	0.0165483	34557	5e-08	inferred	3101.11
PHACTR2_O75167_OID31009;UKB-EU	PHACTR2	6	143858683	rs9484759	G	A	0.204154	0.24819	0.0092983	34557	5.83291e-157	inferred	712.462
PHYKPL_Q8IUZ5_OID30634;UKB-EU	PHYKPL	5	177638965	rs142181517	A	T	0.00736734	-2.03758	0.044444	34557	5e-08	inferred	2101.86
PI16_Q6UXB8_OID30676;UKB-EU	PI16	6	36925976	rs62406524	C	G	0.0964206	-0.430008	0.012682	34557	5.26128e-252	inferred	1149.68
PI3_P19957_OID20326;UKB-EU	PI3	20	43788804	rs35770435	T	C	0.180422	0.352805	0.00930324	34557	5e-08	inferred	1438.14
PIBF1_Q8WXW3-4_OID31061;UKB-EU	PIBF1	13	73562649	rs61966211	T	G	0.384432	-0.0618154	0.00766962	34557	7.64359e-16	inferred	64.9599
PIGR_P01833_OID21102;UKB-EU	PIGR	1	207106478	rs291102	A	G	0.0240134	-0.508096	0.024565	34557	4.85317e-95	inferred	427.817
PIK3AP1_Q6ZUJ8_OID20587;UKB-EU	PIK3AP1	10	98469114	rs41317268	G	A	0.194803	-0.23009	0.00927301	34557	6.51117e-136	inferred	615.679
PIK3IP1_Q96FE7_OID21094;UKB-EU	PIK3IP1	22	31541907	rs2413028	C	T	0.171035	-0.368358	0.00948471	34557	5e-08	inferred	1508.32
PILRA_Q9UKJ1_OID21129;UKB-EU	PILRA	7	99971834	rs1859788	G	A	0.680922	1.00042	0.00802512	34557	5e-08	inferred	15540.4
PILRB_Q9UKJ0_OID20197;UKB-EU	PILRB	7	99971834	rs1859788	G	A	0.681234	1.14655	0.00809533	34557	5e-08	inferred	20059.4
PINLYP_A6NC86_OID30651;UKB-EU	PINLYP	19	44073794	rs3213276	T	C	0.587806	0.766646	0.00770695	34557	5e-08	inferred	9895.2
PKD2_Q13563_OID30184;UKB-EU	PKD2	4	88973006	rs2728104	C	T	0.110914	-0.137096	0.0120679	34557	6.58532e-30	inferred	129.058
PKLR_P30613_OID20682;UKB-EU	PKLR	1	155484430	rs77350683	C	T	0.0677928	-0.363653	0.0148554	34557	2.44145e-132	inferred	599.247
PKN3_Q6P5Z2_OID31311;UKB-EU	PKN3	9	131465481	rs13283282	G	C	0.146498	0.215463	0.0107859	34557	8.84456e-89	inferred	399.055
PLA2G10_O15496_OID21002;UKB-EU	PLA2G10	16	14944651	rs568086689	C	T	0.00458292	-1.3934	0.0556944	34557	3.82948e-138	inferred	625.934
PLA2G15_Q8NCC3_OID21473;UKB-EU	PLA2G15	16	68294800	rs7672	G	C	0.714679	-0.245434	0.00821169	34557	2.78731e-196	inferred	893.314
PLA2G1B_P04054_OID20252;UKB-EU	PLA2G1B	12	120748585	rs11065078	T	C	0.2081	-0.0684269	0.00903342	34557	3.59513e-14	inferred	57.3785
PLA2G2A_P14555_OID20274;UKB-EU	PLA2G2A	1	20306146	rs11573156	C	G	0.228323	0.730757	0.00880018	34557	5e-08	inferred	6895.45
PLA2G4A_P47712_OID20685;UKB-EU	PLA2G4A	1	186936533	rs556306120	GCTACAGAATGAGAATTTCTTACCCTTTACCAGCTGC	G	0.0831547	0.129547	0.0136401	34557	2.14967e-21	inferred	90.2027
PLA2G7_Q13093_OID21105;UKB-EU	PLA2G7	6	46685732	rs574476364	T	C	0.00116304	-1.45057	0.112157	34557	2.91677e-38	inferred	167.273
PLAT_P00750_OID20247;UKB-EU	PLAT	8	42044965	rs2020921	A	G	0.0251931	-0.280448	0.0225765	34557	1.98237e-35	inferred	154.309
PLAU_P00749_OID21124;UKB-EU	PLAU	10	75672059	rs55744193	A	G	0.00733221	-0.814693	0.0420163	34557	9.38696e-84	inferred	375.969
PLAUR_Q03405_OID20764;UKB-EU	PLAUR	19	44156472	rs2302524	C	T	0.166048	-0.176742	0.00967613	34557	1.55001e-74	inferred	333.638
PLB1_Q6P1J6_OID31110;UKB-EU	PLB1	2	28761981	rs6753929	C	G	0.253419	-0.986633	0.00825383	34557	5e-08	inferred	14288.9
PLCB2_Q00722_OID31155;UKB-EU	PLCB2	15	40597229	rs4924450	A	G	0.705713	-0.15273	0.00822776	34557	6.43045e-77	inferred	344.576
PLEKHO1_Q53GL0_OID31088;UKB-EU	PLEKHO1	1	150001632	rs72692857	C	T	0.165427	0.0781059	0.00995665	34557	4.34348e-15	inferred	61.5377
PLG_P00747_OID30785;UKB-EU	PLG	6	161127501	rs73015965	G	A	0.00643627	-2.18279	0.0512081	34557	5e-08	inferred	1816.97
PLIN1_O60240_OID20835;UKB-EU	PLIN1	15	90216446	rs150004289	A	G	0.00287042	-0.759553	0.0704863	34557	4.47407e-27	inferred	116.12
PLIN3_O60664_OID20143;UKB-EU	PLIN3	19	4872095	rs262557	T	C	0.757438	0.0738843	0.00891668	34557	1.17045e-16	inferred	68.6591
PLSCR3_Q9NRY6_OID31146;UKB-EU	PLSCR3	17	7297121	rs2277641	A	G	0.0216462	-0.22429	0.026137	34557	9.37893e-18	inferred	73.6391
PLTP_P55058_OID20238;UKB-EU	PLTP	20	44551855	rs6073958	C	T	0.198715	-0.501642	0.00911869	34557	5e-08	inferred	3026.38
PLXDC1_Q8IUK5_OID21258;UKB-EU	PLXDC1	17	37223409	rs62076601	T	C	0.0492226	-0.534797	0.0178111	34557	4.48622e-198	inferred	901.564
PLXDC2_Q6UX71_OID31101;UKB-EU	PLXDC2	10	20584551	rs7919659	C	G	0.200794	0.0855978	0.009215	34557	1.55798e-20	inferred	86.2848
PLXNA4_Q9HCM2_OID20597;UKB-EU	PLXNA4	7	132238011	rs6467443	T	G	0.216725	0.104175	0.00928616	34557	3.31554e-29	inferred	125.85
PLXNB2_O15031_OID20317;UKB-EU	PLXNB2	22	50722134	rs11547731	C	T	0.652845	-0.713462	0.00763663	34557	5e-08	inferred	8728.47
PLXNB3_Q9ULL4_OID20160;UKB-EU	PLXNB3	23	153031839	rs731416	C	T	0.146265	0.154296	0.0090003	34557	7.03758e-66	inferred	293.897
PM20D1_Q6GTS8_OID20149;UKB-EU	PM20D1	1	205816893	rs112268616	C	T	0.339849	-0.839858	0.00804874	34557	5e-08	inferred	10888.2
PMM2_O15305_OID30125;UKB-EU	PMM2	16	8906914	rs34258285	C	A	0.0254701	-0.679878	0.0243197	34557	5.59591e-172	inferred	781.53
PMVK_Q15126_OID20850;UKB-EU	PMVK	1	154903917	rs114951074	T	C	0.00740311	-0.65844	0.0465802	34557	2.29108e-45	inferred	199.816
PNLIPRP2_P54317_OID20775;UKB-EU	PNLIPRP2	10	118397884	rs4751995	G	A	0.518767	1.13574	0.00759031	34557	5e-08	inferred	22389.2
PODXL_O00592_OID21358;UKB-EU	PODXL	7	131193739	rs3212298	T	C	0.0438821	-0.549068	0.0178869	34557	6.30784e-207	inferred	942.285
POF1B_Q8WVV4_OID30504;UKB-EU	POF1B	23	84563135	rs363774	A	T	0.771975	-0.122166	0.00750212	34557	1.27796e-59	inferred	265.175
POMC_P01189_OID30282;UKB-EU	POMC	2	25393722	rs3754861	C	A	0.0708338	0.144755	0.0144099	34557	9.61351e-24	inferred	100.913
PON1_P27169_OID30704;UKB-EU	PON1	7	94953895	rs705379	A	G	0.477445	-0.756653	0.00758098	34557	5e-08	inferred	9961.91
PON2_Q15165_OID20088;UKB-EU	PON2	7	95037661	rs6961624	C	T	0.238351	-0.903191	0.00899831	34557	5e-08	inferred	10074.8
PON3_Q15166_OID20777;UKB-EU	PON3	7	95025744	rs149867961	C	T	0.0263896	-1.05099	0.0231471	34557	5e-08	inferred	2061.6
PPBP_P02775_OID30761;UKB-EU	PPBP	4	74853229	rs202224981	T	C	0.00165985	-1.17972	0.0919144	34557	1.04422e-37	inferred	164.737
PPCDC_Q96CD2_OID21027;UKB-EU	PPCDC	15	75320306	rs12591994	G	A	0.0645358	0.670013	0.0150023	34557	5e-08	inferred	1994.58
PPL_O60437_OID30564;UKB-EU	PPL	16	5000212	rs61499243	T	C	0.111482	0.136523	0.0123003	34557	1.26628e-28	inferred	123.191
PPM1F_P49593_OID30350;UKB-EU	PPM1F	22	22327787	rs5750281	T	C	0.0429647	-0.126074	0.0184661	34557	8.65147e-12	inferred	46.6123
PPP1R14A_Q96A00_OID31011;UKB-EU	PPP1R14A	19	38791841	rs71354995	G	A	0.256224	-0.226294	0.00862981	34557	1.47752e-151	inferred	687.612
PPP1R14D_Q9NXH3_OID30997;UKB-EU	PPP1R14D	15	41088017	rs11855641	G	A	0.340105	0.0610645	0.00795297	34557	1.61339e-14	inferred	58.9548
PPP2R5A_Q15172_OID31502;UKB-EU	PPP2R5A	1	212459257	rs351409	G	A	0.0208496	-0.301058	0.0263262	34557	2.77355e-30	inferred	130.775
PRAP1_Q96NZ9_OID30391;UKB-EU	PRAP1	10	135161903	rs143674922	A	G	0.0181886	-1.29767	0.0281617	34557	5e-08	inferred	2123.3
PRCP_P42785_OID20337;UKB-EU	PRCP	11	82506712	rs543233230	A	C	0.00193023	-1.54417	0.0816337	34557	8.44641e-80	inferred	357.809
PRDX1_Q06830_OID20962;UKB-EU	PRDX1	1	46009316	rs2356552	C	T	0.898195	0.108681	0.0124737	34557	2.96429e-18	inferred	75.9131
PRDX3_P30048_OID20483;UKB-EU	PRDX3	10	120956728	rs7358070	C	G	0.324616	-0.0645647	0.0081671	34557	2.66941e-15	inferred	62.4963
PRDX5_P30044_OID20644;UKB-EU	PRDX5	11	64087269	rs77269065	A	G	0.00537323	0.980081	0.0527071	34557	3.53653e-77	inferred	345.769
PRDX6_P30041_OID21404;UKB-EU	PRDX6	1	173458326	rs33951697	T	C	0.184895	0.17395	0.00956473	34557	6.58935e-74	inferred	330.753
PRELP_P51888_OID20766;UKB-EU	PRELP	1	203452409	rs41313926	A	G	0.0103184	-2.27112	0.0352591	34557	5e-08	inferred	4148.95
PRG2_P13727_OID30381;UKB-EU	PRG2	11	57164280	rs10896615	C	T	0.123796	0.145948	0.0110949	34557	1.60314e-39	inferred	173.041
PRG3_Q9Y2Y8_OID30383;UKB-EU	PRG3	11	57146225	rs34108746	G	A	0.0793096	0.226186	0.0135617	34557	1.88531e-62	inferred	278.165
PRKAB1_Q9Y478_OID20444;UKB-EU	PRKAB1	12	120109284	rs749140768	A	AGGCACCTCTTCACAGGAC	0.0789447	0.343095	0.0141808	34557	2.55228e-129	inferred	585.366
PRKAR2A_P13861_OID31119;UKB-EU	PRKAR2A	3	49348189	rs151304617	G	A	0.00129212	-1.66704	0.115015	34557	1.32003e-47	inferred	210.079
PRKG1_Q13976_OID30621;UKB-EU	PRKG1	10	53678982	rs1937682	T	A	0.237619	-0.217952	0.00887057	34557	2.62896e-133	inferred	603.697
PRND_Q9UKY0_OID31124;UKB-EU	PRND	20	4723988	rs36029876	A	C	0.104097	-0.38066	0.0121995	34557	9.72628e-214	inferred	973.622
PROC_P04070_OID20402;UKB-EU	PROC	2	128176040	rs1799810	T	A	0.426531	-0.198888	0.0071089	34557	3.06744e-172	inferred	782.731
PROCR_Q9UNN8_OID30149;UKB-EU	PROCR	20	33764554	rs867186	G	A	0.0861329	0.730253	0.0138235	34557	5e-08	inferred	2790.68
PROK1_P58294_OID20543;UKB-EU	PROK1	1	110993457	rs1857513	A	G	0.158734	0.478901	0.00763106	34557	5e-08	inferred	3938.42
PROS1_P07225_OID30737;UKB-EU	PROS1	3	93587539	rs528128538	T	C	0.00300003	-0.994501	0.0679412	34557	1.61504e-48	inferred	214.261
PRR4_Q16378_OID30607;UKB-EU	PRR4	12	10999780	rs1063193	T	C	0.564837	-0.782934	0.00772442	34557	5e-08	inferred	10273.5
PRRT3_Q5FWE3_OID30276;UKB-EU	PRRT3	3	9991101	rs55847233	G	C	0.248502	-0.212683	0.00867722	34557	1.14154e-132	inferred	600.765
PRSS2_P07478_OID20364;UKB-EU	PRSS2	7	142470574	rs3752404	G	A	0.416099	-0.139322	0.00755518	34557	6.20568e-76	inferred	340.055
PRSS22_Q9GZN4_OID30483;UKB-EU	PRSS22	16	2908703	rs8046218	T	C	0.324763	0.259704	0.00819135	34557	1.33992e-220	inferred	1005.19
PRSS27_Q9BQR3_OID20212;UKB-EU	PRSS27	16	2767894	rs71386687	T	G	0.0823749	0.386516	0.0130422	34557	5.16943e-193	inferred	878.281
PRSS53_Q2L4Q9_OID31093;UKB-EU	PRSS53	16	31096876	rs4468641	C	A	0.385149	0.88509	0.00774632	34557	5e-08	inferred	13055.2
PRSS8_Q16651_OID20763;UKB-EU	PRSS8	16	31122571	rs889555	T	C	0.282237	0.114932	0.00781412	34557	5.70674e-49	inferred	216.333
PRTFDC1_Q9NRG1_OID20867;UKB-EU	PRTFDC1	10	25241502	rs143356584	T	C	0.0136535	-0.858359	0.0328301	34557	1.10911e-150	inferred	683.587
PRTG_Q2VWP7_OID21443;UKB-EU	PRTG	15	56003705	rs10851591	G	A	0.692988	0.448645	0.00810177	34557	5e-08	inferred	3066.52
PRTN3_P24158_OID20329;UKB-EU	PRTN3	19	836043	rs10425544	C	T	0.712953	0.499169	0.00892834	34557	5e-08	inferred	3125.75
PSAP_P07602_OID30419;UKB-EU	PSAP	10	73643962	rs57681041	T	C	0.221485	-0.248735	0.00879671	34557	6.83681e-176	inferred	799.527
PSAPL1_Q6NUJ1_OID31473;UKB-EU	PSAPL1	4	7434607	rs10014338	A	C	0.184471	0.630218	0.00945193	34557	5e-08	inferred	4445.7
PSCA_O43653_OID31493;UKB-EU	PSCA	8	143760256	rs2976388	A	G	0.422331	1.16054	0.00766772	34557	5e-08	inferred	22908
PSG1_P11464_OID20916;UKB-EU	PSG1	19	43373034	rs12986075	A	G	0.198713	-0.961961	0.00934989	34557	5e-08	inferred	10585.3
PSMD9_O00233_OID21304;UKB-EU	PSMD9	12	122365840	rs80090724	C	T	0.292375	-0.193661	0.00801897	34557	7.40216e-129	inferred	583.24
PSME1_Q06323_OID20969;UKB-EU	PSME1	14	24610733	rs2236352	C	T	0.255917	0.0942669	0.00849568	34557	1.31386e-28	inferred	123.118
PSME2_Q9UL46_OID20989;UKB-EU	PSME2	14	24610733	rs2236352	C	T	0.25591	0.104102	0.00842556	34557	4.54923e-35	inferred	152.658
PSMG3_Q9BT73_OID20549;UKB-EU	PSMG3	7	1608812	rs34407549	G	C	0.00806906	-0.289663	0.0424058	34557	8.44776e-12	inferred	46.659
PSRC1_Q6PGN9_OID21169;UKB-EU	PSRC1	1	109823458	rs34863121	T	C	0.0129456	0.724787	0.0336404	34557	5.88104e-103	inferred	464.193
PSTPIP2_Q9H939_OID30596;UKB-EU	PSTPIP2	18	43571278	rs72642432	A	G	0.131783	-0.226152	0.0114093	34557	1.93368e-87	inferred	392.901
PTGES2_Q9H7Z7_OID30561;UKB-EU	PTGES2	9	130884753	rs13283456	T	C	0.21026	-0.0969266	0.00933865	34557	3.08734e-25	inferred	107.725
PTGR1_Q14914_OID30297;UKB-EU	PTGR1	9	114326547	rs7036102	G	A	0.0504458	0.757723	0.0168611	34557	5e-08	inferred	2019.52
PTH1R_Q03431_OID20571;UKB-EU	PTH1R	3	46939587	rs121434601	T	C	0.00265918	2.25921	0.073702	34557	2.38771e-206	inferred	939.625
PTK7_Q13308_OID20880;UKB-EU	PTK7	6	43057265	rs116450546	T	A	0.03606	0.155729	0.0207938	34557	6.92928e-14	inferred	56.0882
PTN_P21246_OID20083;UKB-EU	PTN	7	137016309	rs1431092	A	T	0.424832	0.150855	0.0073491	34557	1.23564e-93	inferred	421.358
PTPRB_P23467_OID30324;UKB-EU	PTPRB	12	70990054	rs2465811	C	T	0.286489	-0.366558	0.00799964	34557	5e-08	inferred	2099.64
PTPRC_P08575_OID30380;UKB-EU	PTPRC	1	198695989	rs552839429	C	T	0.0167746	-0.805689	0.0287511	34557	8.54949e-173	inferred	785.283
PTPRF_P10586_OID20310;UKB-EU	PTPRF	1	44028962	rs2842194	A	G	0.225012	-0.089483	0.00861581	34557	2.87425e-25	inferred	107.867
PTPRH_Q9HD43_OID31433;UKB-EU	PTPRH	19	55702910	rs2288523	A	C	0.130652	0.906578	0.0109818	34557	5e-08	inferred	6814.96
PTPRK_Q15262_OID31461;UKB-EU	PTPRK	6	128377497	rs9321109	A	G	0.828943	-0.136338	0.0100924	34557	1.38432e-41	inferred	182.492
PTPRM_P28827_OID20598;UKB-EU	PTPRM	18	8253602	rs72911294	T	C	0.270968	-0.0796528	0.0077284	34557	6.58521e-25	inferred	106.224
PTPRN2_Q92932_OID20912;UKB-EU	PTPRN2	7	157903504	rs3800860	T	C	0.357576	-0.155111	0.00777984	34557	1.92228e-88	inferred	397.506
PTPRR_Q15256_OID31099;UKB-EU	PTPRR	12	71158453	rs144705265	A	G	0.00528757	-1.1543	0.0507429	34557	1.50159e-114	inferred	517.472
PTPRS_Q13332_OID20306;UKB-EU	PTPRS	19	5293583	rs55763631	A	C	0.048114	0.658907	0.0184965	34557	6.09891e-278	inferred	1269.02
PTPRZ1_P23471_OID30343;UKB-EU	PTPRZ1	7	121488137	rs7797305	T	C	0.486571	-0.168529	0.00671692	34557	6.35924e-139	inferred	629.519
PTRHD1_Q6GMV3_OID30659;UKB-EU	PTRHD1	2	25013402	rs138426814	C	T	0.0010697	-1.14531	0.115565	34557	3.74666e-23	inferred	98.2185
PTS_Q03393_OID20847;UKB-EU	PTS	11	112076587	rs12796145	C	G	0.232772	-0.235581	0.00890685	34557	3.70541e-154	inferred	699.572
PTX3_P26022_OID20570;UKB-EU	PTX3	3	157155858	rs56025932	C	A	0.042664	-0.150146	0.0188276	34557	1.5265e-15	inferred	63.5971
PVALB_P20472_OID21420;UKB-EU	PVALB	22	37258503	rs4821544	C	T	0.303188	-0.813118	0.00823551	34557	5e-08	inferred	9748.24
PVR_P15151_OID21011;UKB-EU	PVR	19	45146402	rs2301274	C	T	0.240609	-0.786399	0.00886276	34557	5e-08	inferred	7873.14
PXDNL_A1KZ92_OID31405;UKB-EU	PXDNL	8	52366300	rs7833909	G	A	0.123501	-0.345409	0.0115582	34557	3.14561e-196	inferred	893.073
PXN_P49023_OID20822;UKB-EU	PXN	12	120661977	rs4767884	C	T	0.765689	0.756757	0.00885277	34557	5e-08	inferred	7307.26
PYDC1_Q8WXC3_OID30202;UKB-EU	PYDC1	16	31259553	rs4561481	A	G	0.67413	0.305793	0.00714319	34557	5e-08	inferred	1832.61
PYY_P10082_OID30150;UKB-EU	PYY	17	42040807	rs2341378	T	C	0.679661	0.244558	0.00811056	34557	9.78728e-200	inferred	909.206
PZP_P20742_OID30730;UKB-EU	PZP	12	9314857	rs7311982	C	T	0.710751	0.333296	0.00609878	34557	5e-08	inferred	2986.58
QPCT_Q16769_OID20320;UKB-EU	QPCT	2	37599963	rs4670696	C	A	0.0235819	-0.884485	0.0246965	34557	6.64326e-281	inferred	1282.66
QSOX1_O00391_OID30729;UKB-EU	QSOX1	1	180163390	rs12371	G	A	0.0876173	-1.08621	0.013405	34557	5e-08	inferred	6565.9
RAB11FIP3_O75154_OID30325;UKB-EU	RAB11FIP3	16	546321	rs74847787	C	T	0.0307055	-0.16458	0.0216406	34557	2.84575e-14	inferred	57.8383
RAB2B_Q8WUD1_OID31362;UKB-EU	RAB2B	14	21929718	rs34855848	CA	C	0.13657	-0.2327	0.0109603	34557	4.92211e-100	inferred	450.763
RAB33A_Q14088_OID30122;UKB-EU	RAB33A	23	129357993	rs144449184	T	A	0.00126855	-0.749392	0.0910823	34557	1.90944e-16	inferred	67.694
RAB44_Q7Z6P3_OID31346;UKB-EU	RAB44	6	36694800	rs143756287	ACTCCTGACCGCAAGTGATC	A	0.279324	-0.1472	0.00851852	34557	6.65515e-67	inferred	298.598
RAB6A_P20340_OID20608;UKB-EU	RAB6A	11	73551143	rs35939600	T	TA	0.149166	0.072636	0.0101351	34557	7.6784e-13	inferred	51.3627
RABEPK_Q7Z6M1_OID21163;UKB-EU	RABEPK	9	127986904	rs7858935	T	A	0.147247	0.207364	0.0109477	34557	5.2065e-80	inferred	358.774
RABGAP1L_Q5R372_OID20447;UKB-EU	RABGAP1L	1	174076767	rs6661868	G	A	0.201387	0.0920795	0.00941468	34557	1.36646e-22	inferred	95.6566
RAD23B_P54727_OID21166;UKB-EU	RAD23B	9	110049914	rs7035725	G	C	0.54975	-0.0641375	0.00763557	34557	4.4712e-17	inferred	70.5572
RALB_P11234_OID30567;UKB-EU	RALB	2	121035039	rs148102406	TGTGA	T	0.683452	-0.116842	0.00835068	34557	1.74647e-44	inferred	195.774
RANBP1_P43487_OID30258;UKB-EU	RANBP1	22	20070956	rs76889809	A	C	0.0547095	0.122814	0.0165559	34557	1.18776e-13	inferred	55.0288
RARRES1_P49788_OID21177;UKB-EU	RARRES1	3	158450417	rs6441224	C	T	0.524905	0.457261	0.00769158	34557	5e-08	inferred	3534.25
RARRES2_Q99969_OID20373;UKB-EU	RARRES2	7	150039555	rs3735167	T	C	0.256452	0.215985	0.00844672	34557	3.26704e-144	inferred	653.839
RASSF2_P50749_OID21194;UKB-EU	RASSF2	20	4803494	rs2246735	T	C	0.572562	0.0953963	0.0076358	34557	8.12191e-36	inferred	156.082
RBKS_Q9H477_OID20986;UKB-EU	RBKS	2	28081439	rs140948699	G	C	0.00912298	-1.81189	0.0385037	34557	5e-08	inferred	2214.41
RBM17_Q96I25_OID31034;UKB-EU	RBM17	10	6146262	rs11256771	T	C	0.0374358	-0.378377	0.0198686	34557	7.37235e-81	inferred	362.673
RBP1_P09455_OID30913;UKB-EU	RBP1	3	139257603	rs2071387	G	A	0.182421	0.136671	0.00997682	34557	1.03139e-42	inferred	187.659
RBP2_P50120_OID21365;UKB-EU	RBP2	3	139212900	rs295469	A	G	0.378483	-0.0679184	0.00772362	34557	1.44847e-18	inferred	77.3273
RBP5_P82980_OID21369;UKB-EU	RBP5	12	7278118	rs76904513	G	A	0.0877844	-0.511492	0.0129472	34557	5e-08	inferred	1560.72
RBPMS2_Q6ZRY4_OID30257;UKB-EU	RBPMS2	15	65062278	rs28711906	A	T	0.0482147	0.180936	0.0175589	34557	6.72279e-25	inferred	106.183
RECK_O95980_OID30234;UKB-EU	RECK	9	36058816	rs71521299	G	T	0.0162187	-0.853354	0.0289887	34557	1.82143e-190	inferred	866.565
REEP4_Q9H6H4_OID31028;UKB-EU	REEP4	8	21993410	rs117291678	C	G	0.0178381	-0.597057	0.0280647	34557	1.964e-100	inferred	452.596
REG1A_P05451_OID20415;UKB-EU	REG1A	2	79323888	rs11126696	G	A	0.618127	0.251008	0.00755	34557	2.32477e-242	inferred	1105.3
REG1B_P48304_OID20266;UKB-EU	REG1B	2	79323888	rs11126696	G	A	0.618673	0.344564	0.00755678	34557	5e-08	inferred	2079.06
REG3A_Q06141_OID20258;UKB-EU	REG3A	2	79395511	rs147616162	A	T	0.0589184	0.406934	0.0153062	34557	9.79757e-156	inferred	706.827
REG3G_Q6UW15_OID31408;UKB-EU	REG3G	2	79307817	rs2861742	G	A	0.746619	-0.287482	0.00870541	34557	3.75219e-239	inferred	1090.54
REG4_Q9BYZ8_OID20784;UKB-EU	REG4	1	120359286	rs79795228	A	C	0.0173365	0.633474	0.0277576	34557	2.79606e-115	inferred	520.827
RELT_Q969Z4_OID21142;UKB-EU	RELT	11	73098326	rs11235729	A	G	0.206577	0.3988	0.00841222	34557	5e-08	inferred	2247.44
REN_P00797_OID20201;UKB-EU	REN	1	204148649	rs193280350	A	G	0.00764015	0.838212	0.0427266	34557	1.08462e-85	inferred	384.867
RET_P07949_OID21346;UKB-EU	RET	10	43364506	rs2744077	T	C	0.174675	0.471137	0.00976418	34557	5e-08	inferred	2328.21
RETN_Q9HD89_OID20327;UKB-EU	RETN	19	7733855	rs3219175	A	G	0.00760298	1.54305	0.0464135	34557	2.35416e-242	inferred	1105.28
RGMA_Q96B86_OID21065;UKB-EU	RGMA	15	93616014	rs3752102	A	C	0.468759	-0.227453	0.00726355	34557	2.98067e-215	inferred	980.586
RGMB_Q6NW40_OID21045;UKB-EU	RGMB	5	97773523	rs56870134	T	C	0.547824	0.170713	0.00743464	34557	1.12227e-116	inferred	527.246
RHOC_P08134_OID20950;UKB-EU	RHOC	1	113061959	rs1006298	C	G	0.48171	0.0839321	0.00763121	34557	3.88407e-28	inferred	120.968
RIDA_P52758_OID30635;UKB-EU	RIDA	8	99120794	rs77539382	TC	T	0.319303	-0.317564	0.00798353	34557	5e-08	inferred	1582.24
RILP_Q96NA2_OID21436;UKB-EU	RILP	17	1552519	rs183827902	T	C	0.0172241	0.268124	0.0284187	34557	3.9184e-21	inferred	89.015
RILPL2_Q969X0_OID30342;UKB-EU	RILPL2	12	123917276	rs186269301	A	G	0.0284603	0.235193	0.0224434	34557	1.07442e-25	inferred	109.817
RLN2_P04090_OID30601;UKB-EU	RLN2	9	5335470	rs2273782	T	C	0.226314	0.158172	0.00893302	34557	3.73979e-70	inferred	313.518
RNASE1_P07998_OID30672;UKB-EU	RNASE1	14	21280678	rs17254387	A	G	0.694281	0.21707	0.00796099	34557	1.05322e-163	inferred	743.473
RNASE10_Q5GAN6_OID30238;UKB-EU	RNASE10	14	20971442	rs7144945	T	C	0.507415	-0.802958	0.00767767	34557	5e-08	inferred	10937.7
RNASE3_P12724_OID20203;UKB-EU	RNASE3	14	21385991	rs147307766	T	C	0.0537026	0.569287	0.0167075	34557	1.80684e-254	inferred	1161.02
RNASE4_P34096_OID30705;UKB-EU	RNASE4	14	21146584	rs12588573	T	C	0.217668	-0.36502	0.00901944	34557	5e-08	inferred	1637.85
RNASE6_Q93091_OID30689;UKB-EU	RNASE6	14	21250124	rs1045922	A	G	0.234407	-0.444932	0.00852085	34557	5e-08	inferred	2726.6
RNASEH2A_O75792_OID31027;UKB-EU	RNASEH2A	19	12921186	rs7247284	C	T	0.0332261	-0.286069	0.0210867	34557	6.34242e-42	inferred	184.045
RNASET2_O00584_OID20321;UKB-EU	RNASET2	6	167371251	rs3756838	A	G	0.215266	0.46361	0.00891084	34557	5e-08	inferred	2706.88
RNF149_Q8NC42_OID30235;UKB-EU	RNF149	2	101897325	rs12621632	T	C	0.40646	0.280815	0.00761526	34557	1.15006e-297	inferred	1359.79
RNF43_Q68DV7_OID31291;UKB-EU	RNF43	17	56436109	rs34523089	T	C	0.157432	0.139438	0.0105069	34557	3.40597e-40	inferred	176.122
ROBO1_Q9Y6N7_OID20734;UKB-EU	ROBO1	3	78784770	rs3773244	A	G	0.196871	0.236241	0.00927302	34557	3.62217e-143	inferred	649.035
ROBO2_Q9HCK4_OID21007;UKB-EU	ROBO2	3	77643616	rs775722	C	T	0.446294	-0.103074	0.00713395	34557	2.56662e-47	inferred	208.756
ROBO4_Q8WZ75_OID30226;UKB-EU	ROBO4	11	124767067	rs59648931	C	T	0.230771	-0.103611	0.00868805	34557	8.69594e-33	inferred	142.222
ROR1_Q01973_OID20224;UKB-EU	ROR1	1	64614011	rs6588083	C	T	0.170359	-0.393548	0.0097679	34557	5e-08	inferred	1623.28
RP2_O75695_OID21302;UKB-EU	RP2	23	46719498	rs1805147	T	C	0.032386	-0.663164	0.0178761	34557	3.04841e-301	inferred	1376.25
RPA2_P15927_OID30453;UKB-EU	RPA2	1	28219658	rs17185038	G	C	0.0666141	0.204399	0.0154544	34557	6.21535e-40	inferred	174.926
RPE_Q96AT9_OID31324;UKB-EU	RPE	2	210880492	rs2723211	A	G	0.446918	0.0569095	0.00760433	34557	7.21883e-14	inferred	56.0077
RPL14_P50914_OID30284;UKB-EU	RPL14	3	40486865	rs148850234	T	C	0.0523213	-0.118252	0.0173071	34557	8.34058e-12	inferred	46.684
RRM2B_Q7LG56_OID21174;UKB-EU	RRM2B	8	103250839	rs5893603	CG	C	0.0780861	0.194289	0.0142686	34557	3.19331e-42	inferred	185.41
RSPO1_Q2MKA7_OID20938;UKB-EU	RSPO1	1	38079517	rs36043533	G	T	0.0564016	0.47756	0.016067	34557	3.87005e-194	inferred	883.459
RSPO3_Q9BXY4_OID21415;UKB-EU	RSPO3	6	127436064	rs1936800	T	C	0.527176	0.157172	0.00699729	34557	9.80456e-112	inferred	504.534
RTBDN_Q9BSG5_OID21343;UKB-EU	RTBDN	19	12932269	rs7255045	A	G	0.262346	-0.171275	0.00843504	34557	1.15721e-91	inferred	412.3
RTN4IP1_Q8WWV3_OID31030;UKB-EU	RTN4IP1	6	107077502	rs2054365	A	G	0.410256	0.0926275	0.00758907	34557	2.90939e-34	inferred	148.971
RTN4R_Q9BZR6_OID21424;UKB-EU	RTN4R	22	20174712	rs663353	A	G	0.747825	-0.297977	0.00854711	34557	2.71521e-266	inferred	1215.42
RWDD1_Q9H446_OID21015;UKB-EU	RWDD1	6	116892681	rs147899431	C	G	0.0433595	0.306592	0.0183038	34557	5.64523e-63	inferred	280.569
S100A11_P31949_OID20130;UKB-EU	S100A11	1	152012534	rs2999553	C	G	0.0423208	0.326276	0.0181519	34557	3.07204e-72	inferred	323.092
S100A12_P80511_OID21374;UKB-EU	S100A12	1	153337943	rs3014874	A	G	0.264725	-0.236592	0.00836291	34557	4.50645e-176	inferred	800.36
S100A13_Q99584_OID30529;UKB-EU	S100A13	1	153595448	rs114678888	A	C	0.0405261	-0.503584	0.0187947	34557	3.80217e-158	inferred	717.915
S100A14_Q9HCY8_OID30987;UKB-EU	S100A14	1	153587256	rs11548102	T	A	0.489413	-0.175186	0.00749155	34557	6.14822e-121	inferred	546.834
S100A16_Q96FQ6_OID20878;UKB-EU	S100A16	1	153584986	rs9700928	C	A	0.486153	-0.103526	0.007787	34557	2.48395e-40	inferred	176.75
S100A4_P26447_OID21519;UKB-EU	S100A4	1	153520520	rs56350425	C	T	0.0506859	0.361045	0.0169053	34557	3.36325e-101	inferred	456.118
S100G_P29377_OID31051;UKB-EU	S100G	23	16497738	rs59921059	T	C	0.278994	-0.151967	0.00694425	34557	3.70144e-106	inferred	478.903
SAA4_P35542_OID30726;UKB-EU	SAA4	11	18248503	rs7117890	A	G	0.5239	-0.363816	0.00757377	34557	5e-08	inferred	2307.49
SAMD9L_Q8IVG5_OID20536;UKB-EU	SAMD9L	7	92777091	rs17165120	C	A	0.0689293	-0.567159	0.0147284	34557	5e-08	inferred	1482.85
SARG_Q9BW04_OID30331;UKB-EU	SARG	1	207205404	rs74441312	G	T	0.0185645	0.263385	0.0282371	34557	1.08273e-20	inferred	87.0045
SAT2_Q96F10_OID31306;UKB-EU	SAT2	17	7529902	rs13894	A	G	0.0727164	-1.01394	0.0146918	34557	5e-08	inferred	4762.93
SCAMP3_O14828_OID21332;UKB-EU	SCAMP3	1	155230131	rs1142287	T	C	0.256926	-0.0849939	0.00857321	34557	3.62244e-23	inferred	98.2853
SCARA5_Q6ZMJ2_OID21058;UKB-EU	SCARA5	8	27805783	rs2726951	T	C	0.268612	-0.33734	0.00793057	34557	5e-08	inferred	1809.37
SCARB2_Q14108_OID20943;UKB-EU	SCARB2	4	77097373	rs28563976	C	A	0.145959	-0.31455	0.00997192	34557	2.19646e-218	inferred	994.997
SCARF1_Q14162_OID20297;UKB-EU	SCARF1	17	1542190	rs2272011	A	G	0.591082	-0.378526	0.00765651	34557	5e-08	inferred	2444.16
SCARF2_Q96GP6_OID21048;UKB-EU	SCARF2	22	20786488	rs5763025	C	A	0.802163	0.37376	0.00826355	34557	5e-08	inferred	2045.75
SCG3_Q8WXD2_OID20728;UKB-EU	SCG3	15	51973650	rs2606134	C	G	0.756738	0.707695	0.00863854	34557	5e-08	inferred	6711.38
SCGB1A1_P11684_OID20688;UKB-EU	SCGB1A1	11	62186542	rs3741240	A	G	0.351484	-0.339217	0.00760275	34557	5e-08	inferred	1990.74
SCGB3A1_Q96QR1_OID30577;UKB-EU	SCGB3A1	5	180019237	rs307802	C	T	0.405912	0.117791	0.00745933	34557	3.58297e-56	inferred	249.359
SCGB3A2_Q96PL1_OID20723;UKB-EU	SCGB3A2	5	147205914	rs17717320	G	C	0.197879	-0.247572	0.00935473	34557	2.45859e-154	inferred	700.391
SCLY_Q96I15_OID21425;UKB-EU	SCLY	2	239007130	rs62196005	T	A	0.275143	0.194452	0.00809106	34557	1.25878e-127	inferred	577.582
SCN4B_Q8IWT1_OID30277;UKB-EU	SCN4B	11	118013263	rs35632913	GT	G	0.63866	-0.659771	0.00788744	34557	5e-08	inferred	6997.04
SCPEP1_Q9HB40_OID30278;UKB-EU	SCPEP1	17	55085363	rs34449028	T	A	0.300825	-0.365435	0.00851289	34557	5e-08	inferred	1842.75
SCRN1_Q12765_OID20542;UKB-EU	SCRN1	7	29966141	rs17324153	C	T	0.0427994	0.266917	0.0185674	34557	7.36587e-47	inferred	206.657
SDC1_P18827_OID20169;UKB-EU	SDC1	2	20371380	rs907866	A	G	0.447414	0.130616	0.00734184	34557	8.35271e-71	inferred	316.507
SDC4_P31431_OID20216;UKB-EU	SDC4	20	43974571	rs2251577	C	G	0.512904	-0.222927	0.00742947	34557	8.25083e-198	inferred	900.346
SDCCAG8_Q86SQ7_OID31423;UKB-EU	SDCCAG8	1	243471192	rs953492	G	A	0.533965	0.202525	0.00739905	34557	5.94982e-165	inferred	749.213
SDK2_Q58EX2_OID30662;UKB-EU	SDK2	17	71587577	rs11655934	A	G	0.149405	-0.674164	0.0107238	34557	5e-08	inferred	3952.15
SEC31A_O94979_OID30269;UKB-EU	SEC31A	4	83765605	rs11541628	A	C	0.025286	-0.3095	0.0242434	34557	2.52694e-37	inferred	162.98
SEL1L_Q9UBV2_OID30196;UKB-EU	SEL1L	14	81972441	rs11499034	C	T	0.0147691	-1.2545	0.0315322	34557	5e-08	inferred	1582.82
SELE_P16581_OID20290;UKB-EU	SELE	1	169707576	rs7538317	G	C	0.655529	-0.0946649	0.00657872	34557	6.01757e-47	inferred	207.059
SELENOP_P49908_OID30745;UKB-EU	SELENOP	5	42689540	rs10038285	A	G	0.732715	0.103295	0.00851265	34557	6.95067e-34	inferred	147.241
SELL_P14151_OID30752;UKB-EU	SELL	1	169665632	rs2223286	C	T	0.310684	-0.406701	0.00787369	34557	5e-08	inferred	2668.05
SELP_P16109_OID20379;UKB-EU	SELP	1	169563951	rs6136	G	T	0.113594	-0.403494	0.0117671	34557	1.10563e-257	inferred	1175.8
SELPLG_Q14242_OID20560;UKB-EU	SELPLG	12	109012694	rs7294337	T	C	0.0159522	-1.97352	0.0299552	34557	5e-08	inferred	4340.49
SEMA3F_Q13275_OID20186;UKB-EU	SEMA3F	3	50181345	rs554375669	CT	C	0.207154	-0.176314	0.00981412	34557	3.64042e-72	inferred	322.753
SEMA4C_Q9C0C4_OID21329;UKB-EU	SEMA4C	2	96219017	rs756513821	G	A	0.00112176	-1.04402	0.126093	34557	1.23422e-16	inferred	68.5545
SEMA4D_Q92854_OID21020;UKB-EU	SEMA4D	9	92051455	rs36020742	T	C	0.183075	0.106862	0.00973858	34557	5.15008e-28	inferred	120.408
SEMA6C_Q9H3T2_OID30531;UKB-EU	SEMA6C	1	151099187	rs758673791	T	TAGAA	0.780703	0.111192	0.00929233	34557	5.355e-33	inferred	143.185
SEMA7A_O75326_OID20283;UKB-EU	SEMA7A	15	74692412	rs78994380	A	C	0.111827	-0.231475	0.0119104	34557	3.92736e-84	inferred	377.707
SEPTIN8_Q92599_OID31079;UKB-EU	SEPTIN8	5	132119157	rs30512	T	C	0.112193	-0.144814	0.0114144	34557	6.98473e-37	inferred	160.959
SEPTIN9_Q9UHD8_OID21279;UKB-EU	SEPTIN9	17	75452693	rs55645755	G	A	0.0154635	-0.355477	0.0308949	34557	1.23042e-30	inferred	132.388
SERPINA1_P01009_OID30750;UKB-EU	SERPINA1	14	94847262	rs17580	A	T	0.0495982	-0.374366	0.0176218	34557	3.70775e-100	inferred	451.328
SERPINA11_Q86U17_OID20281;UKB-EU	SERPINA11	14	94910582	rs12898137	A	T	0.411118	-0.621336	0.00682644	34557	5e-08	inferred	8284.47
SERPINA12_Q8IW75_OID20219;UKB-EU	SERPINA12	14	94988407	rs17091005	C	T	0.218361	0.777789	0.00908919	34557	5e-08	inferred	7322.73
SERPINA3_P01011_OID30786;UKB-EU	SERPINA3	14	95097666	rs61976127	G	A	0.185308	-0.447313	0.00980458	34557	5e-08	inferred	2081.45
SERPINA4_P29622_OID30774;UKB-EU	SERPINA4	14	95033595	rs5511	T	A	0.220437	0.617394	0.00903979	34557	5e-08	inferred	4664.53
SERPINA5_P05154_OID30763;UKB-EU	SERPINA5	14	95063107	rs1130267	A	G	0.598796	0.200756	0.0076139	34557	3.27331e-153	inferred	695.221
SERPINA7_P05543_OID30724;UKB-EU	SERPINA7	23	105278361	rs1804495	A	C	0.119018	-0.522256	0.00955195	34557	5e-08	inferred	2989.39
SERPINA9_Q86WD7_OID21284;UKB-EU	SERPINA9	14	94949291	rs2038499	T	C	0.282271	-0.497695	0.00841784	34557	5e-08	inferred	3495.63
SERPINB1_P30740_OID21088;UKB-EU	SERPINB1	6	2815588	rs6925835	T	C	0.175924	0.10212	0.00983489	34557	2.94949e-25	inferred	107.816
SERPINB5_P36952_OID20064;UKB-EU	SERPINB5	18	61161094	rs148729762	A	AAAAC	0.663713	0.0564466	0.00822575	34557	6.78162e-12	inferred	47.0896
SERPINB6_P35237_OID21023;UKB-EU	SERPINB6	6	2972897	rs9405601	A	G	0.438007	0.161283	0.00756515	34557	7.53237e-101	inferred	454.509
SERPINB8_P50452_OID20630;UKB-EU	SERPINB8	18	61654463	rs3826616	G	A	0.58103	-0.726747	0.00755829	34557	5e-08	inferred	9245.27
SERPINB9_P50453_OID20932;UKB-EU	SERPINB9	6	2931879	rs7751676	T	C	0.0641689	0.223258	0.0153904	34557	1.10498e-47	inferred	210.433
SERPINC1_P01008_OID30789;UKB-EU	SERPINC1	1	173884010	rs2227624	T	A	0.0034188	-0.871338	0.0629372	34557	1.37214e-43	inferred	191.672
SERPIND1_P05546_OID30767;UKB-EU	SERPIND1	22	21029718	rs117254553	T	G	0.0026915	-0.872004	0.0759827	34557	1.73451e-30	inferred	131.707
SERPINE1_P05121_OID20342;UKB-EU	SERPINE1	7	100776208	rs2227674	G	A	0.20002	-0.118866	0.00935979	34557	5.93994e-37	inferred	161.281
SERPINE2_P07093_OID30359;UKB-EU	SERPINE2	2	224880498	rs68066031	C	T	0.229862	-0.631676	0.00901928	34557	5e-08	inferred	4905.07
SERPINF1_P36955_OID30757;UKB-EU	SERPINF1	17	1666253	rs62088172	T	C	0.353305	-0.282879	0.00769371	34557	6.09239e-296	inferred	1351.85
SERPINF2_P08697_OID30779;UKB-EU	SERPINF2	17	1618363	rs11078597	C	T	0.188071	-0.20691	0.00938438	34557	9.90925e-108	inferred	486.129
SERPING1_P05155_OID30777;UKB-EU	SERPING1	11	57365723	rs28362944	C	T	0.0490274	-0.424659	0.0168261	34557	1.52966e-140	inferred	636.962
SERPINH1_P50454_OID31322;UKB-EU	SERPINH1	11	75292742	rs636418	T	A	0.579398	0.137312	0.00776656	34557	5.99029e-70	inferred	312.579
SERPINI1_Q99574_OID30604;UKB-EU	SERPINI1	3	167464512	rs11717419	A	G	0.221005	0.461805	0.00890009	34557	5e-08	inferred	2692.33
SERPINI2_O75830_OID31504;UKB-EU	SERPINI2	3	167178334	rs6444344	A	G	0.12382	0.509246	0.00999418	34557	5e-08	inferred	2596.34
SESTD1_Q86VW0_OID20790;UKB-EU	SESTD1	2	180094613	rs10170520	T	A	0.329103	-0.103644	0.00808006	34557	1.15563e-37	inferred	164.535
SETMAR_Q53H47_OID20948;UKB-EU	SETMAR	3	4403818	rs35083095	C	T	0.493427	-0.216344	0.00726973	34557	1.30421e-194	inferred	885.632
SEZ6_Q53EL9_OID30968;UKB-EU	SEZ6	17	27270655	rs778315867	AAACA	A	0.124448	-0.0958638	0.011607	34557	1.4673e-16	inferred	68.2133
SEZ6L_Q9BYH1_OID21488;UKB-EU	SEZ6L	22	26688831	rs137203	T	G	0.0191	-0.570654	0.0262121	34557	4.40509e-105	inferred	473.96
SEZ6L2_Q6UXD5_OID21289;UKB-EU	SEZ6L2	16	29892184	rs113443718	A	G	0.308319	0.162095	0.00739293	34557	1.47821e-106	inferred	480.735
SF3B4_Q15427_OID21278;UKB-EU	SF3B4	1	149903609	rs12078573	A	G	0.0787157	-0.0965541	0.0139662	34557	4.73132e-12	inferred	47.7953
SFRP1_Q8N474_OID20984;UKB-EU	SFRP1	8	41167193	rs72643819	T	G	0.386724	-0.188674	0.00748272	34557	2.76877e-140	inferred	635.777
SFRP4_Q6FHJ7_OID30648;UKB-EU	SFRP4	7	37972390	rs75207237	A	T	0.128267	0.295643	0.0111321	34557	2.09255e-155	inferred	705.312
SFTPA1_Q8IWL2_OID21165;UKB-EU	SFTPA1	10	81317045	rs1965708	T	G	0.187164	-0.283821	0.00988595	34557	2.90099e-181	inferred	824.237
SFTPA2_Q8IWL1_OID21218;UKB-EU	SFTPA2	10	81318663	rs17886395	G	C	0.131856	0.940133	0.0113707	34557	5e-08	inferred	6836.03
SFTPD_P35247_OID20214;UKB-EU	SFTPD	10	81706324	rs721917	G	A	0.417935	-0.758221	0.00733973	34557	5e-08	inferred	10671.6
SGSH_P51688_OID30341;UKB-EU	SGSH	17	78184393	rs7503034	T	C	0.331355	-0.885866	0.00737931	34557	5e-08	inferred	14411.3
SH2D1A_O60880_OID20514;UKB-EU	SH2D1A	23	123480147	rs12164382	T	C	0.417179	0.257623	0.006398	34557	5e-08	inferred	1621.37
SH3BP1_Q9Y3L3_OID31439;UKB-EU	SH3BP1	22	38029723	rs12710562	G	A	0.182679	0.267861	0.00990296	34557	3.96929e-161	inferred	731.626
SH3GLB2_Q9NR46_OID31145;UKB-EU	SH3GLB2	9	131782964	rs62585602	A	G	0.475422	-0.272618	0.00735121	34557	4.94296e-301	inferred	1375.28
SHBG_P04278_OID30685;UKB-EU	SHBG	17	7531965	rs858519	C	T	0.558184	0.273734	0.00688879	34557	5e-08	inferred	1578.96
SHH_Q15465_OID30516;UKB-EU	SHH	7	156173333	rs10225434	C	T	0.418668	-0.0567294	0.00786867	34557	5.6146e-13	inferred	51.9773
SHISA5_Q8N114_OID30387;UKB-EU	SHISA5	3	48539536	rs11706087	C	T	0.024732	-0.391984	0.0232888	34557	1.43572e-63	inferred	283.297
SHMT1_P34896_OID20714;UKB-EU	SHMT1	17	18263957	rs669340	C	G	0.633865	0.719383	0.00783343	34557	5e-08	inferred	8433.67
SHPK_Q9UHJ6_OID31292;UKB-EU	SHPK	17	3513127	rs224495	A	G	0.100702	-0.131784	0.0127726	34557	5.86034e-25	inferred	106.455
SIAE_Q9HAT2_OID21503;UKB-EU	SIAE	11	124530664	rs78778622	C	T	0.0596896	-0.443757	0.0157472	34557	1.02668e-174	inferred	794.116
SIGLEC1_Q9BZZ2_OID20690;UKB-EU	SIGLEC1	20	3705115	rs189448562	C	G	0.0112537	-1.84247	0.0353057	34557	5e-08	inferred	2723.4
SIGLEC10_Q96LC7_OID20537;UKB-EU	SIGLEC10	19	51910979	rs148783636	C	T	0.0197084	-1.57664	0.0286414	34557	5e-08	inferred	3030.24
SIGLEC5_O15389_OID21082;UKB-EU	SIGLEC5	19	52130637	rs1106476	A	T	0.113029	-1.21943	0.0120584	34557	5e-08	inferred	10226.7
SIGLEC6_O43699_OID21394;UKB-EU	SIGLEC6	19	52034549	rs62617068	A	C	0.0123064	-1.75832	0.0335146	34557	5e-08	inferred	2752.5
SIGLEC7_Q9Y286_OID20190;UKB-EU	SIGLEC7	19	51646140	rs140185670	C	G	0.0681529	-0.634584	0.0151209	34557	5e-08	inferred	1761.26
SIGLEC8_Q9NYZ4_OID30261;UKB-EU	SIGLEC8	19	51942903	rs36518	A	G	0.13709	0.683905	0.0108263	34557	5e-08	inferred	3990.54
SIGLEC9_Q9Y336_OID21390;UKB-EU	SIGLEC9	19	51628529	rs2075803	G	A	0.553129	-0.573145	0.00660681	34557	5e-08	inferred	7525.67
SIL1_Q9H173_OID30207;UKB-EU	SIL1	5	138471330	rs2351905	T	C	0.440411	0.059042	0.00779404	34557	3.58366e-14	inferred	57.3848
SIRPA_P78324_OID20304;UKB-EU	SIRPA	20	1896288	rs6136377	G	A	0.382062	-1.234	0.00784906	34557	5e-08	inferred	24717
SIRPB1_O00241_OID20739;UKB-EU	SIRPB1	20	1597175	rs79462675	A	C	0.131708	-0.950315	0.0110016	34557	5e-08	inferred	7461.45
SIRT2_Q8IXJ6_OID21375;UKB-EU	SIRT2	19	39379770	rs144373891	T	C	0.0092148	-0.716416	0.0393798	34557	5.9206e-74	inferred	330.966
SKAP1_Q86WV1_OID20906;UKB-EU	SKAP1	17	46342863	rs368876017	A	AAAGCAAGC	0.339871	0.0613156	0.00837902	34557	2.52157e-13	inferred	53.5495
SLA2_Q9H6Q3_OID31017;UKB-EU	SLA2	20	35242796	rs113102870	A	G	0.00669036	-0.764149	0.0466252	34557	2.2849e-60	inferred	268.605
SLAMF1_Q13291_OID20496;UKB-EU	SLAMF1	1	160638250	rs7535367	T	G	0.139232	-0.144706	0.0110172	34557	2.0872e-39	inferred	172.516
SLAMF6_Q96DU3_OID21254;UKB-EU	SLAMF6	1	160460099	rs11265413	A	T	0.203023	-0.214546	0.00945293	34557	4.87952e-114	inferred	515.119
SLAMF7_Q9NQ25_OID20602;UKB-EU	SLAMF7	1	160720074	rs11581248	T	C	0.136099	-0.942797	0.0111435	34557	5e-08	inferred	7158.02
SLAMF8_Q9P0V8_OID21214;UKB-EU	SLAMF8	1	159799910	rs34687326	A	G	0.122178	-1.34254	0.0115868	34557	5e-08	inferred	13425.4
SLC16A1_P53985_OID20799;UKB-EU	SLC16A1	1	113428827	rs6670866	G	A	0.561411	-0.0618751	0.00775414	34557	1.46783e-15	inferred	63.6744
SLC27A4_Q6P1M0_OID20814;UKB-EU	SLC27A4	9	131069717	rs137948800	TA	T	0.123182	0.081239	0.0115939	34557	2.43401e-12	inferred	49.0987
SLC39A14_Q15043_OID20852;UKB-EU	SLC39A14	8	22251868	rs35486529	T	C	0.254908	-0.107323	0.00881509	34557	4.22818e-34	inferred	148.229
SLC39A5_Q6ZMH5_OID20539;UKB-EU	SLC39A5	12	56625114	rs147572362	C	T	0.0074873	-0.695558	0.0420451	34557	1.7942e-61	inferred	273.676
SLC4A1_P02730_OID30369;UKB-EU	SLC4A1	17	42307386	rs145919155	A	G	0.04985	-0.137971	0.0170806	34557	6.60302e-16	inferred	65.2483
SLC9A3R1_O14745_OID30630;UKB-EU	SLC9A3R1	17	72744798	rs745666	C	G	0.438805	0.0915183	0.00791169	34557	6.02271e-31	inferred	133.807
SLC9A3R2_Q15599_OID31445;UKB-EU	SLC9A3R2	16	2089006	rs3211995	A	G	0.159367	-0.147317	0.0102938	34557	1.86175e-46	inferred	204.811
SLIT2_O94813_OID20862;UKB-EU	SLIT2	4	20200351	rs1185160	T	G	0.700508	-0.0613791	0.00842192	34557	3.14549e-13	inferred	53.1152
SLITRK1_Q96PX8_OID30510;UKB-EU	SLITRK1	13	84368785	rs2876803	A	T	0.17037	0.157284	0.00978754	34557	4.15295e-58	inferred	258.239
SLITRK2_Q9H156_OID21409;UKB-EU	SLITRK2	23	146064128	rs6626211	A	G	0.672146	0.1019	0.00642692	34557	1.29448e-56	inferred	251.387
SLITRK6_Q9H5Y7_OID20094;UKB-EU	SLITRK6	13	86370571	rs12863734	A	G	0.0172049	-1.41086	0.0292955	34557	5e-08	inferred	2319.35
SLMAP_Q14BN4_OID31441;UKB-EU	SLMAP	3	56849749	rs1354034	C	T	0.604628	0.0708596	0.00758632	34557	9.59306e-21	inferred	87.2439
SLURP1_P55000_OID30404;UKB-EU	SLURP1	8	143815697	rs10624245	CTG	C	0.533441	0.409269	0.00749374	34557	5e-08	inferred	2982.77
SMAD3_P84022_OID31418;UKB-EU	SMAD3	15	67356481	rs34189958	A	C	0.232868	0.245182	0.00885131	34557	6.96657e-169	inferred	767.294
SMOC1_Q9H4F8_OID21461;UKB-EU	SMOC1	14	70354858	rs1958078	C	A	0.846918	0.367091	0.00984948	34557	5.00975e-304	inferred	1389.06
SMOC2_Q9H3U7_OID20730;UKB-EU	SMOC2	6	168863807	rs56296467	C	T	0.277522	-0.395373	0.00782364	34557	5e-08	inferred	2553.86
SMPD1_P17405_OID21028;UKB-EU	SMPD1	11	6415463	rs1050239	A	G	0.243099	-0.437682	0.00834479	34557	5e-08	inferred	2750.97
SMPDL3A_Q92484_OID20676;UKB-EU	SMPDL3A	6	123122464	rs28385609	T	C	0.137946	-1.01743	0.0105197	34557	5e-08	inferred	9354.11
SNAP25_P60880_OID30811;UKB-EU	SNAP25	20	10243186	rs362562	A	G	0.413594	-0.102539	0.00750275	34557	1.60168e-42	inferred	186.783
SNAP29_O95721_OID21506;UKB-EU	SNAP29	22	21017148	rs5759874	G	A	0.0860274	-0.129764	0.0136533	34557	2.01548e-21	inferred	90.3302
SNCG_O76070_OID20971;UKB-EU	SNCG	10	88724619	rs873110	T	C	0.245083	-1.06124	0.00855183	34557	5e-08	inferred	15399.6
SNED1_Q8TER0_OID30205;UKB-EU	SNED1	2	241974289	rs2074822	A	G	0.49288	-0.124634	0.00763968	34557	7.84371e-60	inferred	266.148
SNX15_Q9NRS6_OID30644;UKB-EU	SNX15	11	64807136	rs2670910	A	G	0.086424	-0.780685	0.0132624	34557	5e-08	inferred	3465.03
SNX18_Q96RF0_OID31476;UKB-EU	SNX18	5	53818895	rs2548611	C	T	0.812345	-0.0964015	0.00965472	34557	1.77464e-23	inferred	99.6984
SNX2_O60749_OID31374;UKB-EU	SNX2	5	122204772	rs27740	T	A	0.552826	0.095797	0.00760905	34557	2.40049e-36	inferred	158.505
SNX9_Q9Y5X1_OID20135;UKB-EU	SNX9	6	158092638	rs688181	C	T	0.716722	-0.089072	0.00826511	34557	4.42703e-27	inferred	116.141
SOD1_P00441_OID20386;UKB-EU	SOD1	21	33126239	rs7282332	A	G	0.103032	0.0978079	0.0123158	34557	1.99493e-15	inferred	63.07
SOD2_P04179_OID21114;UKB-EU	SOD2	6	160112638	rs5746105	G	A	0.298974	0.158249	0.00798664	34557	2.24483e-87	inferred	392.603
SOD3_P08294_OID30683;UKB-EU	SOD3	4	24801834	rs1799895	G	C	0.0119215	2.30084	0.0324369	34557	5e-08	inferred	5031.46
SORCS2_Q96PQ0_OID21262;UKB-EU	SORCS2	4	7219933	rs4234798	G	T	0.617255	-0.456763	0.00751423	34557	5e-08	inferred	3694.99
SORD_Q00796_OID21453;UKB-EU	SORD	15	45328981	rs56060952	C	T	0.128179	0.204782	0.0110479	34557	1.06139e-76	inferred	343.577
SORT1_Q99523_OID20213;UKB-EU	SORT1	1	109873290	rs61394658	A	G	0.226615	-0.186534	0.00890252	34557	1.76384e-97	inferred	439.026
SOST_Q9BQB4_OID20204;UKB-EU	SOST	17	41807310	rs1513671	C	G	0.639132	-0.0611441	0.00720457	34557	2.12315e-17	inferred	72.0266
SPACA5_SPACA5B_Q96QH8_OID30990;UKB-EU	SPACA5	23	47927449	rs2152823	A	G	0.533081	0.119631	0.00619004	34557	3.22316e-83	inferred	373.509
SPAG1_Q07617_OID30979;UKB-EU	SPAG1	8	101223778	rs2439461	A	G	0.567809	-0.714785	0.00772099	34557	5e-08	inferred	8570.47
SPARC_P09486_OID21511;UKB-EU	SPARC	5	151062590	rs576037440	A	G	0.00379636	-0.697974	0.064497	34557	2.71377e-27	inferred	117.111
SPARCL1_Q14515_OID20361;UKB-EU	SPARCL1	4	88413024	rs56273319	G	A	0.353374	0.713632	0.00783376	34557	5e-08	inferred	8298.66
SPESP1_Q6UW49_OID30298;UKB-EU	SPESP1	15	69198385	rs72752337	C	T	0.00700766	1.35354	0.0428069	34557	1.98147e-219	inferred	999.803
SPINK1_P00995_OID21097;UKB-EU	SPINK1	5	147217823	rs7725017	A	C	0.604273	-0.405251	0.00764695	34557	5e-08	inferred	2808.48
SPINK2_P20155_OID30627;UKB-EU	SPINK2	4	57689945	rs28656303	G	A	0.0204731	1.45971	0.0240298	34557	5e-08	inferred	3690.06
SPINK4_O60575_OID20509;UKB-EU	SPINK4	9	33234019	rs4879679	T	C	0.842834	-1.11377	0.0103303	34557	5e-08	inferred	11624.3
SPINK5_Q9NQ38_OID21148;UKB-EU	SPINK5	5	147500883	rs6883868	T	C	0.623562	0.409962	0.00761828	34557	5e-08	inferred	2895.83
SPINK6_Q6UWN8_OID21450;UKB-EU	SPINK6	5	147566124	rs12717962	G	A	0.553701	-0.359092	0.00727519	34557	5e-08	inferred	2436.26
SPINK8_P0C7L1_OID30153;UKB-EU	SPINK8	3	48349023	rs78159520	C	T	0.314354	-0.460983	0.00839867	34557	5e-08	inferred	3012.65
SPINT1_O43278_OID21109;UKB-EU	SPINT1	15	41145919	rs17658212	T	C	0.0598506	-0.675826	0.0163359	34557	5e-08	inferred	1711.53
SPINT2_O43291_OID20720;UKB-EU	SPINT2	19	38795250	rs45437199	A	G	0.183217	-0.190557	0.00947461	34557	5.74924e-90	inferred	404.508
SPINT3_P49223_OID31509;UKB-EU	SPINT3	20	44147951	rs6073773	C	G	0.533325	0.09071	0.00475347	34557	3.50263e-81	inferred	364.157
SPOCK1_Q08629_OID20924;UKB-EU	SPOCK1	5	136895064	rs4835737	G	A	0.365144	-0.131286	0.00764647	34557	4.49341e-66	inferred	294.791
SPON1_Q9HCB6_OID20759;UKB-EU	SPON1	11	14048480	rs10832164	T	C	0.519594	-0.29149	0.00715004	34557	5e-08	inferred	1662
SPON2_Q9BUD6_OID20221;UKB-EU	SPON2	4	1114909	rs28855974	G	A	0.117829	0.315157	0.0115812	34557	4.58147e-163	inferred	740.537
SPP1_P10451_OID20322;UKB-EU	SPP1	4	88858885	rs56254643	C	T	0.191739	-0.11418	0.00913278	34557	7.25978e-36	inferred	156.305
SPRED2_Q7Z698_OID30423;UKB-EU	SPRED2	2	65656969	rs7569084	T	C	0.585627	-0.0724007	0.00773413	34557	7.88398e-21	inferred	87.632
SPRR3_Q9UBC9_OID31131;UKB-EU	SPRR3	1	152968419	rs61811427	T	C	0.551482	0.239748	0.00704024	34557	3.54723e-254	inferred	1159.67
SPRY2_O43597_OID20475;UKB-EU	SPRY2	13	80911525	rs504122	A	G	0.369756	-0.0819766	0.0078416	34557	1.40376e-25	inferred	109.287
SPTLC1_O15269_OID31086;UKB-EU	SPTLC1	9	94830356	rs45461899	A	C	0.0239861	-0.550489	0.0249555	34557	7.85985e-108	inferred	486.592
SRPX_P78539_OID30310;UKB-EU	SRPX	23	38009121	rs35318931	A	G	0.0879147	-0.987964	0.0101475	34557	5e-08	inferred	9479.03
SSC4D_Q8WTU2_OID20182;UKB-EU	SSC4D	7	76039013	rs12540573	C	A	0.0615312	0.687288	0.0146553	34557	5e-08	inferred	2199.32
SSC5D_A1L4H1_OID20351;UKB-EU	SSC5D	19	55999545	rs55799523	A	C	0.265225	0.539142	0.00836253	34557	5e-08	inferred	4156.53
SSNA1_O43805_OID31453;UKB-EU	SSNA1	9	139714835	rs535590282	T	G	0.00143882	-1.02601	0.10805	34557	2.18744e-21	inferred	90.1683
ST13_P50502_OID30624;UKB-EU	ST13	22	41291730	rs1005402	C	T	0.533387	-0.0539065	0.00739254	34557	3.05357e-13	inferred	53.1735
ST3GAL1_Q11201_OID21322;UKB-EU	ST3GAL1	8	134503148	rs9643300	T	C	0.564974	-0.237049	0.00740413	34557	6.57685e-225	inferred	1025.01
ST6GAL1_P15907_OID20302;UKB-EU	ST6GAL1	3	186739677	rs4686837	A	G	0.31276	-0.179738	0.00794676	34557	2.89752e-113	inferred	511.564
STAB2_Q8WWQ8_OID30401;UKB-EU	STAB2	12	104034048	rs115840458	G	A	0.0672065	0.800343	0.0144	34557	5e-08	inferred	3089.07
STAMBP_O95630_OID20955;UKB-EU	STAMBP	2	74117117	rs559935910	A	G	0.00161867	-0.898898	0.107926	34557	8.16408e-17	inferred	69.3695
STAT2_P52630_OID30536;UKB-EU	STAT2	12	56737257	rs61754171	G	A	0.0187037	-0.5575	0.0287935	34557	1.61465e-83	inferred	374.887
STC1_P52823_OID21014;UKB-EU	STC1	8	23732894	rs57247992	A	G	0.0765191	0.120611	0.0136923	34557	1.26635e-18	inferred	77.5927
STK4_Q13043_OID20140;UKB-EU	STK4	20	43687706	rs2299978	C	T	0.474128	0.0531519	0.00754278	34557	1.83177e-12	inferred	49.6563
STX16_O14662_OID21170;UKB-EU	STX16	20	57237670	rs218476	A	G	0.379576	0.0619739	0.00788796	34557	3.94161e-15	inferred	61.7289
STX7_O15400_OID30560;UKB-EU	STX7	6	132834518	rs3813356	T	C	0.451253	-0.590218	0.0075082	34557	5e-08	inferred	6179.5
STX8_Q9UNK0_OID20531;UKB-EU	STX8	17	9343771	rs8077500	A	G	0.244136	0.102374	0.0087907	34557	2.41285e-31	inferred	135.623
SUGP1_Q8IWZ8_OID31524;UKB-EU	SUGP1	19	19413092	rs17751061	T	C	0.159531	0.325118	0.0102213	34557	5.03504e-222	inferred	1011.74
SULT1A1_P50225_OID21031;UKB-EU	SULT1A1	16	30323168	rs148788997	C	G	0.126136	0.150118	0.011541	34557	1.11108e-38	inferred	169.192
SULT2A1_Q06520_OID20508;UKB-EU	SULT2A1	19	48374950	rs62129966	A	C	0.16438	-0.377711	0.0100764	34557	1.63426e-307	inferred	1405.1
SUMF1_Q8NBK3_OID30486;UKB-EU	SUMF1	3	4410619	rs10494172	C	G	0.494345	-0.110041	0.00773454	34557	6.21021e-46	inferred	202.414
SUMF2_Q8NBJ7_OID21032;UKB-EU	SUMF2	7	56145825	rs35384521	A	G	0.0190065	-1.53272	0.0272547	34557	5e-08	inferred	3162.59
SUOX_P51687_OID31031;UKB-EU	SUOX	12	56397802	rs141735896	T	C	0.00593375	-0.39315	0.0478282	34557	2.03425e-16	inferred	67.5692
SUSD1_Q6UWL2_OID20072;UKB-EU	SUSD1	9	114886569	rs146879704	T	C	0.00316255	-1.2668	0.0682636	34557	7.09634e-77	inferred	344.38
SUSD2_Q9UGT4_OID21098;UKB-EU	SUSD2	22	24577204	rs117587385	A	G	0.0375068	1.20452	0.0194643	34557	5e-08	inferred	3829.57
SUSD4_Q5VX71_OID31398;UKB-EU	SUSD4	1	223447975	rs1418152	G	T	0.401353	-0.380208	0.00765178	34557	5e-08	inferred	2468.98
SV2A_Q7L0J3_OID30965;UKB-EU	SV2A	1	149894445	rs68144650	C	A	0.0802155	-0.296097	0.0140832	34557	3.88718e-98	inferred	442.044
SWAP70_Q9UH65_OID31477;UKB-EU	SWAP70	11	9678767	rs7123629	G	C	0.938544	-0.289794	0.015758	34557	1.57172e-75	inferred	338.202
SYAP1_Q96A49_OID30636;UKB-EU	SYAP1	23	16762158	rs4830563	A	G	0.290253	-0.055346	0.00686675	34557	7.62949e-16	inferred	64.9636
SYTL4_Q96C24_OID30339;UKB-EU	SYTL4	23	99932816	rs5921624	C	G	0.345474	-0.140294	0.00653051	34557	2.25229e-102	inferred	461.513
TACC3_Q9Y6A5_OID21285;UKB-EU	TACC3	4	1741533	rs745543985	C	CCGTCCCCATCCCCCTCGCCATCCT	0.467365	0.204547	0.00756086	34557	3.48302e-161	inferred	731.887
TACSTD2_P09758_OID21447;UKB-EU	TACSTD2	1	59041220	rs7333	T	C	0.164263	-0.906705	0.0106278	34557	5e-08	inferred	7278.56
TAFA5_Q7Z5A7_OID21321;UKB-EU	TAFA5	22	48767186	rs79072	T	G	0.714597	0.181717	0.0086378	34557	2.98185e-98	inferred	442.573
TALDO1_P37837_OID30414;UKB-EU	TALDO1	11	824410	rs150770244	A	G	0.00719167	0.505969	0.0474413	34557	1.48146e-26	inferred	113.746
TBC1D17_Q9HA65_OID20844;UKB-EU	TBC1D17	19	50385031	rs7248744	G	A	0.425252	0.414199	0.00748833	34557	5e-08	inferred	3059.48
TBC1D23_Q9NUY8_OID21286;UKB-EU	TBC1D23	3	100018715	rs1036770	T	C	0.584655	-0.153761	0.00763107	34557	2.72743e-90	inferred	405.996
TBCA_O75347_OID30616;UKB-EU	TBCA	5	77071703	rs254415	T	G	0.304935	0.139917	0.00821936	34557	5.55895e-65	inferred	289.778
TBCC_Q15814_OID20942;UKB-EU	TBCC	6	42713618	rs2234026	G	A	0.986855	0.57718	0.0329071	34557	7.1328e-69	inferred	307.64
TCL1A_P56279_OID20987;UKB-EU	TCL1A	14	96162418	rs78986913	A	G	0.0431721	-0.713763	0.0182248	34557	5e-08	inferred	1533.85
TCN1_P20061_OID30687;UKB-EU	TCN1	11	59623378	rs34324219	A	C	0.107044	-0.754082	0.0118386	34557	5e-08	inferred	4057.29
TCN2_P20062_OID20341;UKB-EU	TCN2	22	31008745	rs740234	G	A	0.204058	0.632736	0.00887785	34557	5e-08	inferred	5079.6
TCOF1_Q13428_OID30316;UKB-EU	TCOF1	5	149740732	rs56180593	T	C	0.00511166	-0.548924	0.0522941	34557	8.92986e-26	inferred	110.184
TCTN3_Q6NUS6_OID30326;UKB-EU	TCTN3	10	97425330	rs61871796	C	A	0.348685	0.630848	0.00771611	34557	5e-08	inferred	6684.25
TDGF1_P13385_OID20816;UKB-EU	TDGF1	3	46619238	rs112481213	A	T	0.240302	1.31925	0.00904928	34557	5e-08	inferred	21253.3
TDP1_Q9NUW8_OID31403;UKB-EU	TDP1	14	90428434	rs79027981	G	A	0.0172855	0.306635	0.0288377	34557	2.0898e-26	inferred	113.063
TDRKH_Q9Y2W6_OID20875;UKB-EU	TDRKH	1	151744858	rs4845556	A	G	0.481154	0.313668	0.00758158	34557	5e-08	inferred	1711.67
TEF_Q10587_OID30103;UKB-EU	TEF	22	41786227	rs4822027	A	G	0.20978	0.0844593	0.00950793	34557	6.50589e-19	inferred	78.9084
TEK_Q02763_OID21496;UKB-EU	TEK	9	27183463	rs682632	C	A	0.960248	-1.04508	0.0189017	34557	5e-08	inferred	3057.01
TEX101_Q9BY14_OID30971;UKB-EU	TEX101	19	43920612	rs35033974	T	G	0.12851	-0.332256	0.00807996	34557	5e-08	inferred	1690.94
TF_P02787_OID30783;UKB-EU	TF	3	133479499	rs8177247	G	T	0.342243	0.32877	0.00786269	34557	5e-08	inferred	1748.41
TFF1_P04155_OID21154;UKB-EU	TFF1	21	43787038	rs3761376	A	G	0.235454	-0.304245	0.00850111	34557	1.64628e-280	inferred	1280.84
TFF2_Q03403_OID20787;UKB-EU	TFF2	21	43775884	rs225344	A	G	0.726497	0.124985	0.00805942	34557	3.06558e-54	inferred	240.496
TFF3_Q07654_OID20371;UKB-EU	TFF3	21	43733628	rs118095917	T	C	0.00624814	-1.27714	0.0455976	34557	1.26486e-172	inferred	784.5
TFPI_P10646_OID20388;UKB-EU	TFPI	2	188343781	rs7576066	A	G	0.294146	0.347326	0.00796556	34557	5e-08	inferred	1901.26
TFPI2_P48307_OID21512;UKB-EU	TFPI2	7	93579292	rs62466699	C	T	0.0580437	0.241748	0.0154703	34557	4.79819e-55	inferred	244.19
TFRC_P02786_OID20369;UKB-EU	TFRC	3	195800811	rs3817672	T	C	0.563332	-0.524468	0.00751123	34557	5e-08	inferred	4875.46
TG_P01266_OID31359;UKB-EU	TG	8	133849655	rs75143612	C	G	0.028213	0.245952	0.0221929	34557	1.52615e-28	inferred	122.821
TGFA_P01135_OID20600;UKB-EU	TGFA	2	70776281	rs17639251	C	T	0.119307	0.17467	0.0115963	34557	2.855e-51	inferred	226.881
TGFB1_P01137_OID20621;UKB-EU	TGFB1	19	41825191	rs73045269	T	C	0.171487	0.287976	0.00986667	34557	2.85662e-187	inferred	851.866
TGFB2_P61812_OID31417;UKB-EU	TGFB2	1	218694349	rs7538934	T	C	0.11871	0.196627	0.0118193	34557	3.81712e-62	inferred	276.76
TGFBI_Q15582_OID20417;UKB-EU	TGFBI	5	135389433	rs13159365	T	C	0.510281	-0.54565	0.00735251	34557	5e-08	inferred	5507.53
TGFBR2_P37173_OID21493;UKB-EU	TGFBR2	3	30181399	rs56388355	AG	A	0.402492	0.0514973	0.00761902	34557	1.38904e-11	inferred	45.6847
TGFBR3_Q03167_OID20255;UKB-EU	TGFBR3	1	92324150	rs2634023	T	C	0.0801882	-0.230963	0.0136276	34557	1.98509e-64	inferred	287.241
TGM2_P21980_OID20141;UKB-EU	TGM2	20	36793966	rs2076382	T	C	0.629468	0.16924	0.00748398	34557	3.18215e-113	inferred	511.377
TGOLN2_O43493_OID30691;UKB-EU	TGOLN2	2	85554080	rs4247303	A	G	0.482066	-0.714787	0.00746313	34557	5e-08	inferred	9173
THBD_P07204_OID20231;UKB-EU	THBD	20	23028724	rs1042579	A	G	0.191538	0.201289	0.00915704	34557	4.29264e-107	inferred	483.203
THBS2_P35442_OID21104;UKB-EU	THBS2	6	169624701	rs78109196	A	C	0.0971502	0.661309	0.0126719	34557	5e-08	inferred	2723.49
THBS4_P35443_OID20368;UKB-EU	THBS4	5	79392193	rs2438632	T	G	0.398332	0.244253	0.00759017	34557	3.34302e-227	inferred	1035.56
THOP1_P52888_OID20194;UKB-EU	THOP1	19	2796644	rs2741990	T	C	0.293208	0.268047	0.00798555	34557	5.17169e-247	inferred	1126.71
THPO_P40225_OID20098;UKB-EU	THPO	3	184090266	rs6141	T	C	0.531973	0.062216	0.00758178	34557	2.28701e-16	inferred	67.3382
THSD1_Q9NS62_OID30476;UKB-EU	THSD1	13	52971687	rs149590732	G	A	0.00382123	1.11099	0.062512	34557	1.15579e-70	inferred	315.859
THTPA_Q9BU02_OID31375;UKB-EU	THTPA	14	24025340	rs28403575	T	C	0.0884739	-0.749636	0.0132797	34557	5e-08	inferred	3186.58
THY1_P04216_OID21050;UKB-EU	THY1	11	119293913	rs55933700	T	G	0.0247487	-1.0935	0.0251457	34557	5e-08	inferred	1891.08
TIE1_P35590_OID20303;UKB-EU	TIE1	1	43767900	rs4660729	G	C	0.60875	0.191275	0.00723486	34557	5.01784e-154	inferred	698.966
TIGAR_Q9NQ88_OID20894;UKB-EU	TIGAR	12	4399050	rs3217860	G	A	0.247681	-0.0662248	0.00894833	34557	1.35367e-13	inferred	54.7718
TIGIT_Q495A1_OID31320;UKB-EU	TIGIT	3	114013194	rs6792290	G	C	0.289538	0.0951619	0.00846903	34557	2.69999e-29	inferred	126.258
TIMD4_Q96H15_OID20375;UKB-EU	TIMD4	5	156392082	rs4704826	A	C	0.638355	-0.23192	0.00748079	34557	5.05459e-211	inferred	961.129
TIMM10_P62072_OID30358;UKB-EU	TIMM10	11	57283988	rs2848626	T	C	0.76723	-0.215262	0.00895027	34557	8.16978e-128	inferred	578.446
TIMP1_P01033_OID20418;UKB-EU	TIMP1	23	47446041	rs149986790	A	G	0.00369898	0.686535	0.056113	34557	2.0244e-34	inferred	149.692
TIMP2_P16035_OID30318;UKB-EU	TIMP2	17	76913843	rs8066695	C	T	0.454564	0.0932838	0.00759236	34557	1.06994e-34	inferred	150.959
TIMP3_P35625_OID20684;UKB-EU	TIMP3	22	33162831	rs5749504	T	C	0.726219	-0.651519	0.00840469	34557	5e-08	inferred	6009.12
TIMP4_Q99727_OID21147;UKB-EU	TIMP4	3	12134740	rs184262	G	A	0.828066	0.447192	0.00950942	34557	5e-08	inferred	2211.46
TINAGL1_Q9GZM7_OID20180;UKB-EU	TINAGL1	1	32047305	rs945214	G	A	0.61373	-0.0848373	0.00768973	34557	2.6622e-28	inferred	121.717
TJAP1_Q5JTD0_OID21477;UKB-EU	TJAP1	6	43515521	rs549884121	CTA	C	0.00630292	-0.323983	0.046763	34557	4.26256e-12	inferred	47.9998
TK1_P04183_OID31294;UKB-EU	TK1	17	76183233	rs144204502	T	C	0.0127987	-0.350009	0.0345488	34557	4.03095e-24	inferred	102.634
TLR1_Q15399_OID30532;UKB-EU	TLR1	4	38798648	rs5743618	A	C	0.22438	0.502836	0.00928811	34557	5e-08	inferred	2930.88
TLR3_O15455_OID20612;UKB-EU	TLR3	4	187004074	rs3775291	T	C	0.297204	-1.15053	0.00824664	34557	5e-08	inferred	19464.4
TLR4_O00206_OID30428;UKB-EU	TLR4	9	120475302	rs4986790	G	A	0.0597162	-0.327182	0.0162768	34557	7.21389e-90	inferred	404.055
TMED8_Q6PL24_OID31462;UKB-EU	TMED8	14	77939965	rs11620921	G	A	0.602718	-0.0661951	0.00765559	34557	5.30398e-18	inferred	74.7643
TMEM106A_Q96A25_OID31411;UKB-EU	TMEM106A	17	41301286	rs34687590	TG	T	0.385431	-0.10731	0.00802854	34557	9.54569e-41	inferred	178.652
TMEM132A_Q24JP5_OID30287;UKB-EU	TMEM132A	11	60702412	rs11379371	AG	A	0.401133	0.612655	0.00783	34557	5e-08	inferred	6122.21
TMEM25_Q86YD3_OID31015;UKB-EU	TMEM25	11	118402962	rs45558732	T	G	0.0337132	-1.0201	0.0212929	34557	5e-08	inferred	2295.18
TMPRSS11D_O60235_OID31103;UKB-EU	TMPRSS11D	4	68705712	rs148060334	G	A	0.0355813	-0.342296	0.0200742	34557	3.40451e-65	inferred	290.755
TMPRSS15_P98073_OID21364;UKB-EU	TMPRSS15	21	19770734	rs2824805	C	G	0.173137	0.126135	0.0098277	34557	1.04888e-37	inferred	164.728
TMPRSS5_Q9H3S3_OID20947;UKB-EU	TMPRSS5	11	113561421	rs7114195	C	A	0.63905	0.784796	0.0077526	34557	5e-08	inferred	10247.5
TNC_P24821_OID20359;UKB-EU	TNC	9	117897993	rs7021057	C	T	0.293505	-0.243987	0.00783089	34557	4.07798e-213	inferred	970.758
TNFAIP2_Q03169_OID31446;UKB-EU	TNFAIP2	14	103609198	rs576859558	G	T	0.00380182	-0.595813	0.0629665	34557	3.0101e-21	inferred	89.5367
TNFAIP8_O95379_OID20433;UKB-EU	TNFAIP8	5	118648250	rs1035376	A	G	0.882454	0.122677	0.0119011	34557	6.48104e-25	inferred	106.256
TNFAIP8L2_Q6P589_OID30629;UKB-EU	TNFAIP8L2	1	151004003	rs4970991	C	T	0.793047	0.0664032	0.00936376	34557	1.32656e-12	inferred	50.2895
TNFRSF10A_O00220_OID20967;UKB-EU	TNFRSF10A	8	23082971	rs13278062	T	G	0.502049	-0.462361	0.00735572	34557	5e-08	inferred	3951.05
TNFRSF10B_O14763_OID20981;UKB-EU	TNFRSF10B	8	22885109	rs1105944	G	A	0.895745	0.537694	0.0114898	34557	5e-08	inferred	2190.01
TNFRSF11A_Q9Y6Q6_OID20646;UKB-EU	TNFRSF11A	18	60018329	rs113339733	A	G	0.192673	-0.597919	0.00936762	34557	5e-08	inferred	4074.05
TNFRSF11B_O00300_OID20735;UKB-EU	TNFRSF11B	8	120101198	rs748443516	C	CT	0.499602	0.199841	0.00688711	34557	4.05447e-185	inferred	841.967
TNFRSF12A_Q9NP84_OID21482;UKB-EU	TNFRSF12A	16	3070628	rs74758164	T	C	0.0393235	0.158736	0.0181642	34557	2.35291e-18	inferred	76.3692
TNFRSF13B_O14836_OID20702;UKB-EU	TNFRSF13B	17	16842991	rs34562254	A	G	0.0971971	-0.173645	0.0123904	34557	1.27128e-44	inferred	196.406
TNFRSF13C_Q96RJ3_OID20480;UKB-EU	TNFRSF13C	22	42327496	rs763882049	A	AAT	0.0946692	-0.792849	0.0134	34557	5e-08	inferred	3500.83
TNFRSF14_Q92956_OID20783;UKB-EU	TNFRSF14	1	2488930	rs2495366	A	G	0.493693	0.114794	0.00740937	34557	3.863e-54	inferred	240.036
TNFRSF17_Q02223_OID30589;UKB-EU	TNFRSF17	16	12061912	rs71389075	CT	C	0.337068	-0.144205	0.0079907	34557	8.38928e-73	inferred	325.68
TNFRSF19_Q9NS68_OID21446;UKB-EU	TNFRSF19	13	24153909	rs61947047	T	C	0.309477	0.259204	0.00772853	34557	1.32054e-246	inferred	1124.84
TNFRSF1A_P19438_OID21155;UKB-EU	TNFRSF1A	12	6442643	rs4149584	T	C	0.0166682	-0.302924	0.028173	34557	5.78142e-27	inferred	115.612
TNFRSF1B_P20333_OID21145;UKB-EU	TNFRSF1B	1	12253062	rs5746026	A	G	0.0398076	-0.391643	0.0187726	34557	1.17421e-96	inferred	435.243
TNFRSF21_O75509_OID21052;UKB-EU	TNFRSF21	6	47254244	rs148598211	T	C	0.00422531	-1.87442	0.0566048	34557	1.8593e-240	inferred	1096.55
TNFRSF6B_O95407_OID20964;UKB-EU	TNFRSF6B	20	62336258	rs6062497	T	C	0.665806	-0.309343	0.00783856	34557	5e-08	inferred	1557.43
TNFRSF8_P28908_OID21049;UKB-EU	TNFRSF8	1	12099345	rs35249183	G	A	0.100046	0.348054	0.0125914	34557	3.46336e-168	inferred	764.091
TNFRSF9_Q07011_OID20985;UKB-EU	TNFRSF9	1	7994420	rs2493214	G	A	0.190415	-0.194434	0.00930222	34557	5.1464e-97	inferred	436.889
TNFSF10_P50591_OID20611;UKB-EU	TNFSF10	3	172294500	rs79287178	A	G	0.0301806	-0.536549	0.0217036	34557	6.25683e-135	inferred	611.16
TNFSF11_O14788_OID20592;UKB-EU	TNFSF11	13	43052880	rs2062305	A	G	0.531643	-0.111865	0.00738466	34557	7.77591e-52	inferred	229.471
TNFSF12_O43508_OID20624;UKB-EU	TNFSF12	17	7452752	rs80067372	A	G	0.288461	0.372462	0.00822831	34557	5e-08	inferred	2049
TNFSF13_O75888_OID20733;UKB-EU	TNFSF13	17	7462969	rs3803800	G	A	0.788658	-0.324686	0.00866746	34557	4.07673e-307	inferred	1403.28
TNFSF13B_Q9Y275_OID20272;UKB-EU	TNFSF13B	13	108960385	rs374039502	A	T	0.0205777	0.746059	0.0265034	34557	2.42641e-174	inferred	792.398
TNFSF14_O43557_OID20953;UKB-EU	TNFSF14	19	6665020	rs344560	C	T	0.945373	0.553818	0.0167576	34557	1.62042e-239	inferred	1092.22
TNFSF8_P32971_OID30384;UKB-EU	TNFSF8	9	117695685	rs10081728	C	T	0.406854	-0.236101	0.00754498	34557	5.90925e-215	inferred	979.218
TNR_Q92752_OID20957;UKB-EU	TNR	1	175569047	rs2235256	G	A	0.445646	-0.375222	0.00735317	34557	5e-08	inferred	2603.92
TOP2B_Q02880_OID30559;UKB-EU	TOP2B	3	25706846	rs3806631	T	A	0.199832	0.0978074	0.00947288	34557	5.43239e-25	inferred	106.605
TOR1AIP1_Q5JTV8_OID30195;UKB-EU	TOR1AIP1	1	179863237	rs486906	T	G	0.61627	0.709116	0.00784633	34557	5e-08	inferred	8167.73
TP53_P04637_OID21232;UKB-EU	TP53	17	7574775	rs1641549	T	C	0.255103	0.0655565	0.00892039	34557	1.99602e-13	inferred	54.0087
TP53I3_Q53FA7_OID30632;UKB-EU	TP53I3	2	24342532	rs1134516	A	G	0.158623	-0.596436	0.0103921	34557	5e-08	inferred	3293.98
TPK1_Q9H3S4_OID30338;UKB-EU	TPK1	7	144532104	rs10261806	A	G	0.402805	-0.333756	0.00764137	34557	5e-08	inferred	1907.72
TPMT_P51580_OID21270;UKB-EU	TPMT	6	18126938	rs115306927	T	A	0.0501778	-1.0953	0.0174752	34557	5e-08	inferred	3928.46
TPP1_O14773_OID20750;UKB-EU	TPP1	11	6638944	rs140726254	A	G	0.00221617	2.88961	0.078877	34557	8.11401e-294	inferred	1342.08
TPPP3_Q9BW30_OID20842;UKB-EU	TPPP3	16	67332365	rs13334364	C	T	0.0751394	-0.117271	0.0146652	34557	1.27954e-15	inferred	63.9448
TPR_P12270_OID30143;UKB-EU	TPR	1	186301436	rs115482159	T	C	0.00583876	0.420082	0.0514938	34557	3.4086e-16	inferred	66.5516
TPSAB1_Q15661_OID20642;UKB-EU	TPSAB1	16	1295818	rs8051930	A	T	0.477978	0.832219	0.00754929	34557	5e-08	inferred	12152.4
TPSD1_Q9BZJ3_OID30982;UKB-EU	TPSD1	16	1284174	rs2745083	A	C	0.51312	0.267191	0.00770796	34557	2.72065e-263	inferred	1201.61
TRDMT1_O14717_OID31335;UKB-EU	TRDMT1	10	17192362	rs6602180	C	T	0.462886	-0.146682	0.00763515	34557	2.97084e-82	inferred	369.078
TREH_O43280_OID30388;UKB-EU	TREH	11	118563703	rs11455968	GA	G	0.325361	0.883949	0.00808643	34557	5e-08	inferred	11949.3
TREM2_Q9NZC2_OID20731;UKB-EU	TREM2	6	41129207	rs143332484	T	C	0.009926	-1.48289	0.033928	34557	5e-08	inferred	1910.3
TREML2_Q5T2D2_OID21120;UKB-EU	TREML2	6	41167097	rs11759347	A	C	0.238371	0.306811	0.00880806	34557	7.70694e-266	inferred	1213.34
TRIM21_P19474_OID20533;UKB-EU	TRIM21	11	4406607	rs199881122	T	A	0.0023175	-1.13933	0.0768174	34557	9.14355e-50	inferred	219.978
TRIM25_Q14258_OID31482;UKB-EU	TRIM25	17	54988182	rs2525992	T	C	0.732118	-0.0997392	0.00834171	34557	5.99059e-33	inferred	142.962
TRIM5_Q9C035_OID20526;UKB-EU	TRIM5	11	5689144	rs11821656	C	G	0.140092	-0.407554	0.01076	34557	5e-08	inferred	1434.65
TRIM58_Q8NG06_OID31429;UKB-EU	TRIM58	1	248020556	rs11204523	C	G	0.758545	0.225562	0.00887249	34557	1.41785e-142	inferred	646.31
TSC22D1_Q15714_OID31016;UKB-EU	TSC22D1	13	45242379	rs963569	T	C	0.781444	-0.0686656	0.0091086	34557	4.7524e-14	inferred	56.8297
TSPAN1_O60635_OID20078;UKB-EU	TSPAN1	1	46651169	rs34463133	A	G	0.0032836	-0.448774	0.060535	34557	1.23043e-13	inferred	54.9594
TSPAN15_O95858_OID30095;UKB-EU	TSPAN15	10	71267834	rs1227967	C	T	0.501078	-0.0558228	0.00776848	34557	6.68112e-13	inferred	51.6358
TSPAN8_P19075_OID31470;UKB-EU	TSPAN8	12	71537329	rs11178654	C	T	0.408689	0.475946	0.00738045	34557	5e-08	inferred	4158.62
TSPYL1_Q9H0U9_OID30512;UKB-EU	TSPYL1	6	116600616	rs61746508	A	C	0.0165701	-0.412005	0.0297915	34557	1.6892e-43	inferred	191.258
TST_Q16762_OID20868;UKB-EU	TST	22	37258503	rs4821544	C	T	0.303272	-0.10793	0.00834253	34557	2.77121e-38	inferred	167.374
TTF2_Q9UNY4_OID30942;UKB-EU	TTF2	1	117604855	rs75261221	G	A	0.0522167	0.784334	0.0172032	34557	5e-08	inferred	2078.66
TTR_P02766_OID30782;UKB-EU	TTR	18	29142206	rs1667229	C	T	0.540047	0.117591	0.00715392	34557	1.03456e-60	inferred	270.184
TWF2_Q6IBS0_OID30386;UKB-EU	TWF2	3	52333671	rs7622851	G	C	0.497754	0.0567099	0.00749411	34557	3.8117e-14	inferred	57.2635
TXN_P10599_OID30670;UKB-EU	TXN	9	113013717	rs146018216	A	G	0.00155642	-1.15226	0.0948862	34557	6.20358e-34	inferred	147.467
TXNDC15_Q96J42_OID21495;UKB-EU	TXNDC15	5	134223593	rs3733897	G	A	0.135045	1.17034	0.0109425	34557	5e-08	inferred	11439.1
TXNDC5_Q8NBS9_OID21012;UKB-EU	TXNDC5	6	7882205	rs7764128	A	G	0.108264	-0.158129	0.0119846	34557	9.45678e-40	inferred	174.091
TXNDC9_O14530_OID31121;UKB-EU	TXNDC9	2	100115083	rs147732775	A	G	0.0110729	0.251055	0.036795	34557	8.91129e-12	inferred	46.5543
TXNRD1_Q16881_OID21135;UKB-EU	TXNRD1	12	104707047	rs201402862	A	G	0.000836175	-1.16676	0.143744	34557	4.78124e-16	inferred	65.8846
TYMP_P19971_OID20234;UKB-EU	TYMP	22	50964153	rs131805	C	T	0.782701	0.224651	0.00917973	34557	2.89923e-132	inferred	598.904
TYRO3_Q06418_OID20161;UKB-EU	TYRO3	15	41863181	rs8024626	A	G	0.301793	-0.646026	0.0080972	34557	5e-08	inferred	6365.47
TYRP1_P17643_OID30517;UKB-EU	TYRP1	9	12675264	rs10960751	C	T	0.629524	-0.0812295	0.0080047	34557	3.39175e-24	inferred	102.976
UBAC1_Q9BSL1_OID21336;UKB-EU	UBAC1	9	138830120	rs112505519	C	G	0.00167601	-0.987854	0.0960518	34557	8.26877e-25	inferred	105.773
UBE2L6_O14933_OID30321;UKB-EU	UBE2L6	11	57371918	rs28362950	A	G	0.267431	0.253906	0.00842821	34557	2.23063e-199	inferred	907.56
UBXN1_Q04323_OID30654;UKB-EU	UBXN1	11	62446179	rs142782985	C	G	0.00216952	0.555987	0.0803071	34557	4.41364e-12	inferred	47.9315
ULBP2_Q9BZM5_OID20919;UKB-EU	ULBP2	6	150301195	rs60340208	AG	A	0.149243	-0.675718	0.0108309	34557	5e-08	inferred	3892.26
UMOD_P07911_OID20237;UKB-EU	UMOD	16	20367645	rs12922822	T	C	0.181666	-0.969036	0.00934472	34557	5e-08	inferred	10753.4
UNC5D_Q6UXZ4_OID30447;UKB-EU	UNC5D	8	35105155	rs13260977	G	A	0.41793	-0.0640096	0.00781866	34557	2.68322e-16	inferred	67.0233
UPB1_Q9UBR1_OID30352;UKB-EU	UPB1	22	24919586	rs143493067	A	G	0.00169407	-0.858524	0.0899547	34557	1.37481e-21	inferred	91.0872
UROD_P06132_OID30603;UKB-EU	UROD	1	45478433	rs12749939	T	C	0.258317	-0.477212	0.00849751	34557	5e-08	inferred	3153.84
UROS_P10746_OID30964;UKB-EU	UROS	10	127493414	rs10794023	C	A	0.793756	-0.138142	0.00947045	34557	3.41637e-48	inferred	212.77
USP28_Q96RU2_OID31084;UKB-EU	USP28	11	113745608	rs4288784	G	C	0.076991	-0.153331	0.014392	34557	1.67201e-26	inferred	113.506
USP8_P40818_OID20110;UKB-EU	USP8	15	50759428	rs4380013	A	G	0.196402	0.09103	0.00945748	34557	6.25938e-22	inferred	92.6442
UXS1_Q8NBZ7_OID21189;UKB-EU	UXS1	2	106804592	rs138588539	CT	C	0.0781473	0.175172	0.0140849	34557	1.64848e-35	inferred	154.676
VAMP5_O95183_OID20071;UKB-EU	VAMP5	2	85801964	rs6547623	A	T	0.299547	0.0837949	0.0083467	34557	1.02414e-23	inferred	100.787
VAMP8_Q9BV40_OID30555;UKB-EU	VAMP8	2	85806266	rs3731828	T	C	0.283087	-0.173206	0.00843186	34557	9.10291e-94	inferred	421.968
VASH1_Q7L8A9_OID20516;UKB-EU	VASH1	14	77181432	rs11159226	G	T	0.0597101	0.209829	0.0159256	34557	1.21293e-39	inferred	173.596
VASN_Q6EMK4_OID20345;UKB-EU	VASN	16	4431360	rs35713275	A	G	0.0631196	-0.903974	0.0159605	34557	5e-08	inferred	3207.89
VAT1_Q99536_OID21382;UKB-EU	VAT1	17	41293613	rs7210098	T	C	0.335354	-0.140627	0.00796083	34557	7.81975e-70	inferred	312.048
VAV3_Q9UKW4_OID30795;UKB-EU	VAV3	1	108459607	rs345308	A	G	0.790873	-0.0648352	0.00931194	34557	3.34078e-12	inferred	48.4776
VCAM1_P19320_OID20396;UKB-EU	VCAM1	1	101145190	rs139561173	C	A	0.21131	-0.104881	0.00907079	34557	6.38239e-31	inferred	133.691
VCAN_P13611_OID21026;UKB-EU	VCAN	5	82833369	rs309559	G	A	0.481332	-0.649398	0.00738302	34557	5e-08	inferred	7736.67
VCPKMT_Q9H867_OID31179;UKB-EU	VCPKMT	14	50581011	rs142528336	C	A	0.00971867	-0.394643	0.0401992	34557	9.49578e-23	inferred	96.3771
VEGFA_P15692_OID20650;UKB-EU	VEGFA	6	43925607	rs6921438	A	G	0.49039	-0.687849	0.00738725	34557	5e-08	inferred	8670.03
VEGFB_P49765_OID30554;UKB-EU	VEGFB	11	64042997	rs660442	A	G	0.199604	0.115121	0.0094454	34557	3.59935e-34	inferred	148.549
VEGFC_P49767_OID21524;UKB-EU	VEGFC	4	177753427	rs35029317	G	A	0.00596489	-0.796955	0.0492715	34557	7.59855e-59	inferred	261.623
VEGFD_O43915_OID20662;UKB-EU	VEGFD	23	15436623	rs192812042	A	G	0.129253	0.759923	0.00915844	34557	5e-08	inferred	6884.88
VGF_O15240_OID31067;UKB-EU	VGF	7	100845660	rs773642372	A	ACTCTCCTC	0.0732216	-0.124863	0.0147295	34557	2.30936e-17	inferred	71.8607
VIT_Q6UXI7_OID30334;UKB-EU	VIT	2	36993940	rs1468810	A	C	0.586181	-0.432223	0.00686633	34557	5e-08	inferred	3962.47
VMO1_Q7Z5L0_OID21381;UKB-EU	VMO1	17	4690038	rs8078118	A	C	0.416747	0.755324	0.0076111	34557	5e-08	inferred	9848.54
VNN1_O95497_OID30711;UKB-EU	VNN1	6	133024504	rs146101841	CATAGACAT	C	0.256606	-1.00122	0.00865816	34557	5e-08	inferred	13372.4
VNN2_O95498_OID21310;UKB-EU	VNN2	6	133074645	rs9493425	G	A	0.323118	-0.696655	0.0081151	34557	5e-08	inferred	7369.67
VSIG10_Q8N0Z9_OID31400;UKB-EU	VSIG10	12	118509191	rs7307331	A	G	0.296533	0.779253	0.00831781	34557	5e-08	inferred	8776.86
VSIG10L_Q86VR7_OID30189;UKB-EU	VSIG10L	19	51845556	rs1035454	C	T	0.575859	0.207781	0.00784056	34557	9.49233e-155	inferred	702.292
VSIG2_Q96IQ7_OID31371;UKB-EU	VSIG2	11	124620147	rs11219769	T	G	0.255934	0.213124	0.00838108	34557	1.19989e-142	inferred	646.643
VSIG4_Q9Y279_OID21144;UKB-EU	VSIG4	23	65253454	rs41306131	A	C	0.0101078	-1.32342	0.0302157	34557	5e-08	inferred	1918.36
VSIR_Q9H7M9_OID20131;UKB-EU	VSIR	10	73528898	rs10999992	C	T	0.146887	0.440001	0.01067	34557	5e-08	inferred	1700.51
VSNL1_P62760_OID31105;UKB-EU	VSNL1	2	17712696	rs446947	T	A	0.276402	0.313056	0.00753895	34557	5e-08	inferred	1724.34
VSTM1_Q6UX27_OID20851;UKB-EU	VSTM1	19	54545531	rs2433724	C	T	0.429105	-0.768327	0.00780512	34557	5e-08	inferred	9690.21
VSTM2L_Q96N03_OID20067;UKB-EU	VSTM2L	20	36624756	rs2273349	A	C	0.183602	-0.14618	0.00999835	34557	2.08136e-48	inferred	213.756
VTCN1_Q7Z7D3_OID21164;UKB-EU	VTCN1	1	117723307	rs56174814	A	T	0.156687	0.107809	0.0106919	34557	6.55286e-24	inferred	101.672
VTI1A_Q96AJ9_OID30640;UKB-EU	VTI1A	10	114141103	rs79671623	A	G	0.118281	-0.0862424	0.0116255	34557	1.1856e-13	inferred	55.0324
VWA1_Q6PCB0_OID21421;UKB-EU	VWA1	1	1369623	rs115503338	A	G	0.0136799	-1.49444	0.0327144	34557	5e-08	inferred	2086.79
VWC2_Q2TAL6_OID20936;UKB-EU	VWC2	7	49815390	rs769604	G	C	0.459334	-0.457728	0.00739466	34557	5e-08	inferred	3831.59
VWC2L_B2RUY7_OID31002;UKB-EU	VWC2L	2	215390981	rs10932542	A	G	0.241207	0.0990683	0.00864412	34557	2.07652e-30	inferred	131.349
VWF_P04275_OID20256;UKB-EU	VWF	12	6141449	rs68120218	A	G	0.344871	0.0975401	0.00777039	34557	3.8373e-36	inferred	157.573
WARS_P23381_OID21084;UKB-EU	WARS	14	100842637	rs2273804	G	C	0.259874	-0.257646	0.00855095	34557	1.92099e-199	inferred	907.858
WASF1_Q92558_OID20091;UKB-EU	WASF1	6	110720209	rs1980532	G	A	0.445437	-0.287157	0.00760736	34557	5e-08	inferred	1424.86
WASF3_Q9UPY6_OID20882;UKB-EU	WASF3	13	27212215	rs9512298	G	C	0.555465	0.132658	0.00772958	34557	5.07878e-66	inferred	294.547
WASHC3_Q9Y3C0_OID31123;UKB-EU	WASHC3	12	102611371	rs10860846	G	T	0.217399	-0.0986504	0.00903151	34557	8.95757e-28	inferred	119.31
WFDC1_Q9HC57_OID31366;UKB-EU	WFDC1	16	84328494	rs400345	T	C	0.184483	-0.356505	0.00994569	34557	2.18659e-281	inferred	1284.88
WFDC12_Q8WWY7_OID21462;UKB-EU	WFDC12	20	43755307	rs75002084	G	C	0.431001	-0.424972	0.00678827	34557	5e-08	inferred	3919.25
WFDC2_Q14508_OID21505;UKB-EU	WFDC2	20	44094375	rs973446	G	C	0.0784067	-0.138665	0.0130306	34557	1.91049e-26	inferred	113.241
WFIKKN1_Q96NZ8_OID20939;UKB-EU	WFIKKN1	16	669708	rs55798945	G	T	0.304382	0.277795	0.00807564	34557	2.59804e-259	inferred	1183.3
WFIKKN2_Q8TEU8_OID20785;UKB-EU	WFIKKN2	17	48909434	rs4591185	A	T	0.657694	-0.679912	0.00792966	34557	5e-08	inferred	7351.84
WIF1_Q9Y5W5_OID21464;UKB-EU	WIF1	12	65338145	rs462010	A	G	0.44527	-0.191821	0.00735096	34557	4.18888e-150	inferred	680.933
WNT9A_O14904_OID20460;UKB-EU	WNT9A	1	228079939	rs4653881	T	C	0.377513	-0.128786	0.00718188	34557	6.62618e-72	inferred	321.559
WWP2_O00308_OID20926;UKB-EU	WWP2	16	69809678	rs72783174	T	C	0.0784306	-0.30408	0.0138088	34557	1.82262e-107	inferred	484.913
XCL1_P47992_OID21398;UKB-EU	XCL1	1	168503386	rs4656599	T	C	0.190465	0.832515	0.00950059	34557	5e-08	inferred	7678.62
XG_P55808_OID20259;UKB-EU	XG	23	2699645	rs28579419	T	G	0.146983	0.147664	0.00666719	34557	1.0939e-108	inferred	490.528
XPNPEP2_O43895_OID21508;UKB-EU	XPNPEP2	23	128865061	rs11096255	A	G	0.212088	-0.829657	0.00750814	34557	5e-08	inferred	12210.5
XRCC4_Q13426_OID20869;UKB-EU	XRCC4	5	82648943	rs1805377	A	G	0.10695	0.104083	0.01246	34557	6.6342e-17	inferred	69.7788
YAP1_P46937_OID31113;UKB-EU	YAP1	11	101923553	rs10791554	A	G	0.453119	0.0623571	0.00690749	34557	1.757e-19	inferred	81.4951
YES1_P07947_OID21348;UKB-EU	YES1	18	707511	rs2741189	C	G	0.228722	0.0851272	0.00887244	34557	8.4272e-22	inferred	92.0557
YOD1_Q5VVQ6_OID30181;UKB-EU	YOD1	1	207217359	rs1044145	C	T	0.537205	0.105842	0.00738584	34557	1.41316e-46	inferred	205.36
ZBP1_Q9H171_OID30526;UKB-EU	ZBP1	20	56195349	rs45521631	T	C	0.0267123	-0.90863	0.0236007	34557	5e-08	inferred	1482.26
ZBTB16_Q05516_OID21205;UKB-EU	ZBTB16	11	113953622	rs73000929	A	G	0.0372261	0.851914	0.0196824	34557	5e-08	inferred	1873.42
ZFYVE19_Q96K21_OID31452;UKB-EU	ZFYVE19	15	41099163	rs11858010	C	T	0.354663	-0.374491	0.00781437	34557	5e-08	inferred	2296.65
ZP3_P21754_OID30265;UKB-EU	ZP3	7	76017997	rs10281089	T	C	0.430546	1.10515	0.00775245	34557	5e-08	inferred	20321.9

## Sheet: ST3
Supplementary Table 3 - Single nucleotide polymorphisms (SNPs) used to instrument multiple myeloma risk in the MR analysis
exposure	chr.exposure	pos.exposure	SNP	effect_allele.exposure	other_allele.exposure	eaf.exposure	beta.exposure	se.exposure	pval.exposure	f_stats
myeloma-UKB-finngen	7	21939032	rs56333627	A	C	0.3254	-0.2401	0.0382	3.235e-10	39.5055
myeloma-finngen	14	77757875	rs555992394	C	G	0.000657477	2.1149	0.410134	2.51455e-07	26.5906
myeloma-finngen	22	28873704	rs8141529	G	A	0.260255	-0.267131	0.0506751	1.3536e-07	27.7881

## Sheet: ST4
Supplementary Table 4 - Mendelian randomization estimates for the effect of circulating protein levels (DECODE, SomaScan by SomaLogic) on multiple myeloma risk (meta-analysis of GWAS in UK biobank and FinnGen)
SNP	exposure	outcome	SeqId	Protein(shortname)	Protein(fullname)	Gene	UniProt	method	nsnp	b	se	pval	b 95% CI	b upper 95% CI	b lower 95% CI	OR	OR lower 95% CI	OR upper 95% CI
rs1018454	4979_34_DPT_DERM;DECODE	myeloma-UKB-finngen	4979_34	DERM	Dermatopontin	DPT	Q07507	Wald ratio	1	0.366862	0.103812	0.000409479	0.203472	0.570334	0.16339	1.4432	1.1775	1.76886
rs4879780	8068_43_KIAA1161_K1161;DECODE	myeloma-UKB-finngen	8068_43	K1161	Uncharacterized family 31 glucosidase KIAA1161	KIAA1161	Q6NSJ0	Wald ratio	1	-1.05075	0.300333	0.000467681	0.588652	-0.462097	-1.6394	0.349676	0.194096	0.629962
rs4822754	17751_68_CRYBB1_CRBB1;DECODE	myeloma-UKB-finngen	17751_68	CRBB1	Beta-crystallin B1	CRYBB1	P53674	Wald ratio	1	0.667245	0.206597	0.00123924	0.404931	1.07218	0.262315	1.94886	1.29994	2.92173
rs446518	12731_12_PLEKHA7_PKHA7;DECODE	myeloma-UKB-finngen	12731_12	PKHA7	Pleckstrin homology domain-containing family A member 7	PLEKHA7	Q6IQ23	Wald ratio	1	-0.289514	0.0949848	0.0023037	0.18617	-0.103343	-0.475684	0.748628	0.62146	0.901817
rs2399786	17761_2_NUDT5_NUDT5;DECODE	myeloma-UKB-finngen	17761_2	NUDT5	ADP-sugar pyrophosphatase	NUDT5	Q9UKK9	Wald ratio	1	1.45238	0.495798	0.00339641	0.971765	2.42415	0.480616	4.27328	1.61707	11.2926
rs144788078	3630_27_CADM3_Nectin_like_protein_1;DECODE	myeloma-UKB-finngen	3630_27	Nectin-like protein 1	Cell adhesion molecule 3	CADM3	Q8N126	Wald ratio	1	-1.98953	0.682961	0.00357874	1.3386	-0.650922	-3.32813	0.13676	0.0358602	0.521565
rs1650132	7779_86_CHST11_CHSTB;DECODE	myeloma-UKB-finngen	7779_86	CHSTB	Carbohydrate sulfotransferase 11	CHST11	Q9NPF2	Wald ratio	1	0.605378	0.220567	0.00605762	0.432311	1.03769	0.173067	1.83194	1.18895	2.82269
rs145234879	17697_2_OVCA2_OVCA2;DECODE	myeloma-UKB-finngen	17697_2	OVCA2	Esterase OVCA2	OVCA2	Q8WZ82	Wald ratio	1	-0.859075	0.317265	0.00677406	0.62184	-0.237236	-1.48091	0.423554	0.22743	0.788805
rs1147604	12401_3_STAMBPL1_STALP;DECODE	myeloma-UKB-finngen	12401_3	STALP	AMSH-like protease	STAMBPL1	Q96FJ0	Wald ratio	1	0.908309	0.337154	0.00705894	0.660821	1.56913	0.247488	2.48013	1.2808	4.80247
rs28379706	9216_100_PLXNB2_PLXB2;DECODE	myeloma-UKB-finngen	9216_100	PLXB2	Plexin-B2	PLXNB2	O15031	Wald ratio	1	-0.212789	0.0800441	0.00785121	0.156886	-0.055903	-0.369676	0.808326	0.690958	0.945631
rs10770186	13931_22_PSMD9_PSMD9;DECODE	myeloma-UKB-finngen	13931_22	PSMD9	26S proteasome non-ATPase regulatory subunit 9	PSMD9	O00233	Wald ratio	1	0.797101	0.300938	0.0080796	0.589838	1.38694	0.207263	2.2191	1.23031	4.00258
rs117103342	3457_57_POSTN_Periostin;DECODE	myeloma-UKB-finngen	3457_57	Periostin	Periostin	POSTN	Q15063	Wald ratio	1	-0.793103	0.305847	0.00951048	0.59946	-0.193643	-1.39256	0.452438	0.248438	0.823952
rs3761822	5680_54_OBP2B_OBP2B;DECODE	myeloma-UKB-finngen	5680_54	OBP2B	Odorant-binding protein 2b	OBP2B	Q9NPH6	Wald ratio	1	-0.275595	0.106923	0.00995179	0.20957	-0.0660251	-0.485164	0.75912	0.615596	0.936107
rs11640950	4314_12_DCTPP1_XTP3A;DECODE	myeloma-UKB-finngen	4314_12	XTP3A	dCTP pyrophosphatase 1	DCTPP1	Q9H773	Wald ratio	1	-1.83946	0.722408	0.0108873	1.41592	-0.423545	-3.25538	0.158902	0.038566	0.654722
rs12563495	18214_2_GCLM_GSH0;DECODE	myeloma-UKB-finngen	18214_2	GSH0	Glutamate--cysteine ligase regulatory subunit	GCLM	P48507	Wald ratio	1	-1.05634	0.415493	0.0110103	0.814366	-0.241972	-1.8707	0.347727	0.154015	0.785078
rs113558089	15613_16_PNLIP_LIPP;DECODE	myeloma-UKB-finngen	15613_16	LIPP	Pancreatic triacylglycerol lipase	PNLIP	P16233	Wald ratio	1	-1.95766	0.771726	0.0111892	1.51258	-0.44508	-3.47025	0.141188	0.0311094	0.640773
rs2250889	2579_17_MMP9_MMP_9;DECODE	myeloma-UKB-finngen	2579_17	MMP-9	Matrix metalloproteinase-9	MMP9	P14780	Wald ratio	1	-1.11381	0.450504	0.0134221	0.882988	-0.230824	-1.9968	0.328305	0.135769	0.793879
rs11049365	2962_50_PTHLH_PTHrP;DECODE	myeloma-UKB-finngen	2962_50	PTHrP	Parathyroid hormone-related protein	PTHLH	P12272	Wald ratio	1	0.826939	0.336327	0.0139426	0.6592	1.48614	0.167739	2.28631	1.18263	4.42
rs753381	4563_61_PLCG1_PLCG1;DECODE	myeloma-UKB-finngen	4563_61	PLCG1	1-phosphatidylinositol 4,5-bisphosphate phosphodiesterase gamma-1	PLCG1	P19174	Wald ratio	1	-1.30194	0.533632	0.0146964	1.04592	-0.256024	-2.34786	0.272003	0.0955732	0.774123
rs36054946	8235_48_CHGB_SCG1;DECODE	myeloma-UKB-finngen	8235_48	SCG1	Secretogranin-1	CHGB	P05060	Wald ratio	1	-1.0992	0.452837	0.015209	0.88756	-0.211639	-1.98676	0.333138	0.137139	0.809256
rs117120062	15394_79_UNC5B_UNC5B;DECODE	myeloma-UKB-finngen	15394_79	UNC5B	Netrin receptor UNC5B	UNC5B	Q8IZJ1	Wald ratio	1	-1.1801	0.488455	0.0156927	0.957372	-0.222729	-2.13747	0.307248	0.117953	0.800332
rs592267	9796_4_CEL_CEL;DECODE	myeloma-UKB-finngen	9796_4	CEL	Bile salt-activated lipase	CEL	P19835	Wald ratio	1	-0.611586	0.255953	0.0168737	0.501668	-0.109919	-1.11325	0.54249	0.328488	0.895907
rs61762372	2644_11_PRKCA_PKC_A;DECODE	myeloma-UKB-finngen	2644_11	PKC-A	Protein kinase C alpha type	PRKCA	P17252	Wald ratio	1	1.08292	0.454208	0.0171165	0.890248	1.97317	0.192673	2.95329	1.21249	7.19343
rs370852798	4909_68_LGALS8_Galectin_8;DECODE	myeloma-UKB-finngen	4909_68	Galectin-8	Galectin-8	LGALS8	O00214	Wald ratio	1	-9.67925	4.10868	0.0184826	8.05301	-1.62623	-17.7323	6.25687e-05	1.99058e-08	0.196669
rs1123176	8786_6_FAM171B_F171B;DECODE	myeloma-UKB-finngen	8786_6			FAM171B		Wald ratio	1	-0.585523	0.24933	0.0188549	0.488686	-0.0968365	-1.07421	0.556815	0.341568	0.907704
rs548617381	3073_51_IL18BP_IL_18_BPa;DECODE	myeloma-UKB-finngen	3073_51	IL-18 BPa	Interleukin-18-binding protein	IL18BP	O95998	Wald ratio	1	1.20839	0.520457	0.0202449	1.0201	2.22848	0.18829	3.34808	1.20718	9.28577
rs7513428	9357_4_CREG1_CREG1;DECODE	myeloma-UKB-finngen	9357_4	CREG1	Protein CREG1	CREG1	O75629	Wald ratio	1	0.58176	0.251497	0.0207124	0.492934	1.07469	0.0888254	1.78918	1.09289	2.9291
rs141921160	9876_20_ALDOC_aldolase_C;DECODE	myeloma-UKB-finngen	9876_20	aldolase C	Fructose-bisphosphate aldolase C	ALDOC	P09972	Wald ratio	1	-0.611935	0.268058	0.0224394	0.525394	-0.0865417	-1.13733	0.5423	0.320674	0.917097
rs4237446	17821_20_NMT2_NMT2;DECODE	myeloma-UKB-finngen	17821_20	NMT2	Glycylpeptide N-tetradecanoyltransferase 2	NMT2	O60551	Wald ratio	1	-1.30688	0.572751	0.0225038	1.12259	-0.184286	-2.42947	0.270664	0.0880834	0.831698
rs1395319	13044_5_TSG101_TS101;DECODE	myeloma-UKB-finngen	13044_5	TS101	Tumor susceptibility gene 101 protein	TSG101	Q99816	Wald ratio	1	0.558724	0.245757	0.0229972	0.481684	1.04041	0.0770401	1.74844	1.08009	2.83037
rs34231037	3651_50_KDR_VEGF_sR2;DECODE	myeloma-UKB-finngen	3651_50	VEGF sR2	Vascular endothelial growth factor receptor 2	KDR	P35968	Wald ratio	1	0.264191	0.117255	0.0242511	0.229821	0.494012	0.0343708	1.30238	1.03497	1.63888
rs148032261	9329_28_TREML1_TRML1;DECODE	myeloma-UKB-finngen	9329_28			TREML1		Wald ratio	1	0.879651	0.391755	0.0247418	0.767841	1.64749	0.111811	2.41006	1.1183	5.19394
rs1147707	13112_179_FSTL1_FSTL1;DECODE	myeloma-UKB-finngen	13112_179	FSTL1	Follistatin-related protein 1	FSTL1	Q12841	Wald ratio	1	0.530192	0.239549	0.0268772	0.469516	0.999708	0.0606768	1.69926	1.06256	2.71749
rs712048	3028_36_CCL23_Ck_b_8_1;DECODE	myeloma-UKB-finngen	3028_36			CCL23		Wald ratio	1	-0.159168	0.0724226	0.0279661	0.141948	-0.0172193	-0.301116	0.852853	0.739992	0.982928
rs1869085	8916_32_STIM1_STIM1;DECODE	myeloma-UKB-finngen	8916_32	STIM1	Stromal interaction molecule 1	STIM1	Q13586	Wald ratio	1	-0.856993	0.390116	0.0280372	0.764627	-0.0923659	-1.62162	0.424437	0.197578	0.911771
rs34570682	12366_16_CRYGD_CRGD;DECODE	myeloma-UKB-finngen	12366_16	CRGD	Gamma-crystallin D	CRYGD	P07320	Wald ratio	1	-0.715021	0.32618	0.0283719	0.639313	-0.0757082	-1.35433	0.489182	0.258119	0.927087
rs6509544	10037_98_SIGLEC12_SIG12;DECODE	myeloma-UKB-finngen	10037_98	SIG12	Sialic acid-binding Ig-like lectin 12	SIGLEC12	Q96PQ1	Wald ratio	1	-0.0855168	0.0395152	0.0304531	0.0774499	-0.00806691	-0.162967	0.918038	0.84962	0.991966
rs10447396	5006_71_MAPK13_MK13;DECODE	myeloma-UKB-finngen	5006_71	MK13	Mitogen-activated protein kinase 13	MAPK13	O15264	Wald ratio	1	-0.769896	0.356401	0.0307576	0.698547	-0.0713495	-1.46844	0.463061	0.230284	0.931136
rs6958168	12347_29_CCM2_CCM2;DECODE	myeloma-UKB-finngen	12347_29	CCM2	Cerebral cavernous malformations 2 protein	CCM2	Q9BSQ5	Wald ratio	1	1.27984	0.593964	0.0311826	1.16417	2.44401	0.115665	3.59605	1.12262	11.5191
rs149766065	8269_327_ARSK_ARSK;DECODE	myeloma-UKB-finngen	8269_327	ARSK	Arylsulfatase K	ARSK	Q6UWY0	Wald ratio	1	-1.83591	0.859811	0.0327407	1.68523	-0.150681	-3.52114	0.159468	0.0295657	0.860122
rs187076049	18330_7_PGM2_PGM2;DECODE	myeloma-UKB-finngen	18330_7	PGM2	Phosphoglucomutase-2	PGM2	Q96G03	Wald ratio	1	-0.496498	0.235601	0.0350855	0.461778	-0.0347206	-0.958276	0.608658	0.383553	0.965875
rs34114770	3327_27_NTN4_NET4;DECODE	myeloma-UKB-finngen	3327_27	NET4	Netrin-4	NTN4	Q9HB63	Wald ratio	1	-0.479767	0.233549	0.0399521	0.457757	-0.0220106	-0.937524	0.618927	0.391596	0.97823
rs193280350	3396_54_REN_Renin;DECODE	myeloma-UKB-finngen	3396_54	Renin	Renin	REN	P00797	Wald ratio	1	0.248765	0.121308	0.040297	0.237764	0.486529	0.0110016	1.28244	1.01106	1.62666
rs7946718	10440_26_CLMP_ACAM;DECODE	myeloma-UKB-finngen	10440_26	ACAM	CXADR-like membrane protein	CLMP	Q9H6B4	Wald ratio	1	0.359205	0.17558	0.0407739	0.344136	0.703341	0.0150686	1.43219	1.01518	2.02049
rs10471928	9545_156_GZMK_Granzyme_K;DECODE	myeloma-UKB-finngen	9545_156	Granzyme K	Granzyme K	GZMK	P49863	Wald ratio	1	-0.503136	0.247387	0.0419715	0.484878	-0.0182578	-0.988014	0.604632	0.372315	0.981908
rs2261033	2849_49_AIF1_AIF1;DECODE	myeloma-UKB-finngen	2849_49	AIF1	Allograft inflammatory factor 1	AIF1	P55008	Wald ratio	1	0.579073	0.285144	0.042274	0.558882	1.13796	0.0201917	1.78438	1.0204	3.12038
rs12877225	4568_17_SLITRK5_SLIK5;DECODE	myeloma-UKB-finngen	4568_17	SLIK5	SLIT and NTRK-like protein 5	SLITRK5	O94991	Wald ratio	1	0.591882	0.291513	0.042318	0.571365	1.16325	0.0205166	1.80739	1.02073	3.20031
rs4963424	7822_11_HRASLS2_HRSL2;DECODE	myeloma-UKB-finngen	7822_11	HRSL2	HRAS-like suppressor 2	HRASLS2	Q9NWW9	Wald ratio	1	-1.49234	0.737548	0.0430343	1.44559	-0.0467433	-2.93793	0.224847	0.0529752	0.954332
rs507506	19262_219_ACADVL_ACADV;DECODE	myeloma-UKB-finngen	19262_219	ACADV	Very long-chain specific acyl-CoA dehydrogenase, mitochondrial	ACADVL	P49748	Wald ratio	1	-1.51452	0.751037	0.0437399	1.47203	-0.0424896	-2.98656	0.219913	0.0504609	0.9584
rs879446196	7228_2_ST6GALNAC6_SIA7F;DECODE	myeloma-UKB-finngen	7228_2	SIA7F	Alpha-N-acetylgalactosaminide alpha-2,6-sialyltransferase 6	ST6GALNAC6	Q969X2	Wald ratio	1	-2.22197	1.10199	0.0437667	2.15991	-0.0620624	-4.38188	0.108395	0.0125018	0.939824
rs28647808	3175_51_ADAMTS13_ATS13;DECODE	myeloma-UKB-finngen	3175_51	ATS13	A disintegrin and metalloproteinase with thrombospondin motifs 13	ADAMTS13	Q76LX8	Wald ratio	1	0.152083	0.0766088	0.0471239	0.150153	0.302236	0.00192941	1.16426	1.00193	1.35288
rs291466	12396_19_HIBCH_HIBCH;DECODE	myeloma-UKB-finngen	12396_19	HIBCH	3-hydroxyisobutyryl-CoA hydrolase, mitochondrial	HIBCH	Q6NVY1	Wald ratio	1	-0.217749	0.110095	0.0479468	0.215785	-0.00196401	-0.433535	0.804327	0.648214	0.998038
rs7222922	2900_53_CCL14_HCC_1;DECODE	myeloma-UKB-finngen	2900_53	HCC-1	C-C motif chemokine 14	CCL14	Q16627	Wald ratio	1	-0.136815	0.0694006	0.0486804	0.136025	-0.000789812	-0.27284	0.872132	0.761214	0.99921
rs8028182	17765_3_SNUPN_SPN1;DECODE	myeloma-UKB-finngen	17765_3	SPN1	Snurportin-1	SNUPN	O95149	Wald ratio	1	-0.578012	0.294931	0.0500167	0.578065	5.26662e-05	-1.15608	0.561013	0.314719	1.00005
rs10509571	13642_90_IFIT3_CIG49;DECODE	myeloma-UKB-finngen	13642_90	CIG49	Interferon-induced protein with tetratricopeptide repeats 3	IFIT3	O14879	Wald ratio	1	0.913717	0.466814	0.0503068	0.914956	1.82867	-0.00123894	2.49357	0.998762	6.22562
rs10509554	8097_77_LIPN_LIPN;DECODE	myeloma-UKB-finngen	8097_77	LIPN	Lipase member N	LIPN	Q5VXI9	Wald ratio	1	-0.0988163	0.0506948	0.0512669	0.0993618	0.000545548	-0.198178	0.905909	0.820224	1.00055
rs7598172	19581_15_IGFBP5_IGFBP_5;DECODE	myeloma-UKB-finngen	19581_15	IGFBP-5	Insulin-like growth factor-binding protein 5	IGFBP5	P24593	Wald ratio	1	-1.37103	0.706349	0.0522569	1.38444	0.0134127	-2.75548	0.253845	0.0635787	1.0135
rs13164140	15470_11_HEXB_Hexosaminidase_B;DECODE	myeloma-UKB-finngen	15470_11	Hexosaminidase B	Beta-hexosaminidase subunit beta	HEXB	P07686	Wald ratio	1	0.284296	0.146745	0.0527034	0.28762	0.571916	-0.00332475	1.32883	0.996681	1.77166
rs139236922	10366_11_PDGFRA_PDGFRA;DECODE	myeloma-UKB-finngen	10366_11	PDGFRA	Platelet-derived growth factor receptor alpha	PDGFRA	P16234	Wald ratio	1	2.97491	1.55356	0.0555057	3.04498	6.01989	-0.0700714	19.5878	0.932327	411.533
rs149174129	7923_41_SEMA4C_SEM4C;DECODE	myeloma-UKB-finngen	7923_41	SEM4C	Semaphorin-4C	SEMA4C	Q9C0C4	Wald ratio	1	-2.13474	1.11917	0.0564661	2.19358	0.0588453	-4.32832	0.118276	0.0131897	1.06061
rs62263730	5103_30_CD200R1_MO2R1;DECODE	myeloma-UKB-finngen	5103_30	MO2R1	Cell surface glycoprotein CD200 receptor 1	CD200R1	Q8TD46	Wald ratio	1	0.625868	0.328125	0.0564679	0.643125	1.26899	-0.0172569	1.86987	0.982891	3.55727
rs111909987	3719_2_CDKN1B_p27Kip1;DECODE	myeloma-UKB-finngen	3719_2	p27Kip1	Cyclin-dependent kinase inhibitor 1B	CDKN1B	P46527	Wald ratio	1	0.876553	0.459818	0.0566105	0.901243	1.7778	-0.0246893	2.4026	0.975613	5.9168
rs10718126	9092_33_ANGPTL1_ANGL1;DECODE	myeloma-UKB-finngen	9092_33			ANGPTL1		Wald ratio	1	-1.16064	0.61178	0.0578074	1.19909	0.0384471	-2.35973	0.313285	0.0944455	1.0392
rs1383251	9223_11_MANF_ARMET;DECODE	myeloma-UKB-finngen	9223_11	ARMET	Mesencephalic astrocyte-derived neurotrophic factor	MANF	P55145	Wald ratio	1	-1.13773	0.600694	0.0582214	1.17736	0.0396296	-2.31509	0.320545	0.098757	1.04043
rs11300005	8304_50_TNFRSF11B_OPG;DECODE	myeloma-UKB-finngen	8304_50	OPG	Tumor necrosis factor receptor superfamily member 11B	TNFRSF11B	O00300	Wald ratio	1	-0.547918	0.290813	0.0595527	0.569993	0.0220753	-1.11791	0.578152	0.326962	1.02232
rs10415576	17151_84_IRF3_IRF_3;DECODE	myeloma-UKB-finngen	17151_84	IRF-3	Interferon regulatory factor 3	IRF3	Q14653	Wald ratio	1	0.99021	0.525874	0.0597033	1.03071	2.02092	-0.0405035	2.6918	0.960306	7.54529
rs143332484	16300_4_TREM2_TREM2;DECODE	myeloma-UKB-finngen	16300_4	TREM2	Triggering receptor expressed on myeloid cells 2	TREM2	Q9NZC2	Wald ratio	1	0.249183	0.134079	0.0631015	0.262796	0.511979	-0.0136123	1.28298	0.98648	1.66859
rs574525057	8013_9_LMAN2L_LMA2L;DECODE	myeloma-UKB-finngen	8013_9	LMA2L	VIP36-like protein	LMAN2L	Q9H0V9	Wald ratio	1	-1.11079	0.59795	0.0632159	1.17198	0.0611884	-2.28278	0.329297	0.102001	1.0631
rs504683	12643_4_ARRB1_ARRB1;DECODE	myeloma-UKB-finngen	12643_4	ARRB1	Beta-arrestin-1	ARRB1	P49407	Wald ratio	1	1.00373	0.541615	0.0638521	1.06157	2.06529	-0.0578385	2.72843	0.943802	7.8876
rs2765501	3293_2_CD5L_CD5L;DECODE	myeloma-UKB-finngen	3293_2	CD5L	CD5 antigen-like	CD5L	O43866	Wald ratio	1	0.220367	0.119199	0.0644954	0.233629	0.453997	-0.0132621	1.24653	0.986825	1.57459
rs2152546	17513_11_ANXA11_ANX11;DECODE	myeloma-UKB-finngen	17513_11	ANX11	Annexin A11	ANXA11	P50995	Wald ratio	1	0.436735	0.240816	0.0697456	0.472	0.908735	-0.0352653	1.54765	0.965349	2.48118
rs1997365	3825_18_MAPK8_MK08;DECODE	myeloma-UKB-finngen	3825_18	MK08	Mitogen-activated protein kinase 8	MAPK8	P45983	Wald ratio	1	1.18295	0.653641	0.0703295	1.28114	2.46409	-0.0981883	3.26398	0.906478	11.7527
rs28695417	3519_3_CCL17_TARC;DECODE	myeloma-UKB-finngen	3519_3	TARC	C-C motif chemokine 17	CCL17	Q92583	Wald ratio	1	0.337516	0.187955	0.0725378	0.368391	0.705907	-0.0308758	1.40146	0.969596	2.02568
rs1537771	10977_55_UCMA_UCMA;DECODE	myeloma-UKB-finngen	10977_55	UCMA	Unique cartilage matrix-associated protein	UCMA	Q8WVF2	Wald ratio	1	-0.291299	0.162421	0.0728965	0.318346	0.0270467	-0.609644	0.747292	0.543544	1.02742
rs61735836	9213_24_FTCD_FTCD;DECODE	myeloma-UKB-finngen	9213_24	FTCD	Formimidoyltransferase-cyclodeaminase	FTCD	O95954	Wald ratio	1	-0.192797	0.107822	0.0737598	0.211331	0.0185346	-0.404128	0.824649	0.667558	1.01871
rs9640	7810_20_C1QTNF5_C1QTNF5;DECODE	myeloma-UKB-finngen	7810_20	C1QTNF5	Complement C1q tumor necrosis factor-related protein 5	C1QTNF5	Q9BXJ0	Wald ratio	1	-0.302575	0.170243	0.0755171	0.333677	0.0311016	-0.636252	0.738913	0.529273	1.03159
rs2562156	12438_127_MPG_3MG;DECODE	myeloma-UKB-finngen	12438_127	3MG	DNA-3-methyladenine glycosylase	MPG	P29372	Wald ratio	1	-0.776157	0.440925	0.0783586	0.864214	0.0880569	-1.64037	0.460171	0.193908	1.09205
rs4938792	2635_61_LAYN_Layilin;DECODE	myeloma-UKB-finngen	2635_61	Layilin	Layilin	LAYN	Q6UX15	Wald ratio	1	1.25239	0.713193	0.0790829	1.39786	2.65025	-0.145468	3.4987	0.864617	14.1576
rs2229540	4192_10_AKR1A1_AK1A1;DECODE	myeloma-UKB-finngen	4192_10	AK1A1	Alcohol dehydrogenase [NADP(+)]	AKR1A1	P14550	Wald ratio	1	-0.116752	0.066529	0.0792761	0.130397	0.013645	-0.247149	0.889806	0.781025	1.01374
rs58762758	16079_2_TEC_TEC;DECODE	myeloma-UKB-finngen	16079_2	TEC	Tyrosine-protein kinase Tec	TEC	P42680	Wald ratio	1	0.572344	0.326923	0.0799976	0.640769	1.21311	-0.0684249	1.77242	0.933864	3.36394
rs2292260	12387_7_PDLIM4_PDLI4;DECODE	myeloma-UKB-finngen	12387_7	PDLI4	PDZ and LIM domain protein 4	PDLIM4	P50479	Wald ratio	1	0.424102	0.242565	0.0803935	0.475427	0.899529	-0.0513248	1.52822	0.94997	2.45844
rs7676259	3210_1_METAP1_METAP1;DECODE	myeloma-UKB-finngen	3210_1	METAP1	Methionine aminopeptidase 1	METAP1	P53582	Wald ratio	1	-0.955725	0.549618	0.0820543	1.07725	0.121527	-2.03298	0.384533	0.130945	1.12922
rs2020854	12370_30_APOF_Apo_F;DECODE	myeloma-UKB-finngen	12370_30	Apo F	Apolipoprotein F	APOF	Q13790	Wald ratio	1	0.41472	0.24	0.0839882	0.4704	0.88512	-0.05568	1.51395	0.945842	2.42328
rs60169972	15322_35_CRADD_CRADD;DECODE	myeloma-UKB-finngen	15322_35	CRADD	Death domain-containing protein CRADD	CRADD	P78560	Wald ratio	1	-1.17595	0.683284	0.0852454	1.33924	0.163284	-2.51519	0.308525	0.0808475	1.17737
rs2603350	17756_69_DCTD_DCTD;DECODE	myeloma-UKB-finngen	17756_69	DCTD	Deoxycytidylate deaminase	DCTD	P32321	Wald ratio	1	-0.725768	0.42435	0.0872092	0.831726	0.105957	-1.55749	0.483953	0.210663	1.11177
rs6489536	3807_1_FGF23_FGF23;DECODE	myeloma-UKB-finngen	3807_1	FGF23	Fibroblast growth factor 23	FGF23	Q9GZV9	Wald ratio	1	-1.22868	0.718992	0.0874704	1.40922	0.180543	-2.63791	0.292678	0.0715108	1.19787
rs41292808	5621_64_THSD1_THSD1;DECODE	myeloma-UKB-finngen	5621_64	THSD1	Thrombospondin type-1 domain-containing protein 1	THSD1	Q9NS62	Wald ratio	1	-0.150082	0.0880071	0.0881317	0.172494	0.0224122	-0.322576	0.860638	0.724281	1.02267
rs34990628	5734_13_PVRL4_nectin_4;DECODE	myeloma-UKB-finngen	5734_13	nectin-4	Nectin-4	PVRL4	Q96NY8	Wald ratio	1	1.16582	0.684949	0.0887463	1.3425	2.50832	-0.176684	3.20854	0.838045	12.2842
rs113400125	12338_27_EGFLAM_EGFLA;DECODE	myeloma-UKB-finngen	12338_27	EGFLA	Pikachurin	EGFLAM	Q63HQ2	Wald ratio	1	-0.293019	0.172654	0.0896687	0.338401	0.0453824	-0.631419	0.746008	0.531836	1.04643
rs6050446	8932_1_ENTPD6_ENTP6;DECODE	myeloma-UKB-finngen	8932_1	ENTP6	Ectonucleoside triphosphate diphosphohydrolase 6	ENTPD6	O75354	Wald ratio	1	0.550614	0.325044	0.0902711	0.637086	1.1877	-0.0864716	1.73432	0.917162	3.27953
rs10766205	17170_15_CALCB_CALCB;DECODE	myeloma-UKB-finngen	17170_15	CALCB	Calcitonin gene-related peptide 2	CALCB	P10092	Wald ratio	1	-0.290128	0.17175	0.0911711	0.336629	0.0465008	-0.626758	0.748167	0.534321	1.0476
rs11850199	7266_4_SERPINA9_SPA9;DECODE	myeloma-UKB-finngen	7266_4	SPA9	Serpin A9	SERPINA9	Q86WD7	Wald ratio	1	0.400332	0.237542	0.0919279	0.465581	0.865914	-0.0652492	1.49232	0.936834	2.37718
rs117050326	13536_56_POLI_POLI;DECODE	myeloma-UKB-finngen	13536_56	POLI	DNA polymerase iota	POLI	Q9UNA4	Wald ratio	1	-0.762883	0.45295	0.0921326	0.887782	0.124899	-1.65066	0.46632	0.191922	1.13303
rs143257534	3554_24_ADIPOQ_Adiponectin;DECODE	myeloma-UKB-finngen	3554_24	Adiponectin	Adiponectin	ADIPOQ	Q15848	Wald ratio	1	0.300347	0.178695	0.0928064	0.350243	0.650589	-0.049896	1.35033	0.951328	1.91667
rs3813498	11540_37_FOXO3_FOXO3A;DECODE	myeloma-UKB-finngen	11540_37	FOXO3A	Forkhead box protein O3	FOXO3	O43524	Wald ratio	1	-1.15142	0.68612	0.0933157	1.34479	0.193375	-2.49621	0.316188	0.0823963	1.21334
rs651234	12334_25_SHMT1_cSHMT;DECODE	myeloma-UKB-finngen	12334_25	cSHMT	Serine hydroxymethyltransferase, cytosolic	SHMT1	P34896	Wald ratio	1	0.0934439	0.0557649	0.0938017	0.109299	0.202743	-0.0158553	1.09795	0.98427	1.22476
rs288326	13740_51_FRZB_sFRP_3;DECODE	myeloma-UKB-finngen	13740_51	sFRP-3	Secreted frizzled-related protein 3	FRZB	Q92765	Wald ratio	1	-0.202655	0.121144	0.0943589	0.237443	0.0347878	-0.440097	0.81656	0.643974	1.0354
rs3732298	13130_150_HK2_HXK2;DECODE	myeloma-UKB-finngen	13130_150	HXK2	Hexokinase-2	HK2	P52789	Wald ratio	1	1.17344	0.70151	0.094379	1.37496	2.5484	-0.201518	3.2331	0.817489	12.7866
rs72809986	6649_51_NTN1_NET1;DECODE	myeloma-UKB-finngen	6649_51	NET1	Netrin-1	NTN1	O95631	Wald ratio	1	0.176583	0.10561	0.094518	0.206995	0.383578	-0.0304122	1.19313	0.970046	1.46753
rs117634905	4969_2_CA1_Carbonic_anhydrase_I;DECODE	myeloma-UKB-finngen	4969_2	Carbonic anhydrase I	Carbonic anhydrase 1	CA1	P00915	Wald ratio	1	-0.317949	0.190367	0.0948823	0.37312	0.0551709	-0.691069	0.72764	0.50104	1.05672
rs17683306	9350_3_FSTL4_FSTL4;DECODE	myeloma-UKB-finngen	9350_3	FSTL4	Follistatin-related protein 4	FSTL4	Q6MZW2	Wald ratio	1	1.0709	0.642328	0.0954715	1.25896	2.32986	-0.188063	2.918	0.828562	10.2765
rs7578047	18218_48_CNRIP1_CB032;DECODE	myeloma-UKB-finngen	18218_48	CB032	CB1 cannabinoid receptor-interacting protein 1	CNRIP1	Q96F85	Wald ratio	1	0.126428	0.0760091	0.0962471	0.148978	0.275406	-0.0225499	1.13477	0.977702	1.31707
rs10434639	9360_33_EDIL3_EDIL3;DECODE	myeloma-UKB-finngen	9360_33	EDIL3	EGF-like repeat and discoidin I-like domain-containing protein 3	EDIL3	O43854	Wald ratio	1	-0.976526	0.588419	0.0970001	1.1533	0.176776	-2.12983	0.376617	0.118858	1.19336
rs13178668	4220_39_FER_FER;DECODE	myeloma-UKB-finngen	4220_39	FER	Tyrosine-protein kinase Fer	FER	P16591	Wald ratio	1	-0.7979	0.48294	0.0984991	0.946562	0.148661	-1.74446	0.450273	0.174739	1.16028
rs6011275	13481_24_TCEA2_TCEA2;DECODE	myeloma-UKB-finngen	13481_24	TCEA2	Transcription elongation factor A protein 2	TCEA2	Q15560	Wald ratio	1	-0.432897	0.262216	0.0987552	0.513944	0.0810461	-0.946841	0.648627	0.387965	1.08442
[truncated: 889 more rows]

## Sheet: ST5
Supplementary Table 5 - Mendelian randomization estimates for the effect of circulating protein levels (UK biobank, Olink Explore 3072) on multiple myeloma risk (FinnGen)
[truncated: 1,571 more rows]

[truncated: 8 more sheets: ST6, ST7, ST8, ST9, ST10, ST11, ST12, ST13]
